# Supplementary material for: Aerocyte specification and lung adaptation to breathing is dependent on alternative splicing changes
Source: Life Sci Alliance. 2022 Oct 11;5(12):e202201554. doi: 10.26508/lsa.202201554 (PMC9554796; doi:10.26508/lsa.202201554)
Supplement: Supplementary file 1 [file LSA-2022-01554_TableS1.xlsx]

## Sheet: Table S1
Table S1. DAS events in at least one pairwise comparison between time-points, as calculated by Vast diff (|ΔPSI|>10%, confidence interval 95%).
GENE NAME	AS EVENT ID	PSI_E15.5_rep1	PSI_E15.5_rep2	PSI_E15.5_rep3	PSI_E18.5_rep1	PSI_E18.5_rep2	PSI_E18.5_rep3	PSI_P5_rep1	PSI_P5_rep2	PSI_P5_rep3	PSI_P8_rep1	PSI_P8_rep2	PSI_P8_rep3	E15_E18_E[dPsi]	E15_E18_MV[dPsi]_at_0.95	E15_P5_E[dPsi]	E15_P5_MV[dPsi]_at_0.95	E15_P8_E[dPsi]	E15_P8_MV[dPsi]_at_0.95	E18_P5_E[dPsi]	E18_P5_MV[dPsi]_at_0.95	E18_P8_E[dPsi]	E18_P8_MV[dPsi]_at_0.95	P5_P8_E[dPsi]	P5_P8_MV[dPsi]_at_0.95		AS EVENT ID	Q_E15.5_rep1	Q_E15.5_rep2	Q_E15.5_rep3	Q_E18.5_rep1	Q_E18.5_rep2	Q_E18.5_rep3	Q_P5_rep1	Q_P5_rep2	Q_P5_rep3	Q_P8_rep1	Q_P8_rep2	Q_P8_rep3
2010300C02Rik	MmuALTA0000225-1/2	18	29.07	12.68	56.45	55.88	39.08	35.29	26.47	46.94	15.22	31.82	58.06	0.32413	0.15	0.167704	0	0.119457	0	-0.153162	0	-0.195433	0	-0.057596	0		MmuALTA0000225-1/2	OK,OK,100.00,9=50=0,S@9.00,41.00	OK,OK,100.00,25=86=0,S@25.00,61.00	OK,OK,100.00,9=71=0,S@9.00,62.00	OK,OK,100.00,35=62=0,S@35.00,27.00	OK,OK,100.00,38=68=0,S@38.00,30.00	OK,OK,100.00,34=87=0,S@34.00,53.00	LOW,LOW,100.00,12=34=0,S@12.00,22.00	LOW,LOW,100.00,9=34=0,S@9.00,25.00	OK,OK,100.00,23=49=0,S@23.00,26.00	OK,OK,100.00,7=46=0,S@7.00,39.00	SOK,SOK,100.00,35=110=0,S@35.00,75.00	OK,OK,100.00,36=62=0,S@36.00,26.00
2010300C02Rik	MmuALTA0000225-2/2	82	70.93	87.32	43.55	44.12	60.92	64.71	73.53	53.06	84.78	68.18	41.94	-0.324589	0.15	-0.171165	0	-0.121711	0	0.149426	0	0.194558	0	0.043148	0		MmuALTA0000225-2/2	OK,OK,100.00,41=50=0,S@41.00,9.00	OK,OK,100.00,61=86=0,S@61.00,25.00	OK,OK,100.00,62=71=0,S@62.00,9.00	OK,OK,100.00,27=62=0,S@27.00,35.00	OK,OK,100.00,30=68=0,S@30.00,38.00	OK,OK,100.00,53=87=0,S@53.00,34.00	LOW,LOW,100.00,22=34=0,S@22.00,12.00	LOW,LOW,100.00,25=34=0,S@25.00,9.00	OK,OK,100.00,26=49=0,S@26.00,23.00	OK,OK,100.00,39=46=0,S@39.00,7.00	SOK,SOK,100.00,75=110=0,S@75.00,35.00	OK,OK,100.00,26=62=0,S@26.00,36.00
Adarb1	MmuALTA0001194-1/2	78.9	55.56	64.82	40.74	38.1	48.69	33.94	30.3	25.89	36.17	41.11	52.71	-0.221704	0.05	-0.353763	0.15	-0.221815	0.02	-0.128281	0	-0.004941	0	0.121782	0		MmuALTA0001194-1/2	OK,OK,100.00,71=90=0,S@71.01,18.99	OK,OK,100.00,35=63=0,S@35.00,28.00	SOK,SOK,100.00,70=108=0,C1@70.01,37.99	OK,OK,100.00,33=81=0,S@33.00,48.00	OK,OK,100.00,24=63=0,S@24.00,39.00	SOK,SOK,100.00,55=113=0,C1@55.02,57.98	SOK,SOK,100.00,37=109=0,S@36.99,72.01	OK,OK,100.00,20=66=0,C1@20.00,46.00	SOK,SOK,100.00,29=112=0,S@29.00,83.00	OK,OK,100.00,34=94=0,S@34.00,60.00	OK,OK,100.00,37=90=0,C1@37.00,53.00	SOK,SOK,99.27,68=129=1,C1@68.00,61.00
Adarb1	MmuALTA0001194-2/2	21.1	44.44	35.18	59.26	61.9	51.31	66.06	69.7	74.11	63.83	58.89	47.29	0.224408	0.05	0.351295	0.14	0.227845	0.03	0.125292	0	-0.004452	0	-0.121233	0		MmuALTA0001194-2/2	OK,OK,100.00,19=90=0,S@18.99,71.01	OK,OK,100.00,28=63=0,S@28.00,35.00	SOK,SOK,100.00,38=108=0,C1@37.99,70.01	OK,OK,100.00,48=81=0,S@48.00,33.00	OK,OK,100.00,39=63=0,S@39.00,24.00	SOK,SOK,100.00,58=113=0,C1@57.98,55.02	SOK,SOK,100.00,72=109=0,S@72.01,36.99	OK,OK,100.00,46=66=0,C1@46.00,20.00	SOK,SOK,100.00,83=112=0,S@83.00,29.00	OK,OK,100.00,60=94=0,S@60.00,34.00	OK,OK,100.00,53=90=0,C1@53.00,37.00	SOK,SOK,99.27,61=129=1,C1@61.00,68.00
Alkbh1	MmuALTA0001483-3/3	68.35	71.07	57.38	51.85	55.26	36.84	32	21.74	30.43	34.38	70.21	45	-0.178015	0.03	-0.370063	0.13	-0.203196	0	-0.193248	0	-0.03284	0	0.173502	0		MmuALTA0001483-3/3	OK,OK,100.00,54=79=0,S@54.00,25.00	SOK,SOK,91.67,86=121=11,S@85.99,35.01	OK,OK,98.39,35=61=1,S@35.00,26.00	OK,OK,100.00,42=81=0,S@42.00,39.00	LOW,LOW,100.00,21=38=0,S@21.00,17.00	OK,OK,95.00,21=57=3,S@21.00,36.00	LOW,LOW,100.00,8=25=0,S@8.00,17.00	VLOW,VLOW,100.00,5=23=0,S@5.00,18.00	VLOW,VLOW,100.00,7=23=0,S@7.00,16.00	LOW,LOW,100.00,11=32=0,S@11.00,21.00	OK,OK,100.00,33=47=0,S@33.00,14.00	OK,OK,100.00,18=40=0,S@18.00,22.00
Fam222b	MmuALTA0002531-1/3	41.82	18.52	57.41	84.62	58.82	53.49	92.86	71.79	79.75	77.78	55.1	56.1	0.182129	0	0.374513	0.14	0.182086	0	0.195635	0	-0.003934	0	-0.194759	0		MmuALTA0002531-1/3	OK,OK,100.00,23=55=0,S@23.00,32.00	LOW,LOW,100.00,5=27=0,S@5.00,22.00	OK,OK,100.00,31=54=0,S@31.00,23.00	LOW,LOW,100.00,22=26=0,S@22.00,4.00	OK,OK,100.00,30=51=0,S@30.00,21.00	OK,OK,100.00,46=86=0,S@46.00,40.00	LOW,LOW,100.00,26=28=0,S@26.00,2.00	LOW,LOW,100.00,28=39=0,S@28.00,11.00	OK,OK,100.00,63=79=0,S@63.00,16.00	LOW,LOW,100.00,28=36=0,S@28.00,8.00	OK,OK,100.00,27=49=0,S@27.00,22.00	OK,OK,100.00,23=41=0,S@23.00,18.00
Fam222b	MmuALTA0002531-3/3	58.18	81.48	42.59	15.38	41.18	46.51	7.14	28.21	20.25	22.22	44.9	43.9	-0.176204	0	-0.377297	0.13	-0.182698	0	-0.194197	0	-0.00291	0	0.201413	0		MmuALTA0002531-3/3	OK,OK,100.00,32=55=0,S@32.00,23.00	LOW,LOW,100.00,22=27=0,S@22.00,5.00	OK,OK,100.00,23=54=0,S@23.00,31.00	LOW,LOW,100.00,4=26=0,S@4.00,22.00	OK,OK,100.00,21=51=0,S@21.00,30.00	OK,OK,100.00,40=86=0,S@40.00,46.00	LOW,LOW,100.00,2=28=0,S@2.00,26.00	LOW,LOW,100.00,11=39=0,S@11.00,28.00	OK,OK,100.00,16=79=0,S@16.00,63.00	LOW,LOW,100.00,8=36=0,S@8.00,28.00	OK,OK,100.00,22=49=0,S@22.00,27.00	OK,OK,100.00,18=41=0,S@18.00,23.00
Cox18	MmuALTA0004529-1/2	57.61	94.44	65.08	64.5	65.37	26.75	23.14	31.31	64.24	35.27	34.72	30.43	-0.067214	0	-0.327396	0	-0.322873	0.1	-0.246096	0	-0.256904	0	0.000243	0		MmuALTA0004529-1/2	OK,OK,100.00,37=65=0,S@37.45,27.55	LOW,LOW,100.00,33=35=0,S@33.05,1.95	OK,OK,100.00,29=45=0,S@29.29,15.71	OK,OK,100.00,30=47=0,S@30.32,16.68	LOW,LOW,100.00,22=34=0,S@22.23,11.77	OK,OK,100.00,11=42=0,S@11.24,30.76	OK,OK,95.67,10=44=2,C1@10.18,33.82	LOW,LOW,100.00,8=26=0,S@8.14,17.86	LOW,LOW,89.35,21=33=4,C1@21.20,11.80	LOW,LOW,100.00,9=26=0,C1@9.17,16.83	LOW,LOW,100.00,13=38=0,C1@13.19,24.81	OK,OK,100.00,17=57=0,S@17.35,39.65
Cox18	MmuALTA0004529-2/2	42.39	5.56	34.92	35.5	34.63	73.25	76.86	68.69	35.76	64.73	65.28	69.57	0.065135	0	0.319601	0	0.321406	0.1	0.255952	0	0.255172	0	0.001698	0		MmuALTA0004529-2/2	OK,OK,100.00,28=65=0,S@27.55,37.45	LOW,LOW,100.00,2=35=0,S@1.95,33.05	OK,OK,100.00,16=45=0,S@15.71,29.29	OK,OK,100.00,17=47=0,S@16.68,30.32	LOW,LOW,100.00,12=34=0,S@11.77,22.23	OK,OK,100.00,31=42=0,S@30.77,11.23	OK,OK,95.67,34=44=2,C1@33.82,10.18	LOW,LOW,100.00,18=26=0,S@17.86,8.14	LOW,LOW,89.35,12=33=4,C1@11.80,21.20	LOW,LOW,100.00,17=26=0,C1@16.83,9.17	LOW,LOW,100.00,25=38=0,C1@24.81,13.19	OK,OK,100.00,40=57=0,S@39.65,17.35
Cuedc2	MmuALTA0004840-3/4	7.23	17.39	25	42.22	45.45	52.38	31.03	44.44	23.68	21.74	28	32.08	0.285969	0.1	0.153256	0	0.115446	0	-0.13944	0	-0.185967	0	-0.050315	0		MmuALTA0004840-3/4	OK,OK,46.28,6=83=94,C3@6.00,77.00	VLOW,VLOW,17.89,4=23=102,C2@4.00,19.00	OK,OK,30.54,10=40=89,C2@10.00,30.00	OK,OK,40.64,19=45=63,C3@19.00,26.00	LOW,LOW,24.31,15=33=100,C3@15.00,18.00	OK,OK,33.08,22=42=83,C2@22.00,20.00	LOW,LOW,18.35,9=29=125,C2@9.00,20.00	LOW,LOW,34.84,16=36=65,C3@16.00,20.00	LOW,LOW,32.70,9=38=77,C3@9.00,29.00	VLOW,VLOW,28.60,5=23=56,C2@5.00,18.00	LOW,LOW,18.81,7=25=105,C3@7.00,18.00	OK,OK,33.25,17=53=105,C2@17.00,36.00
Enah	MmuALTA0006385-1/4	77.39	80.52	77.08	92.11	92.86	87.2	95.37	100	98.18	95.5	90.76	96.99	0.122779	0.02	0.197124	0.11	0.165426	0.04	0.074454	0	0.044235	0	-0.02886	0		MmuALTA0006385-1/4	SOK,SOK,96.64,89=115=4,S@89.00,26.00	OK,OK,98.72,62=77=1,S@62.00,15.00	OK,SOK,96.00,74=96=4,S@74.00,22.00	OK,OK,98.70,70=76=1,S@70.00,6.00	OK,OK,87.50,65=70=10,S@65.00,5.00	SOK,SOK,99.21,109=125=1,S@109.00,16.00	SOK,SOK,83.08,103=108=22,S@103.00,5.00	SOK,SOK,91.96,103=103=9,S@103.00,0.00	SOK,SOK,93.25,108=110=8,S@108.00,2.00	SOK,SOK,99.11,106=111=1,S@106.00,5.00	SOK,SOK,96.75,108=119=4,S@108.00,11.00	SOK,SOK,92.36,129=133=11,S@129.00,4.00
Enah	MmuALTA0006385-3/4	22.61	19.48	22.92	7.89	7.14	11.2	4.63	0	1.82	4.5	9.24	3.01	-0.123261	0.03	-0.19814	0.11	-0.167228	0.04	-0.070842	0	-0.039228	0	0.030224	0		MmuALTA0006385-3/4	SOK,SOK,96.64,26=115=4,S@26.00,89.00	OK,OK,98.72,15=77=1,S@15.00,62.00	OK,SOK,96.00,22=96=4,S@22.00,74.00	OK,OK,98.70,6=76=1,S@6.00,70.00	OK,OK,87.50,5=70=10,S@5.00,65.00	SOK,SOK,99.21,14=125=1,S@14.00,111.00	SOK,SOK,83.08,5=108=22,S@5.00,103.00	SOK,SOK,91.96,0=103=9,S@0.00,103.00	SOK,SOK,93.25,2=110=8,S@2.00,108.00	SOK,SOK,99.11,5=111=1,S@5.00,106.00	SOK,SOK,96.75,11=119=4,S@11.00,108.00	SOK,SOK,92.36,4=133=11,S@4.00,129.00
Fam193a	MmuALTA0006860-1/2	52.8	16.63	47.3	22.09	44.29	36.29	27.66	57.74	54.81	52.25	78.56	69.41	-0.111983	0	0.033244	0	0.233444	0	0.147436	0	0.329715	0.12	0.178474	0		MmuALTA0006860-1/2	OK,OK,100.00,25=54=0,C1@28.51,25.49	VLOW,VLOW,100.00,2=15=0,S@2.49,12.51	OK,OK,100.00,18=44=0,S@20.81,23.19	LOW,OK,100.00,7=39=0,S@8.62,30.38	LOW,LOW,100.00,11=29=0,C1@12.84,16.16	LOW,LOW,100.00,11=36=0,S@13.06,22.94	OK,OK,100.00,10=44=0,C1@12.17,31.83	LOW,OK,100.00,18=35=0,C1@20.21,14.79	LOW,LOW,100.00,15=31=0,S@16.99,14.01	VLOW,LOW,100.00,11=24=0,S@12.54,11.46	OK,OK,100.00,34=46=0,S@36.14,9.86	LOW,LOW,100.00,21=33=0,S@22.91,10.09
Fam193a	MmuALTA0006860-2/2	47.2	83.37	52.7	77.91	55.71	63.71	72.34	42.26	45.19	47.75	21.44	30.59	0.101055	0	-0.044388	0	-0.228593	0	-0.154209	0	-0.336592	0.12	-0.183261	0		MmuALTA0006860-2/2	OK,OK,100.00,29=54=0,C1@25.49,28.51	VLOW,VLOW,100.00,13=15=0,S@12.51,2.49	OK,OK,100.00,26=44=0,S@23.19,20.81	LOW,OK,100.00,32=39=0,S@30.38,8.62	LOW,LOW,100.00,18=29=0,C1@16.16,12.84	LOW,LOW,100.00,25=36=0,S@22.94,13.06	OK,OK,100.00,34=44=0,C1@31.83,12.17	LOW,OK,100.00,17=35=0,C1@14.79,20.21	LOW,LOW,100.00,16=31=0,S@14.01,16.99	VLOW,LOW,100.00,13=24=0,S@11.46,12.54	OK,OK,100.00,12=46=0,S@9.86,36.14	LOW,LOW,100.00,12=33=0,S@10.09,22.91
Fbxw17	MmuALTA0007118-1/2	0	0	11.94	58.74	4.05	34.89	36.06	18.99	42.15	4.63	18.31	24.98	0.31493	0	0.297997	0.1	0.14643	0	-0.016688	0	-0.168295	0	-0.155695	0		MmuALTA0007118-1/2	LOW,LOW,100.00,0=29=0,S@0.00,29.00	LOW,LOW,100.00,0=36=0,S@0.00,36.00	OK,OK,100.00,6=49=0,S@5.85,43.15	LOW,LOW,100.00,16=27=0,C1@15.86,11.14	VLOW,VLOW,100.00,1=24=0,S@0.97,23.03	OK,OK,100.00,16=45=0,S@15.70,29.30	OK,OK,100.00,18=49=0,S@17.67,31.33	LOW,LOW,100.00,7=36=0,S@6.84,29.16	LOW,LOW,100.00,12=28=0,S@11.80,16.20	VLOW,VLOW,100.00,1=21=0,S@0.97,20.03	OK,OK,100.00,9=48=0,S@8.79,39.21	OK,OK,100.00,12=47=0,S@11.74,35.26
Frem1	MmuALTA0007391-1/2	66.17	56.9	67.95	82.87	92.28	76.89	81.86	72.2	85.66	90.59	84.12	84.84	0.179376	0.03	0.162875	0.05	0.209041	0.11	-0.014745	0	0.028897	0	0.047257	0		MmuALTA0007391-1/2	SOK,SOK,100.00,110=168=0,S@111.17,56.83	OK,OK,100.00,32=57=0,S@32.43,24.57	SOK,SOK,100.00,111=165=0,S@112.12,52.88	SOK,SOK,99.35,122=148=1,S@122.65,25.35	SOK,SOK,100.00,139=151=0,S@139.34,11.66	SOK,SOK,100.00,113=148=0,S@113.80,34.20	SOK,SOK,100.00,210=258=0,S@211.20,46.80	SOK,SOK,100.00,88=123=0,S@88.81,34.19	SOK,SOK,99.51,168=197=1,S@168.75,28.25	SOK,SOK,100.00,112=124=0,S@112.33,11.67	SOK,SOK,100.00,113=135=0,S@113.56,21.44	SOK,SOK,100.00,114=135=0,S@114.53,20.47
Frem1	MmuALTA0007391-2/2	33.83	43.1	32.05	17.13	7.72	23.11	18.14	27.8	14.34	9.41	15.88	15.16	-0.18142	0.03	-0.163682	0.07	-0.205547	0.11	0.014503	0	-0.030964	0	-0.045373	0		MmuALTA0007391-2/2	SOK,SOK,100.00,58=168=0,S@56.83,111.17	OK,OK,100.00,25=57=0,S@24.57,32.43	SOK,SOK,100.00,54=165=0,S@52.88,112.12	SOK,SOK,99.35,26=148=1,S@25.35,122.65	SOK,SOK,100.00,12=151=0,S@11.66,139.34	SOK,SOK,100.00,35=148=0,S@34.20,113.80	SOK,SOK,100.00,48=258=0,S@46.80,211.20	SOK,SOK,100.00,35=123=0,S@34.19,88.81	SOK,SOK,99.51,29=197=1,S@28.25,168.75	SOK,SOK,100.00,12=124=0,S@11.67,112.33	SOK,SOK,100.00,22=135=0,S@21.44,113.56	SOK,SOK,100.00,21=135=0,S@20.47,114.53
Il3ra	MmuALTA0009103-2/3	10.53	10.53	17.65	46.81	45.24	40	41.98	78.05	50	50	78.33	34.09	0.300133	0.05	0.360789	0.15	0.367488	0.01	0.073598	0	0.062425	0	0.003207	0		MmuALTA0009103-2/3	LOW,LOW,79.53,4=38=9,S@4.00,34.00	VLOW,VLOW,90.22,2=19=2,S@2.00,17.00	VLOW,VLOW,84.75,3=17=3,S@3.00,14.00	OK,OK,97.58,22=47=1,S@22.00,25.00	OK,OK,90.94,19=42=4,S@19.00,23.00	LOW,LOW,73.41,14=35=12,S@14.00,21.00	OK,OK,89.35,34=81=9,S@34.00,47.00	OK,OK,86.67,32=41=6,S@32.00,9.00	OK,OK,69.55,23=46=19,S@23.00,23.00	VLOW,VLOW,69.37,11=22=9,S@11.00,11.00	OK,OK,83.67,47=60=11,S@47.00,13.00	OK,OK,88.95,15=44=5,S@15.00,29.00
Itgav	MmuALTA0009385-1/2	60.58	88.4	79.4	36.96	51.97	49.45	47.27	44.91	50.21	70.92	59.77	48.67	-0.29669	0.11	-0.284505	0.05	-0.165875	0	0.002971	0	0.117029	0	0.123188	0		MmuALTA0009385-1/2	OK,OK,100.00,48=76=0,S@46.04,29.96	VLOW,VLOW,100.00,17=19=0,S@16.80,2.20	OK,OK,100.00,43=53=0,S@42.08,10.92	OK,OK,100.00,17=43=0,S@15.89,27.11	OK,OK,100.00,35=64=0,S@33.26,30.74	OK,OK,100.00,24=46=0,S@22.75,23.25	SOK,SOK,100.00,52=104=0,S@49.16,54.84	OK,OK,100.00,20=42=0,S@18.86,23.14	OK,OK,100.00,36=68=0,S@34.14,33.86	OK,SOK,100.00,68=93=0,S@65.96,27.04	OK,SOK,100.00,58=93=0,S@55.59,37.41	SOK,SOK,100.00,55=107=0,S@52.08,54.92
Itgav	MmuALTA0009385-2/2	39.42	11.6	20.6	63.04	48.03	50.55	52.73	55.09	49.79	29.08	40.23	51.33	0.293248	0.1	0.29195	0.05	0.172635	0	-0.010855	0	-0.131092	0	-0.124921	0		MmuALTA0009385-2/2	OK,OK,100.00,28=76=0,S@29.96,46.04	VLOW,VLOW,100.00,2=19=0,S@2.20,16.80	OK,OK,100.00,10=53=0,S@10.92,42.08	OK,OK,100.00,26=43=0,S@27.11,15.89	OK,OK,100.00,29=64=0,S@30.74,33.26	OK,OK,100.00,22=46=0,S@23.25,22.75	SOK,SOK,100.00,52=104=0,S@54.84,49.16	OK,OK,100.00,22=42=0,S@23.14,18.86	OK,OK,100.00,32=68=0,S@33.86,34.14	OK,SOK,100.00,25=93=0,S@27.04,65.96	OK,SOK,100.00,35=93=0,S@37.41,55.59	SOK,SOK,100.00,52=107=0,S@54.92,52.08
Lrp4	MmuALTA0010205-1/2	18.74	51.47	33.37	55.8	48.69	60.24	23.26	21.57	31.25	11.29	5.29	27.83	0.211603	0	-0.075401	0	-0.20136	0	-0.284622	0.1	-0.409891	0.19	-0.122561	0		MmuALTA0010205-1/2	LOW,LOW,100.00,5=28=0,S@5.25,22.75	VLOW,VLOW,100.00,11=22=0,S@11.32,10.68	OK,OK,100.00,17=53=0,S@17.69,35.31	OK,OK,100.00,25=46=0,S@25.67,20.33	LOW,LOW,100.00,17=36=0,S@17.53,18.47	LOW,LOW,100.00,20=34=0,S@20.48,13.52	OK,OK,100.00,14=63=0,S@14.65,48.35	LOW,LOW,100.00,7=34=0,S@7.33,26.67	OK,OK,100.00,18=60=0,S@18.75,41.25	LOW,LOW,100.00,3=28=0,S@3.16,24.84	OK,OK,100.00,2=40=0,S@2.12,37.88	OK,OK,100.00,20=75=0,S@20.87,54.13
Lrp4	MmuALTA0010205-2/2	81.26	48.53	66.63	44.2	51.31	39.76	76.74	78.43	68.75	88.71	94.71	72.17	-0.204823	0	0.081619	0	0.194864	0	0.291067	0.1	0.402272	0.19	0.122896	0		MmuALTA0010205-2/2	LOW,LOW,100.00,23=28=0,S@22.75,5.25	VLOW,VLOW,100.00,11=22=0,S@10.68,11.32	OK,OK,100.00,36=53=0,S@35.31,17.69	OK,OK,100.00,21=46=0,S@20.33,25.67	LOW,LOW,100.00,19=36=0,S@18.47,17.53	LOW,LOW,100.00,14=34=0,S@13.52,20.48	OK,OK,100.00,49=63=0,S@48.35,14.65	LOW,LOW,100.00,27=34=0,S@26.67,7.33	OK,OK,100.00,42=60=0,S@41.25,18.75	LOW,LOW,100.00,25=28=0,S@24.84,3.16	OK,OK,100.00,38=40=0,S@37.88,2.12	OK,OK,100.00,55=75=0,S@54.13,20.87
Magi1	MmuALTA0010425-1/3	57.14	61.22	41.86	48.84	90.38	66.67	86.08	85.42	95	90.62	96.15	84.21	0.117245	0	0.330147	0.13	0.350683	0.21	0.204114	0	0.237814	0	0.025987	0		MmuALTA0010425-1/3	OK,OK,74.44,24=42=14,S@24.00,18.00	OK,OK,77.26,30=49=14,S@30.00,19.00	OK,OK,60.72,18=43=27,S@18.00,25.00	OK,OK,65.48,21=43=22,S@21.00,22.00	OK,OK,72.65,47=52=19,S@47.00,5.00	LOW,LOW,67.27,24=36=17,S@24.00,12.00	OK,OK,83.64,68=79=15,S@68.00,11.00	OK,OK,79.52,41=48=12,S@41.00,7.00	OK,OK,73.50,38=40=14,S@38.00,2.00	OK,OK,67.43,58=64=30,S@58.00,6.00	OK,OK,72.65,50=52=19,S@50.00,2.00	OK,OK,79.80,48=57=14,S@48.00,9.00
Mbd6	MmuALTA0010628-1/2	57.5	74.36	80.56	26.09	48.15	40	35.42	51.72	56.41	46.15	48.28	41.46	-0.327219	0.12	-0.233765	0.04	-0.255999	0	0.093796	0	0.064408	0	-0.034758	0		MmuALTA0010628-1/2	OK,OK,100.00,23=40=0,S@23.00,17.00	LOW,OK,100.00,29=39=0,S@29.00,10.00	LOW,OK,100.00,29=36=0,S@29.00,7.00	OK,OK,100.00,12=46=0,S@12.00,34.00	OK,SOK,100.00,26=54=0,S@26.00,28.00	LOW,OK,100.00,14=35=0,S@14.00,21.00	OK,OK,100.00,17=48=0,S@17.00,31.00	LOW,OK,100.00,15=29=0,S@15.00,14.00	LOW,OK,100.00,22=39=0,S@22.00,17.00	LOW,OK,100.00,18=39=0,S@18.00,21.00	OK,SOK,100.00,28=58=0,S@28.00,30.00	OK,SOK,100.00,34=82=0,S@34.00,48.00
Mbd6	MmuALTA0010628-2/2	42.5	25.64	19.44	73.91	51.85	60	64.58	48.28	43.59	53.85	51.72	58.54	0.325929	0.13	0.230884	0.03	0.266895	0	-0.09067	0	-0.05652	0	0.034641	0		MmuALTA0010628-2/2	OK,OK,100.00,17=40=0,S@17.00,23.00	LOW,OK,100.00,10=39=0,S@10.00,29.00	LOW,OK,100.00,7=36=0,S@7.00,29.00	OK,OK,100.00,34=46=0,S@34.00,12.00	OK,SOK,100.00,28=54=0,S@28.00,26.00	LOW,OK,100.00,21=35=0,S@21.00,14.00	OK,OK,100.00,31=48=0,S@31.00,17.00	LOW,OK,100.00,14=29=0,S@14.00,15.00	LOW,OK,100.00,17=39=0,S@17.00,22.00	LOW,OK,100.00,21=39=0,S@21.00,18.00	OK,SOK,100.00,30=58=0,S@30.00,28.00	OK,SOK,100.00,48=82=0,S@48.00,34.00
Rtel1	MmuALTA0015710-2/4	61.74	51.91	51.25	69.42	61.36	54.93	48.65	23.67	46.35	46.17	26.73	20.66	0.071513	0	-0.116441	0	-0.250099	0.06	-0.187021	0	-0.325529	0.12	-0.132423	0		MmuALTA0015710-2/4	SOK,SOK,100.00,80=130=0,C1@80.26,49.74	OK,OK,98.94,49=95=1,C2@49.31,45.69	SOK,SOK,99.14,58=114=1,C2@58.42,55.58	OK,OK,100.00,59=85=0,C2@59.01,25.99	OK,OK,100.00,46=75=0,S@46.02,28.98	OK,OK,98.89,48=88=1,C2@48.34,39.66	LOW,OK,100.00,19=39=0,C2@18.97,20.03	VLOW,VLOW,91.11,5=21=2,C1@4.97,16.03	LOW,LOW,100.00,17=37=0,C2@17.15,19.85	LOW,OK,100.00,18=39=0,C1@18.01,20.99	OK,OK,100.00,12=45=0,C1@12.03,32.97	LOW,OK,100.00,8=39=0,C2@8.06,30.94
Rtel1	MmuALTA0015710-3/4	38.26	48.09	47.88	30.58	35.97	43.94	48.8	76.33	53.65	53.83	73.27	71.7	-0.084521	0	0.114297	0	0.228815	0.05	0.197917	0	0.300256	0.12	0.11307	0		MmuALTA0015710-3/4	SOK,SOK,100.00,50=130=0,C1@49.74,80.26	OK,OK,98.94,46=95=1,C2@45.69,49.31	SOK,SOK,99.14,55=114=1,C2@54.58,59.42	OK,OK,100.00,26=85=0,C2@25.99,59.01	OK,OK,100.00,27=75=0,S@26.98,48.02	OK,OK,98.89,39=88=1,C2@38.67,49.33	LOW,OK,100.00,19=39=0,C2@19.03,19.97	VLOW,VLOW,91.11,16=21=2,C1@16.03,4.97	LOW,LOW,100.00,20=37=0,C2@19.85,17.15	LOW,OK,100.00,21=39=0,C1@20.99,18.01	OK,OK,100.00,33=45=0,C1@32.97,12.03	LOW,OK,100.00,28=39=0,C2@27.96,11.04
Slc4a3	MmuALTA0016748-2/4	69.18	56.41	62.26	25.74	64.32	61.8	61.8	55.93	70.82	76.74	90.44	100	-0.085063	0	-0.005387	0	0.261463	0	0.074076	0	0.349941	0.12	0.27417	0		MmuALTA0016748-2/4	OK,OK,100.00,37=53=0,S@36.67,16.33	LOW,LOW,100.00,16=28=0,S@15.79,12.21	LOW,LOW,100.00,17=27=0,S@16.81,10.19	VLOW,VLOW,100.00,5=19=0,S@4.89,14.11	VLOW,VLOW,100.00,13=20=0,S@12.86,7.14	VLOW,VLOW,100.00,10=16=0,S@9.89,6.11	VLOW,VLOW,100.00,10=16=0,S@9.89,6.11	LOW,LOW,100.00,17=30=0,S@16.78,13.22	LOW,LOW,100.00,20=28=0,S@19.83,8.17	VLOW,VLOW,100.00,17=22=0,S@16.88,5.12	OK,OK,100.00,39=43=0,S@38.89,4.11	LOW,LOW,100.00,30=30=0,S@30.00,0.00
Slc4a3	MmuALTA0016748-3/4	30.82	43.59	37.74	74.26	35.68	38.2	38.2	44.07	29.18	23.26	9.56	0	0.087912	0	0.015545	0	-0.258514	0	-0.076844	0	-0.342545	0.12	-0.270448	0		MmuALTA0016748-3/4	OK,OK,100.00,16=53=0,S@16.33,36.67	LOW,LOW,100.00,12=28=0,S@12.21,15.79	LOW,LOW,100.00,10=27=0,S@10.19,16.81	VLOW,VLOW,100.00,14=19=0,S@14.11,4.89	VLOW,VLOW,100.00,7=20=0,S@7.14,12.86	VLOW,VLOW,100.00,6=16=0,S@6.11,9.89	VLOW,VLOW,100.00,6=16=0,S@6.11,9.89	LOW,LOW,100.00,13=30=0,S@13.22,16.78	LOW,LOW,100.00,8=28=0,S@8.17,19.83	VLOW,VLOW,100.00,5=22=0,S@5.12,16.88	OK,OK,100.00,4=43=0,S@4.11,38.89	LOW,LOW,100.00,0=30=0,S@0.00,30.00
Tfpi	MmuALTA0018112-1/2	36.49	72.86	70.97	77.19	51.79	71.15	34.12	24.56	31.91	28	50.94	49.33	0.021496	0	-0.36017	0	-0.203671	0	-0.38111	0.16	-0.229318	0	0.152245	0		MmuALTA0018112-1/2	OK,OK,33.61,27=74=142,S@27.00,47.00	OK,OK,24.46,51=70=210,S@51.00,19.00	LOW,LOW,18.13,22=31=136,S@22.00,9.00	OK,OK,25.01,44=57=166,S@44.00,13.00	OK,OK,26.36,29=56=152,S@29.00,27.00	OK,OK,19.69,37=52=206,S@37.00,15.00	OK,OK,35.66,29=85=149,S@29.00,56.00	OK,OK,30.53,14=57=126,S@14.00,43.00	OK,OK,38.16,30=94=148,S@30.00,64.00	LOW,LOW,26.90,7=25=66,S@7.00,18.00	OK,OK,24.46,27=53=159,S@27.00,26.00	OK,OK,34.55,37=75=138,S@37.00,38.00
Tfpi	MmuALTA0018112-2/2	63.51	27.14	29.03	22.81	48.21	28.85	65.88	75.44	68.09	72	49.06	50.67	-0.02721	0	0.361153	0	0.206271	0	0.378145	0.17	0.225085	0	-0.149452	0		MmuALTA0018112-2/2	OK,OK,33.61,47=74=142,S@47.00,27.00	OK,OK,24.46,19=70=210,S@19.00,51.00	LOW,LOW,18.13,9=31=136,S@9.00,22.00	OK,OK,25.01,13=57=166,S@13.00,44.00	OK,OK,26.36,27=56=152,S@27.00,29.00	OK,OK,19.69,15=52=206,S@15.00,37.00	OK,OK,35.66,56=85=149,S@56.00,29.00	OK,OK,30.53,43=57=126,S@43.00,14.00	OK,OK,38.16,64=94=148,S@64.00,30.00	LOW,LOW,26.90,18=25=66,S@18.00,7.00	OK,OK,24.46,26=53=159,S@26.00,27.00	OK,OK,34.55,38=75=138,S@38.00,37.00
Tmem131	MmuALTA0018335-1/2	8.5	0	0	45.54	35.86	24.65	42.58	30.57	6.62	19.23	10.6	56.27	0.345924	0.19	0.288561	0.03	0.180551	0.04	-0.050279	0	-0.15793	0	-0.110624	0		MmuALTA0018335-1/2	SOK,SOK,100.00,2=104=0,C3@8.84,95.16	OK,OK,100.00,0=71=0,C1@0.00,71.00	OK,SOK,100.00,0=81=0,C2@0.00,81.00	OK,SOK,100.00,7=94=0,C1@42.81,51.19	OK,SOK,100.00,5=88=0,C1@31.56,56.44	SOK,SOK,100.00,4=104=0,C2@25.64,78.36	SOK,SOK,100.00,10=114=0,C2@48.54,65.46	SOK,SOK,100.00,6=101=0,C2@30.88,70.12	SOK,SOK,100.00,1=123=0,C2@8.14,114.86	OK,SOK,100.00,2=68=0,C2@13.08,54.92	SOK,SOK,100.00,3=117=0,C3@12.40,104.60	OK,SOK,100.00,10=90=0,C1@50.64,39.36
Tmem131	MmuALTA0018335-2/2	91.5	100	100	54.46	64.14	75.35	57.42	69.43	93.38	80.77	89.4	43.73	-0.338739	0.19	-0.291084	0.03	-0.180174	0.04	0.050475	0	0.166472	0	0.105313	0		MmuALTA0018335-2/2	SOK,SOK,100.00,102=104=0,C3@95.16,8.84	OK,OK,100.00,71=71=0,C1@71.00,0.00	OK,SOK,100.00,81=81=0,C2@81.00,0.00	OK,SOK,100.00,87=94=0,C1@51.19,42.81	OK,SOK,100.00,83=88=0,C1@56.44,31.56	SOK,SOK,100.00,100=104=0,C2@78.36,25.64	SOK,SOK,100.00,104=114=0,C2@65.46,48.54	SOK,SOK,100.00,95=101=0,C2@70.12,30.88	SOK,SOK,100.00,122=123=0,C2@114.86,8.14	OK,SOK,100.00,66=68=0,C2@54.92,13.08	SOK,SOK,100.00,114=117=0,C3@104.60,12.40	OK,SOK,100.00,80=90=0,C1@39.36,50.64
Wdr13	MmuALTA0020005-2/5	57.69	98.91	57.14	80.95	69.14	76.79	51.33	42.86	54.78	68.48	55.47	56	0.130348	0	-0.118027	0	-0.034149	0	-0.244231	0.11	-0.163831	0.02	0.081627	0		MmuALTA0020005-2/5	OK,OK,100.00,30=52=0,S@30.00,22.00	OK,OK,100.00,91=92=0,C1@91.00,1.00	OK,OK,100.00,36=63=0,S@36.00,27.00	OK,OK,100.00,34=42=0,S@34.00,8.00	OK,OK,100.00,56=81=0,S@56.00,25.00	OK,OK,100.00,43=56=0,S@43.00,13.00	SOK,SOK,100.00,58=113=0,S@58.00,55.00	OK,OK,97.67,36=84=2,S@36.00,48.00	SOK,SOK,100.00,63=115=0,S@63.00,52.00	OK,OK,100.00,63=92=0,S@63.00,29.00	SOK,SOK,100.00,76=137=0,S@75.99,61.01	SOK,SOK,100.00,70=125=0,S@70.00,55.00
Wdr13	MmuALTA0020005-5/5	25	0	26.98	19.05	9.88	5.36	46.02	50	33.91	28.26	32.12	38.4	-0.116308	0	0.218936	0	0.101891	0	0.33457	0.16	0.221515	0	-0.112501	0		MmuALTA0020005-5/5	OK,OK,100.00,13=52=0,S@13.00,39.00	OK,OK,100.00,0=92=0,C1@0.00,92.00	OK,OK,100.00,17=63=0,S@17.00,46.00	OK,OK,100.00,8=42=0,S@8.00,34.00	OK,OK,100.00,8=81=0,S@8.00,73.00	OK,OK,100.00,3=56=0,S@3.00,53.00	SOK,SOK,100.00,52=113=0,S@52.00,61.00	OK,OK,97.67,42=84=2,S@42.00,42.00	SOK,SOK,100.00,39=115=0,S@39.00,76.00	OK,OK,100.00,26=92=0,S@26.00,66.00	SOK,SOK,100.00,44=137=0,S@44.00,93.00	SOK,SOK,100.00,48=125=0,S@48.00,77.00
Slu7	MmuALTA1006773-2/3	19.11	0	31.42	0	26	47.45	17.36	0	0	36.51	60.33	26.22	0.072694	0	-0.176385	0	0.177375	0	-0.246874	0	0.115332	0	0.350492	0.12		MmuALTA1006773-2/3	OK,SOK,100.00,2=98=0,C3@18.73,79.27	OK,OK,100.00,0=76=0,C2@0.00,76.00	SOK,SOK,100.00,4=103=0,C3@32.36,70.64	OK,OK,100.00,0=74=0,C2@0.00,74.00	SOK,SOK,98.54,3=100=2,C3@26.00,74.00	OK,SOK,100.00,7=95=0,C3@45.08,49.92	SOK,SOK,100.00,2=110=0,C3@19.10,90.90	OK,OK,100.00,0=76=0,C3@0.00,76.00	SOK,SOK,100.00,0=111=0,C3@0.00,111.00	OK,SOK,100.00,4=83=0,C3@30.30,52.70	SOK,SOK,100.00,17=144=0,C3@86.88,57.12	OK,SOK,100.00,3=99=0,C3@25.96,73.04
Slu7	MmuALTA1006773-3/3	80.89	100	68.58	100	74	52.55	82.64	100	100	63.49	39.67	73.78	-0.066763	0	0.185675	0	-0.176425	0	0.24443	0	-0.108078	0	-0.351263	0.12		MmuALTA1006773-3/3	OK,SOK,100.00,96=98=0,C3@79.27,18.73	OK,OK,100.00,76=76=0,C2@76.00,0.00	SOK,SOK,100.00,99=103=0,C3@70.64,32.36	OK,OK,100.00,74=74=0,C2@74.00,0.00	SOK,SOK,98.54,97=100=2,C3@74.00,26.00	OK,SOK,100.00,88=95=0,C3@49.92,45.08	SOK,SOK,100.00,108=110=0,C3@90.90,19.10	OK,OK,100.00,76=76=0,C3@76.00,0.00	SOK,SOK,100.00,111=111=0,C3@111.00,0.00	OK,SOK,100.00,79=83=0,C3@52.70,30.30	SOK,SOK,100.00,127=144=0,C3@57.12,86.88	OK,SOK,100.00,96=99=0,C3@73.04,25.96
Ahcyl1	MmuALTA1017476-1/4	56.06	76.21	56.32	49.82	0	47.95	69.23	56.27	64.22	38.89	33.02	0	-0.123722	0	0.053193	0	-0.259587	0.11	0.170076	0.09	-0.136868	0	-0.312507	0.16		MmuALTA1017476-1/4	SOK,SOK,100.00,7=199=0,C3@111.56,87.44	SOK,SOK,100.00,14=167=0,C3@127.27,39.73	SOK,SOK,100.00,7=197=0,C3@110.95,86.05	SOK,SOK,98.94,4=145=3,C2@72.24,72.76	SOK,SOK,100.00,0=166=0,S@0.00,166.00	SOK,SOK,99.73,6=234=1,C2@112.20,121.80	SOK,SOK,100.00,9=149=0,C3@103.15,45.85	SOK,SOK,100.00,5=141=0,C3@79.34,61.66	SOK,SOK,100.00,6=123=0,C3@78.99,44.01	SOK,SOK,100.00,2=112=0,C2@43.56,68.44	SOK,SOK,100.00,2=144=0,C2@47.55,96.45	SOK,SOK,100.00,0=148=0,S@0.00,148.00
Ahcyl1	MmuALTA1017476-2/4	43.94	23.79	43.45	50.18	100	52.05	30.77	43.73	35.78	61.11	66.98	100	0.121655	0	-0.046692	0	0.263261	0.11	-0.17013	0.09	0.142452	0	0.306905	0.16		MmuALTA1017476-2/4	SOK,SOK,100.00,192=199=0,C3@87.44,111.56	SOK,SOK,100.00,153=167=0,C3@39.73,127.27	SOK,SOK,100.00,189=197=0,C3@85.60,111.40	SOK,SOK,98.94,141=145=3,C2@72.76,72.24	SOK,SOK,100.00,166=166=0,S@166.00,0.00	SOK,SOK,99.73,228=234=1,C2@121.80,112.20	SOK,SOK,100.00,140=149=0,C3@45.85,103.15	SOK,SOK,100.00,136=141=0,C3@61.66,79.34	SOK,SOK,100.00,117=123=0,C3@44.01,78.99	SOK,SOK,100.00,110=112=0,C2@68.44,43.56	SOK,SOK,100.00,142=144=0,C2@96.45,47.55	SOK,SOK,100.00,148=148=0,S@148.00,0.00
Ppp3ca	MmuALTA1017902-2/3	0	0	0	17.44	15.25	0	26.98	8.91	26.23	13.71	15.36	16.94	0.142652	0	0.24369	0.06	0.150963	0.1	0.09945	0	0.008772	0	-0.096793	0		MmuALTA1017902-2/3	SOK,SOK,100.00,0=161=0,S@0.00,161.00	SOK,SOK,100.00,0=155=0,S@0.00,155.00	SOK,SOK,100.00,0=188=0,S@0.00,188.00	SOK,SOK,100.00,2=163=0,C1@28.43,134.57	SOK,SOK,100.00,2=191=0,C1@29.13,161.87	SOK,SOK,100.00,0=170=0,S@0.00,170.00	SOK,SOK,100.00,5=235=0,C2@63.40,171.60	SOK,SOK,100.00,2=186=0,C1@16.57,169.43	SOK,SOK,100.00,5=244=0,C2@64.00,180.00	SOK,SOK,100.00,2=216=0,C1@29.61,186.39	SOK,SOK,100.00,3=284=0,C1@43.62,240.38	SOK,SOK,100.00,3=253=0,C1@42.86,210.14
Ppp3ca	MmuALTA1017902-3/3	100	100	100	82.56	84.75	100	73.02	90.53	73.77	86.29	84.64	83.06	-0.142581	0	-0.24379	0.06	-0.15164	0.1	-0.102607	0	-0.011246	0	0.091708	0		MmuALTA1017902-3/3	SOK,SOK,100.00,161=161=0,S@161.00,0.00	SOK,SOK,100.00,155=155=0,S@155.00,0.00	SOK,SOK,100.00,188=188=0,S@188.00,0.00	SOK,SOK,100.00,161=163=0,C1@134.57,28.43	SOK,SOK,100.00,189=191=0,C1@161.87,29.13	SOK,SOK,100.00,170=170=0,S@170.00,0.00	SOK,SOK,100.00,230=235=0,C2@171.60,63.40	SOK,SOK,100.00,183=186=0,C1@168.39,17.61	SOK,SOK,100.00,239=244=0,C2@180.00,64.00	SOK,SOK,100.00,214=216=0,C1@186.39,29.61	SOK,SOK,100.00,281=284=0,C1@240.38,43.62	SOK,SOK,100.00,250=253=0,C1@210.14,42.86
Epb41	MmuALTA1019072-1/2	39.44	50.31	34.6	38.62	45.92	38.67	79.35	67.23	60.77	75.93	76.45	81.37	0.01039	0	0.276374	0.1	0.374737	0.2	0.2679	0.13	0.367854	0.24	0.097396	0		MmuALTA1019072-1/2	SOK,SOK,100.00,60=168=0,C3@66.26,101.74	SOK,SOK,100.00,57=123=0,C2@61.88,61.12	SOK,SOK,100.00,51=164=0,C3@56.74,107.26	SOK,SOK,100.00,44=126=0,C3@48.66,77.34	SOK,SOK,100.00,63=150=0,C3@68.88,81.12	SOK,SOK,100.00,57=163=0,C3@63.03,99.97	SOK,SOK,100.00,154=201=0,C2@159.49,41.51	SOK,SOK,100.00,77=121=0,C2@81.35,39.65	SOK,SOK,100.00,74=130=0,C2@79.00,51.00	SOK,SOK,100.00,148=203=0,C2@154.14,48.86	SOK,SOK,100.00,144=196=0,C2@149.84,46.16	SOK,SOK,100.00,149=189=0,C1@153.79,35.21
Epb41	MmuALTA1019072-2/2	60.56	49.69	65.4	61.38	54.08	61.33	20.65	32.77	39.23	24.07	23.55	18.63	-0.006042	0	-0.273173	0.09	-0.373273	0.21	-0.273524	0.13	-0.369206	0.24	-0.103369	0		MmuALTA1019072-2/2	SOK,SOK,100.00,108=168=0,C3@101.74,66.26	SOK,SOK,100.00,66=123=0,C2@61.12,61.88	SOK,SOK,100.00,113=164=0,C3@107.26,56.74	SOK,SOK,100.00,82=126=0,C3@77.34,48.66	SOK,SOK,100.00,87=150=0,C3@81.12,68.88	SOK,SOK,100.00,106=163=0,C3@99.97,63.03	SOK,SOK,100.00,47=201=0,C2@41.51,159.49	SOK,SOK,100.00,44=121=0,C2@39.65,81.35	SOK,SOK,100.00,56=130=0,C2@51.00,79.00	SOK,SOK,100.00,55=203=0,C2@48.86,154.14	SOK,SOK,100.00,52=196=0,C2@46.16,149.84	SOK,SOK,100.00,40=189=0,C1@35.21,153.79
Ube2f	MmuALTA1026262-1/2	54.09	39.79	72.03	57.5	52.85	43.61	38.41	50.28	57.5	30.85	11.82	47.07	-0.010709	0	-0.049835	0	-0.227075	0.1	-0.026487	0	-0.208169	0	-0.179777	0		MmuALTA1026262-1/2	OK,OK,100.00,41=83=0,S@44.89,38.11	OK,OK,100.00,23=65=0,S@25.86,39.14	OK,OK,93.87,32=47=2,S@33.85,13.15	OK,OK,100.00,37=70=0,S@40.25,29.75	OK,OK,89.45,39=81=6,S@42.81,38.19	OK,OK,92.02,17=43=4,S@18.75,24.25	OK,OK,100.00,31=91=0,S@34.95,56.05	OK,OK,95.51,31=68=2,S@34.19,33.81	OK,OK,95.69,37=70=2,S@40.25,29.75	OK,OK,92.97,12=44=2,S@13.57,30.43	OK,OK,96.68,5=50=1,S@5.91,44.09	OK,OK,92.29,28=66=6,S@31.07,34.93
Gpc2	MmuALTA1046427-1/2	69.79	45.64	48.66	32.04	10.2	16.59	24.89	38.53	21.82	38.89	23.26	59.12	-0.316856	0.2	-0.220577	0	-0.102697	0	0.104012	0	0.223026	0	0.104818	0		MmuALTA1046427-1/2	OK,OK,100.00,61=89=0,S@62.11,26.89	OK,OK,100.00,38=86=0,S@39.25,46.75	OK,OK,100.00,42=89=0,S@43.31,45.69	OK,OK,100.00,20=65=0,S@20.83,44.17	LOW,LOW,100.00,3=31=0,S@3.16,27.84	OK,OK,100.00,9=57=0,S@9.46,47.54	VLOW,VLOW,100.00,5=21=0,S@5.23,15.77	LOW,LOW,94.71,13=35=2,S@13.49,21.51	VLOW,VLOW,100.00,5=24=0,S@5.24,18.76	VLOW,VLOW,100.00,6=16=0,S@6.22,9.78	LOW,LOW,100.00,6=27=0,S@6.28,20.72	OK,OK,100.00,30=52=0,S@30.74,21.26
Gpc2	MmuALTA1046427-2/2	30.21	54.36	51.34	67.96	89.8	83.41	75.11	61.47	78.18	61.11	76.74	40.88	0.317706	0.2	0.212183	0	0.110889	0	-0.101333	0	-0.215751	0	-0.114119	0		MmuALTA1046427-2/2	OK,OK,100.00,28=89=0,S@26.89,62.11	OK,OK,100.00,48=86=0,S@46.75,39.25	OK,OK,100.00,47=89=0,S@45.69,43.31	OK,OK,100.00,45=65=0,S@44.17,20.83	LOW,LOW,100.00,28=31=0,S@27.84,3.16	OK,OK,100.00,48=57=0,S@47.54,9.46	VLOW,VLOW,100.00,16=21=0,S@15.77,5.23	LOW,LOW,94.71,22=35=2,S@21.51,13.49	VLOW,VLOW,100.00,19=24=0,S@18.76,5.24	VLOW,VLOW,100.00,10=16=0,S@9.78,6.22	LOW,LOW,100.00,21=27=0,S@20.72,6.28	OK,OK,100.00,22=52=0,S@21.26,30.74
Amotl1	MmuALTD0001266-2/3	0	74.08	0	53.99	0	0	40.62	0	30.56	61.97	39.17	66.94	-0.006055	0	0.287809	0	0.589636	0	0.299134	0	0.595407	0	0.307827	0.14		MmuALTD0001266-2/3	OK,OK,100.00,0=68=0,C2@0.00,68.00	OK,SOK,100.00,11=98=0,C1@72.60,25.40	OK,SOK,100.00,0=82=0,C3@0.00,82.00	OK,SOK,100.00,6=95=0,C2@51.29,43.71	SOK,SOK,100.00,0=130=0,C2@0.00,130.00	SOK,SOK,98.69,0=101=2,C2@0.00,101.00	SOK,SOK,100.00,4=147=0,C1@59.71,87.29	OK,SOK,100.00,0=88=0,C1@0.00,88.00	SOK,SOK,100.00,2=122=0,C1@37.28,84.72	SOK,SOK,99.75,8=100=1,C1@61.97,38.03	SOK,SOK,100.00,3=107=0,C2@41.91,65.09	SOK,SOK,100.00,10=143=0,C1@95.72,47.28
Amotl1	MmuALTD0001266-3/3	100	25.92	99.42	46.01	100	99.38	59.38	100	69.44	37.56	60.04	33.06	0.006252	0	-0.285272	0	-0.589621	0	-0.293936	0	-0.596319	0.01	-0.298901	0.15		MmuALTD0001266-3/3	OK,OK,100.00,68=68=0,C2@68.00,0.00	OK,SOK,100.00,87=98=0,C1@25.40,72.60	OK,SOK,100.00,81=82=0,C3@81.52,0.48	OK,SOK,100.00,89=95=0,C2@43.71,51.29	SOK,SOK,100.00,130=130=0,C2@130.00,0.00	SOK,SOK,98.69,100=101=2,C2@100.37,0.63	SOK,SOK,100.00,143=147=0,C1@87.29,59.71	OK,SOK,100.00,88=88=0,C1@88.00,0.00	SOK,SOK,100.00,120=122=0,C1@84.72,37.28	SOK,SOK,99.75,90=100=1,C1@37.56,62.44	SOK,SOK,100.00,102=107=0,C2@64.24,42.76	SOK,SOK,100.00,133=143=0,C1@47.28,95.72
Anapc11	MmuALTD0001281-1/7	49.51	47.06	44.38	44.78	44.59	41.47	63.5	59.87	60.74	64.21	51.66	63.31	-0.034343	0	0.140513	0.08	0.147584	0	0.174834	0.11	0.182889	0.03	0.008346	0		MmuALTD0001281-1/7	SOK,SOK,100.00,245=519=0,S@256.96,262.04	SOK,SOK,100.00,231=516=0,S@242.83,273.17	SOK,SOK,100.00,179=425=0,S@188.62,236.39	SOK,SOK,100.00,190=447=0,S@200.17,246.83	SOK,SOK,100.00,201=475=0,S@211.80,263.20	SOK,SOK,100.00,199=507=0,S@210.25,296.75	SOK,SOK,100.00,257=419=0,S@266.06,152.94	SOK,SOK,100.00,219=380=0,S@227.51,152.49	SOK,SOK,100.00,244=417=0,S@253.29,163.71	SOK,SOK,100.00,211=340=0,S@218.31,121.69	SOK,SOK,100.00,227=460=0,S@237.64,222.36	SOK,SOK,100.00,247=404=0,S@255.77,148.23
Anapc11	MmuALTD0001281-5/7	50.3	51.64	54.71	54.36	55.21	58.34	36.27	39.13	38.81	34.68	47.93	36.46	0.038697	0	-0.138116	0.08	-0.145168	0	-0.17882	0.11	-0.18484	0.04	-0.006923	0		MmuALTD0001281-5/7	SOK,SOK,100.00,273=519=0,S@261.06,257.94	SOK,SOK,100.00,278=516=0,S@266.46,249.54	SOK,SOK,100.00,242=425=0,S@232.52,192.48	SOK,SOK,100.00,253=447=0,S@242.99,204.01	SOK,SOK,100.00,273=475=0,S@262.25,212.75	SOK,SOK,100.00,307=507=0,S@295.78,211.22	SOK,SOK,100.00,161=419=0,S@151.97,267.03	SOK,SOK,100.00,157=380=0,S@148.69,231.31	SOK,SOK,100.00,171=417=0,S@161.84,255.16	SOK,SOK,100.00,125=340=0,S@117.91,222.09	SOK,SOK,100.00,231=460=0,S@220.48,239.52	SOK,SOK,100.00,156=404=0,S@147.30,256.70
Asap1	MmuALTD0001671-1/2	41.18	24.14	39.44	40.42	31.77	19.94	63.51	45.16	69.77	78	59.36	82.89	-0.055378	0	0.25525	0.1	0.397706	0.24	0.310657	0.05	0.456453	0.17	0.141035	0.02		MmuALTD0001671-1/2	OK,OK,100.00,34=84=0,S@34.59,49.41	OK,OK,100.00,17=72=0,S@17.38,54.62	OK,OK,100.00,31=80=0,S@31.55,48.45	OK,OK,100.00,29=73=0,S@29.51,43.49	OK,OK,100.00,19=61=0,S@19.38,41.62	OK,OK,100.00,15=77=0,S@15.35,61.65	SOK,SOK,100.00,71=113=0,S@71.77,41.23	OK,OK,100.00,28=63=0,S@28.45,34.55	SOK,SOK,100.00,74=107=0,S@74.65,32.35	OK,OK,100.00,62=80=0,S@62.40,17.60	SOK,SOK,100.00,61=104=0,S@61.73,42.27	OK,OK,100.00,80=97=0,S@80.40,16.60
Asap1	MmuALTD0001671-2/2	58.82	75.86	60.56	59.58	68.23	80.06	36.49	54.84	30.23	22	40.64	17.11	0.05161	0	-0.264806	0.1	-0.396369	0.24	-0.307122	0.04	-0.447304	0.19	-0.142066	0.02		MmuALTD0001671-2/2	OK,OK,100.00,50=84=0,S@49.41,34.59	OK,OK,100.00,55=72=0,S@54.62,17.38	OK,OK,100.00,49=80=0,S@48.45,31.55	OK,OK,100.00,44=73=0,S@43.49,29.51	OK,OK,100.00,42=61=0,S@41.62,19.38	OK,OK,100.00,62=77=0,S@61.65,15.35	SOK,SOK,100.00,42=113=0,S@41.23,71.77	OK,OK,100.00,35=63=0,S@34.55,28.45	SOK,SOK,100.00,33=107=0,S@32.35,74.65	OK,OK,100.00,18=80=0,S@17.60,62.40	SOK,SOK,100.00,43=104=0,S@42.27,61.73	OK,OK,100.00,17=97=0,S@16.60,80.40
BC031181	MmuALTD0002056-3/5	56.61	57.28	53.63	60.71	41.32	42.63	35.11	41.17	41.02	30.76	37.68	37.53	-0.12136	0	-0.162994	0.08	-0.197161	0.12	-0.041213	0	-0.072847	0	-0.032712	0		MmuALTD0002056-3/5	SOK,SOK,96.04,192=335=14,S@189.64,145.36	SOK,SOK,84.86,167=288=52,S@164.97,123.03	SOK,SOK,95.91,151=278=12,S@149.09,128.91	SOK,SOK,88.78,173=282=36,S@171.20,110.80	SOK,SOK,96.32,184=438=17,S@180.98,257.02	SOK,SOK,92.78,148=342=27,S@145.79,196.21	SOK,SOK,91.15,159=445=44,S@156.24,288.76	SOK,SOK,90.93,194=464=47,S@191.03,272.97	SOK,SOK,94.97,240=576=31,S@236.28,339.72	SOK,SOK,95.60,134=428=20,S@131.65,296.35	SOK,SOK,96.75,191=499=17,S@188.02,310.98	SOK,SOK,95.47,253=663=32,S@248.82,414.18
Ccnl1	MmuALTD0002771-1/2	44	46.43	51.28	53.97	49.09	65.57	64.29	34.88	59.76	72.73	70.49	83.33	0.079442	0	0.099519	0	0.275317	0.11	0.012168	0	0.193048	0.03	0.174012	0		MmuALTD0002771-1/2	OK,OK,36.66,22=50=79,S@22.00,28.00	OK,OK,62.29,26=56=31,S@26.00,30.00	LOW,LOW,35.42,20=39=65,S@20.00,19.00	OK,OK,62.88,34=63=34,S@34.00,29.00	OK,OK,49.65,27=55=51,S@27.00,28.00	OK,OK,47.36,40=61=62,S@40.00,21.00	OK,OK,48.92,27=42=40,S@27.00,15.00	OK,OK,57.55,15=43=29,S@15.00,28.00	OK,OK,71.42,49=82=30,S@49.00,33.00	LOW,LOW,52.77,24=33=27,S@24.00,9.00	OK,OK,61.37,43=61=35,S@43.00,18.00	OK,OK,66.32,70=84=39,S@70.00,14.00
Ccnl1	MmuALTD0002771-2/2	56	53.57	48.72	46.03	50.91	34.43	35.71	65.12	40.24	27.27	29.51	16.67	-0.086887	0	-0.100316	0	-0.27688	0.11	-0.014919	0	-0.188191	0.03	-0.175846	0		MmuALTD0002771-2/2	OK,OK,36.66,28=50=79,S@28.00,22.00	OK,OK,62.29,30=56=31,S@30.00,26.00	LOW,LOW,35.42,19=39=65,S@19.00,20.00	OK,OK,62.88,29=63=34,S@29.00,34.00	OK,OK,49.65,28=55=51,S@28.00,27.00	OK,OK,47.36,21=61=62,S@21.00,40.00	OK,OK,48.92,15=42=40,S@15.00,27.00	OK,OK,57.55,28=43=29,S@28.00,15.00	OK,OK,71.42,33=82=30,S@33.00,49.00	LOW,LOW,52.77,9=33=27,S@9.00,24.00	OK,OK,61.37,18=61=35,S@18.00,43.00	OK,OK,66.32,14=84=39,S@14.00,70.00
Tcaf1	MmuALTD0005174-1/3	35.86	23.57	43.02	26.87	33.15	34.32	51.95	60.26	57.84	42.76	41.42	53.38	-0.037279	0	0.211283	0.07	0.086328	0.01	0.244471	0.16	0.128861	0.03	-0.122394	0		MmuALTD0005174-1/3	SOK,SOK,100.00,104=290=0,S@103.99,186.01	SOK,SOK,100.00,37=157=0,S@37.00,120.00	SOK,SOK,100.00,114=265=0,S@114.00,151.00	SOK,SOK,100.00,54=201=0,S@54.01,146.99	SOK,SOK,100.00,61=184=0,S@61.00,123.00	SOK,SOK,100.00,104=303=0,S@103.99,199.01	SOK,SOK,100.00,80=154=0,S@80.00,74.00	SOK,SOK,100.00,91=151=0,S@90.99,60.01	SOK,SOK,100.00,107=185=0,S@107.00,78.00	SOK,SOK,100.00,62=145=0,S@62.00,83.00	SOK,SOK,100.00,70=169=0,S@70.00,99.00	SOK,SOK,100.00,79=148=0,S@79.00,69.00
Tcaf1	MmuALTD0005174-3/3	63.45	76.43	56.98	73.13	66.85	65.68	48.05	39.74	42.16	57.24	58.58	46.62	0.049345	0	-0.201685	0.08	-0.082362	0	-0.245033	0.16	-0.126211	0.02	0.119616	0		MmuALTD0005174-3/3	SOK,SOK,100.00,184=290=0,S@184.01,105.99	SOK,SOK,100.00,120=157=0,S@120.00,37.00	SOK,SOK,100.00,151=265=0,S@151.00,114.00	SOK,SOK,100.00,147=201=0,S@146.99,54.01	SOK,SOK,100.00,123=184=0,S@123.00,61.00	SOK,SOK,100.00,199=303=0,S@199.01,103.99	SOK,SOK,100.00,74=154=0,S@74.00,80.00	SOK,SOK,100.00,60=151=0,S@60.01,90.99	SOK,SOK,100.00,78=185=0,S@78.00,107.00	SOK,SOK,100.00,83=145=0,S@83.00,62.00	SOK,SOK,100.00,99=169=0,S@99.00,70.00	SOK,SOK,100.00,69=148=0,S@69.00,79.00
Fen1	MmuALTD0005510-3/6	56.67	69.65	72.09	70.05	48.73	62.62	64.08	46.53	63.79	35.71	54.64	41.89	-0.063493	0	-0.083976	0	-0.266536	0.1	-0.015789	0	-0.195861	0	-0.186925	0		MmuALTD0005510-3/6	SOK,SOK,100.00,204=360=0,S@204.01,155.99	SOK,SOK,100.00,241=346=0,S@240.99,105.01	SOK,SOK,100.00,297=412=0,S@297.01,114.99	SOK,SOK,100.00,145=207=0,S@145.00,62.00	SOK,SOK,100.00,134=275=0,S@134.01,140.99	SOK,SOK,100.00,196=313=0,S@196.00,117.00	SOK,SOK,100.00,91=142=0,S@90.99,51.01	SOK,SOK,100.00,47=101=0,S@47.00,54.00	SOK,SOK,100.00,74=116=0,S@74.00,42.00	SOK,SOK,100.00,45=126=0,S@44.99,81.01	SOK,SOK,100.00,106=194=0,S@106.00,88.00	SOK,SOK,100.00,62=148=0,S@62.00,86.00
Paxbp1	MmuALTD0005838-1/3	62.03	61.11	59.68	51.13	82.93	63.22	40.96	32.2	35.58	47.55	53.62	5.64	0.02382	0	-0.247094	0.11	-0.148468	0	-0.266772	0.01	-0.169951	0	0.096661	0		MmuALTD0005838-1/3	SOK,SOK,100.00,74=118=0,S@73.20,44.80	OK,OK,100.00,55=89=0,S@54.39,34.61	SOK,SOK,100.00,64=106=0,S@63.26,42.74	OK,OK,100.00,42=81=0,S@41.42,39.58	OK,OK,100.00,60=72=0,S@59.71,12.29	SOK,SOK,100.00,69=108=0,S@68.28,39.72	OK,OK,100.00,30=72=0,S@29.49,42.51	OK,OK,100.00,22=67=0,C1@21.57,45.43	OK,OK,100.00,29=80=0,S@28.46,51.54	LOW,LOW,100.00,14=29=0,S@13.79,15.21	OK,OK,100.00,44=81=0,S@43.43,37.57	OK,OK,100.00,4=69=0,C1@3.89,65.11
Paxbp1	MmuALTD0005838-3/3	37.97	38.89	40.32	48.87	17.07	36.78	59.04	67.8	64.42	52.45	45.16	94.36	-0.024388	0	0.244714	0.11	0.149514	0	0.264543	0.01	0.174341	0	-0.091162	0		MmuALTD0005838-3/3	SOK,SOK,100.00,44=118=0,S@44.80,73.20	OK,OK,100.00,34=89=0,S@34.61,54.39	SOK,SOK,100.00,42=106=0,S@42.74,63.26	OK,OK,100.00,39=81=0,S@39.58,41.42	OK,OK,100.00,12=72=0,S@12.29,59.71	SOK,SOK,100.00,39=108=0,S@39.72,68.28	OK,OK,100.00,42=72=0,S@42.51,29.49	OK,OK,100.00,45=67=0,C1@45.43,21.57	OK,OK,100.00,51=80=0,S@51.54,28.46	LOW,LOW,100.00,15=29=0,S@15.21,13.79	OK,OK,100.00,36=81=0,S@36.58,44.42	OK,OK,100.00,65=69=0,C1@65.11,3.89
Hadhb	MmuALTD0006441-1/9	47.12	64.43	73.32	79.11	69.37	67.23	55.17	39.1	39.03	48	25.04	30.08	0.074436	0	-0.206222	0	-0.334631	0	-0.272725	0.1	-0.408332	0.18	-0.129389	0		MmuALTD0006441-1/9	OK,SOK,100.00,21=79=0,S@37.22,41.78	OK,SOK,100.00,33=77=0,S@49.61,27.39	OK,SOK,100.00,33=62=0,S@45.46,16.54	LOW,OK,100.00,20=33=0,S@26.11,6.89	OK,OK,100.00,23=48=0,S@33.30,14.70	OK,OK,100.00,20=44=0,S@29.58,14.42	OK,SOK,100.00,22=66=0,S@36.41,29.59	OK,OK,100.00,12=58=0,S@22.68,35.32	OK,SOK,100.00,18=88=0,S@34.35,53.65	SOK,SOK,100.00,46=169=0,S@81.12,87.88	SOK,SOK,100.00,44=369=0,S@92.40,276.60	SOK,SOK,100.00,15=101=0,S@30.38,70.62
Hadhb	MmuALTD0006441-2/9	52.88	35.57	26.68	20.89	30.63	32.77	44.83	60.9	55.34	51.22	73.69	68.43	-0.067614	0	0.176618	0	0.320476	0	0.248642	0.08	0.392457	0.19	0.140373	0		MmuALTD0006441-2/9	OK,SOK,100.00,58=79=0,S@41.78,37.22	OK,SOK,100.00,44=77=0,S@27.39,49.61	OK,SOK,100.00,29=62=0,S@16.54,45.46	LOW,OK,100.00,13=33=0,S@6.89,26.11	OK,OK,100.00,25=48=0,S@14.70,33.30	OK,OK,100.00,24=44=0,S@14.42,29.58	OK,SOK,100.00,44=66=0,S@29.59,36.41	OK,OK,100.00,46=58=0,S@35.32,22.68	OK,SOK,100.00,63=88=0,S@48.70,39.30	SOK,SOK,100.00,121=169=0,S@86.56,82.44	SOK,SOK,100.00,319=369=0,S@271.92,97.08	SOK,SOK,100.00,84=101=0,S@69.11,31.89
Mre11a	MmuALTD0008716-1/3	63.64	67.24	70.91	45	46.94	47.06	64	50	64.52	92.31	85.71	81.08	-0.198686	0.04	-0.075068	0	0.178023	0	0.130206	0	0.382535	0.21	0.255561	0.04		MmuALTD0008716-1/3	SOK,SOK,100.00,70=110=0,S@70.00,40.00	OK,OK,100.00,39=58=0,S@39.00,19.00	OK,OK,100.00,39=55=0,C1@39.00,16.00	OK,OK,100.00,18=40=0,S@18.00,22.00	OK,OK,100.00,23=49=0,S@23.00,26.00	OK,OK,100.00,40=85=0,S@40.00,45.00	LOW,LOW,100.00,16=25=0,S@16.00,9.00	OK,OK,100.00,22=44=0,C1@22.00,22.00	LOW,LOW,100.00,20=31=0,S@20.00,11.00	LOW,LOW,100.00,24=26=0,S@24.00,2.00	LOW,LOW,100.00,24=28=0,S@24.00,4.00	LOW,LOW,100.00,30=37=0,C1@30.00,7.00
Mre11a	MmuALTD0008716-2/3	36.36	32.76	29.09	55	53.06	52.94	36	50	35.48	7.69	14.29	18.92	0.198715	0.04	0.082561	0	-0.184994	0	-0.12271	0	-0.378797	0.2	-0.259406	0.03		MmuALTD0008716-2/3	SOK,SOK,100.00,40=110=0,S@40.00,70.00	OK,OK,100.00,19=58=0,S@19.00,39.00	OK,OK,100.00,16=55=0,C1@16.00,39.00	OK,OK,100.00,22=40=0,S@22.00,18.00	OK,OK,100.00,26=49=0,S@26.00,23.00	OK,OK,100.00,45=85=0,S@45.00,40.00	LOW,LOW,100.00,9=25=0,S@9.00,16.00	OK,OK,100.00,22=44=0,C1@22.00,22.00	LOW,LOW,100.00,11=31=0,S@11.00,20.00	LOW,LOW,100.00,2=26=0,S@2.00,24.00	LOW,LOW,100.00,4=28=0,S@4.00,24.00	LOW,LOW,100.00,7=37=0,C1@7.00,30.00
Nckap5l	MmuALTD0009169-1/2	21.95	0	16.22	0	4.55	3.11	12.5	37.14	22.22	31.58	43.48	40	-0.112484	0	0.076404	0	0.235609	0	0.185978	0.03	0.345141	0.15	0.153344	0		MmuALTD0009169-1/2	OK,OK,93.18,9=41=3,S@9.00,32.00	VLOW,VLOW,100.00,0=19=0,S@0.00,19.00	LOW,LOW,92.50,6=37=3,C1@6.00,31.00	LOW,LOW,100.00,0=27=0,S@0.00,27.00	VLOW,VLOW,95.65,1=22=1,S@1.00,21.00	LOW,LOW,94.15,1=32=2,C1@1.00,31.00	OK,OK,100.00,5=40=0,S@5.00,35.00	LOW,LOW,97.22,13=35=1,C1@13.00,22.00	LOW,LOW,100.00,8=36=0,S@8.00,28.00	VLOW,VLOW,95.00,6=19=1,S@6.00,13.00	VLOW,VLOW,100.00,10=23=0,S@10.00,13.00	LOW,LOW,100.00,12=30=0,C1@12.00,18.00
Nckap5l	MmuALTD0009169-2/2	78.05	100	83.78	100	95.45	96.89	87.5	62.86	77.78	68.42	56.52	60	0.113496	0	-0.08033	0	-0.222244	0	-0.195763	0.03	-0.346144	0.15	-0.155966	0		MmuALTD0009169-2/2	OK,OK,93.18,32=41=3,S@32.00,9.00	VLOW,VLOW,100.00,19=19=0,S@19.00,0.00	LOW,LOW,92.50,31=37=3,C1@31.00,6.00	LOW,LOW,100.00,27=27=0,S@27.00,0.00	VLOW,VLOW,95.65,21=22=1,S@21.00,1.00	LOW,LOW,94.15,31=32=2,C1@31.00,1.00	OK,OK,100.00,35=40=0,S@35.00,5.00	LOW,LOW,97.22,22=35=1,C1@22.00,13.00	LOW,LOW,100.00,28=36=0,S@28.00,8.00	VLOW,VLOW,95.00,13=19=1,S@13.00,6.00	VLOW,VLOW,100.00,13=23=0,S@13.00,10.00	LOW,LOW,100.00,18=30=0,C1@18.00,12.00
Osgin2	MmuALTD0009826-1/2	37.78	0	15.79	60	21.21	37.78	0	12	9.09	14.29	0	1.89	0.219798	0.05	-0.079446	0	-0.12771	0	-0.298876	0	-0.343473	0.12	-0.048648	0		MmuALTD0009826-1/2	OK,OK,100.00,17=45=0,S@17.00,28.00	VLOW,VLOW,100.00,0=20=0,S@0.00,20.00	OK,OK,100.00,9=57=0,S@9.00,48.00	LOW,LOW,100.00,15=25=0,S@15.00,10.00	LOW,LOW,100.00,7=33=0,S@7.00,26.00	OK,OK,100.00,17=45=0,S@17.00,28.00	LOW,LOW,100.00,0=35=0,S@0.00,35.00	LOW,LOW,100.00,3=25=0,S@3.00,22.00	OK,OK,100.00,5=55=0,S@5.00,50.00	N,N,100.00,2=14=0,S@2.00,12.00	OK,OK,100.00,0=49=0,S@0.00,49.00	OK,OK,100.00,1=53=0,S@1.00,52.00
Osgin2	MmuALTD0009826-2/2	62.22	100	84.21	40	78.79	62.22	100	88	90.91	85.71	100	98.11	-0.211202	0.03	0.082524	0	0.132776	0	0.292937	0	0.345241	0.12	0.046071	0		MmuALTD0009826-2/2	OK,OK,100.00,28=45=0,S@28.00,17.00	VLOW,VLOW,100.00,20=20=0,S@20.00,0.00	OK,OK,100.00,48=57=0,S@48.00,9.00	LOW,LOW,100.00,10=25=0,S@10.00,15.00	LOW,LOW,100.00,26=33=0,S@26.00,7.00	OK,OK,100.00,28=45=0,S@28.00,17.00	LOW,LOW,100.00,35=35=0,S@35.00,0.00	LOW,LOW,100.00,22=25=0,S@22.00,3.00	OK,OK,100.00,50=55=0,S@50.00,5.00	N,N,100.00,12=14=0,S@12.00,2.00	OK,OK,100.00,49=49=0,S@49.00,0.00	OK,OK,100.00,52=53=0,S@52.00,1.00
Pbxip1	MmuALTD0009981-1/2	29.17	70	2.86	66.67	52	88.89	63.64	32.26	71.79	75.44	89.58	61.02	0.362116	0	0.318717	0	0.44253	0.1	-0.058717	0	0.092928	0	0.138298	0		MmuALTD0009981-1/2	VLOW,VLOW,100.00,7=24=0,S@7.00,17.00	OK,OK,100.00,28=40=0,S@28.00,12.00	LOW,LOW,100.00,1=35=0,S@1.00,34.00	VLOW,VLOW,100.00,12=18=0,S@12.00,6.00	LOW,LOW,100.00,13=25=0,S@13.00,12.00	VLOW,VLOW,100.00,16=18=0,S@16.00,2.00	OK,OK,100.00,28=44=0,S@28.00,16.00	LOW,LOW,100.00,10=31=0,S@10.00,21.00	LOW,LOW,100.00,28=39=0,S@28.00,11.00	OK,OK,100.00,43=57=0,S@43.00,14.00	OK,OK,100.00,43=48=0,S@43.00,5.00	OK,OK,100.00,36=59=0,S@36.00,23.00
Pum1	MmuALTD0011322-1/3	56.02	66.57	43.27	81.73	82.72	69.67	51.58	53.5	65.21	44.64	45.23	47.24	0.238521	0.1	-0.002216	0	-0.100928	0	-0.239612	0	-0.342786	0.16	-0.103981	0		MmuALTD0011322-1/3	SOK,SOK,100.00,88=166=0,S@92.99,73.01	SOK,SOK,100.00,97=152=0,S@101.19,50.81	SOK,SOK,100.00,77=191=0,S@82.65,108.35	SOK,SOK,100.00,107=134=0,S@109.52,24.48	SOK,SOK,100.00,106=131=0,S@108.36,22.64	SOK,SOK,100.00,118=176=0,S@122.62,53.38	SOK,SOK,100.00,50=103=0,S@53.13,49.87	SOK,SOK,100.00,53=105=0,S@56.18,48.82	SOK,SOK,100.00,83=133=0,S@86.73,46.27	SOK,SOK,100.00,65=156=0,S@69.64,86.36	SOK,SOK,100.00,49=116=0,S@52.47,63.53	SOK,SOK,100.00,69=156=0,S@73.69,82.31
Pum1	MmuALTD0011322-2/3	43.98	33.43	56.73	18.27	17.28	30.33	48.42	46.5	34.79	55.36	54.77	52.76	-0.234049	0.1	0.004821	0	0.102213	0	0.234059	0	0.337058	0.16	0.094573	0		MmuALTD0011322-2/3	SOK,SOK,100.00,78=166=0,S@73.01,92.99	SOK,SOK,100.00,55=152=0,S@50.81,101.19	SOK,SOK,100.00,114=191=0,S@108.35,82.65	SOK,SOK,100.00,27=134=0,S@24.48,109.52	SOK,SOK,100.00,25=131=0,S@22.64,108.36	SOK,SOK,100.00,58=176=0,S@53.38,122.62	SOK,SOK,100.00,53=103=0,S@49.87,53.13	SOK,SOK,100.00,52=105=0,S@48.83,56.17	SOK,SOK,100.00,50=133=0,S@46.27,86.73	SOK,SOK,100.00,91=156=0,S@86.36,69.64	SOK,SOK,100.00,67=116=0,S@63.53,52.47	SOK,SOK,100.00,87=156=0,S@82.31,73.69
Rbbp8	MmuALTD0011619-6/6	37.32	22.22	17.27	36.36	27.27	36.79	15.94	5.26	8.54	6.35	16.92	12.66	0.109642	0	-0.133144	0.03	-0.099184	0	-0.247997	0.11	-0.215216	0.01	0.02859	0		MmuALTD0011619-6/6	SOK,SOK,100.00,53=142=0,S@52.99,89.01	OK,OK,98.90,20=90=1,S@20.00,70.00	SOK,SOK,100.00,19=110=0,S@19.00,91.00	OK,OK,86.27,32=88=14,S@32.00,56.00	OK,OK,85.71,18=66=11,S@18.00,48.00	SOK,SOK,98.15,39=106=2,S@39.00,67.00	OK,OK,100.00,11=69=0,S@11.00,58.00	OK,OK,100.00,4=76=0,S@4.00,72.00	OK,OK,98.80,7=82=1,S@7.00,75.00	OK,OK,98.44,4=63=1,S@4.00,59.00	OK,OK,97.01,11=65=2,S@11.00,54.00	OK,OK,100.00,10=79=0,S@10.00,69.00
Rps24	MmuALTD0012176-1/2	3.5	2.57	13.43	13.98	5.27	8.95	36.18	37.82	25.92	43.1	46.42	59.04	0.042533	0	0.284578	0.05	0.433338	0.23	0.238934	0.06	0.40441	0.15	0.161308	0		MmuALTD0012176-1/2	OK,OK,98.31,2=58=1,C3@2.03,55.97	OK,OK,100.00,2=80=0,C3@2.06,77.94	OK,OK,100.00,11=84=0,C3@11.28,72.72	OK,OK,100.00,6=44=0,C3@6.15,37.85	OK,OK,100.00,4=78=0,C3@4.11,73.89	OK,OK,100.00,7=80=0,C3@7.16,72.84	OK,OK,100.00,16=45=0,C3@16.28,28.72	LOW,LOW,100.00,13=35=0,C3@13.24,21.76	OK,OK,100.00,13=51=0,C3@13.22,37.78	N,N,100.00,6=14=0,C3@6.03,7.97	VLOW,VLOW,100.00,11=24=0,C3@11.14,12.86	VLOW,VLOW,100.00,14=24=0,C2@14.17,9.83
Taf6	MmuALTD0013963-1/4	44.72	54.69	49.89	76.85	49.85	48.3	59.15	60.81	82.28	38.3	27.53	48.96	0.025598	0	0.140908	0	-0.121459	0	0.115805	0	-0.136917	0	-0.256625	0.11		MmuALTD0013963-1/4	SOK,SOK,100.00,63=157=0,S@70.21,86.79	SOK,SOK,100.00,76=152=0,S@83.13,68.87	SOK,SOK,100.00,66=146=0,S@72.84,73.16	OK,OK,92.01,44=60=6,S@46.11,13.89	SOK,SOK,97.84,56=124=3,S@61.81,62.19	SOK,SOK,100.00,48=110=0,S@53.13,56.87	OK,OK,98.66,36=66=1,S@39.04,26.96	OK,OK,100.00,36=64=0,S@38.92,25.08	OK,OK,100.00,50=63=0,S@51.84,11.16	OK,OK,100.00,18=53=0,S@20.30,32.70	OK,OK,100.00,17=71=0,S@19.55,51.45	OK,OK,100.00,31=70=0,S@34.27,35.73
Vps37c	MmuALTD0015552-2/4	59.74	56.67	59.26	51.92	71.43	37.21	92.54	81.43	82.61	77.78	86.84	77.46	-0.060963	0	0.259207	0.1	0.211792	0.06	0.317851	0.02	0.278079	0.06	-0.041278	0		MmuALTD0015552-2/4	OK,OK,98.64,46=77=1,S@46.00,31.00	LOW,LOW,96.59,17=30=1,S@17.00,13.00	OK,OK,100.00,32=54=0,S@32.00,22.00	OK,OK,100.00,27=52=0,S@27.00,25.00	OK,OK,100.00,30=42=0,S@30.00,12.00	OK,OK,91.02,16=43=4,S@16.00,27.00	OK,OK,100.00,62=67=0,S@62.00,5.00	OK,OK,100.00,57=70=0,S@57.00,13.00	OK,OK,97.02,57=69=2,S@57.00,12.00	OK,OK,100.00,56=72=0,S@56.00,16.00	OK,OK,98.62,66=76=1,S@66.00,10.00	OK,OK,100.00,55=71=0,S@55.00,16.00
Zfp219	MmuALTD0016061-3/3	81.13	71.43	90.48	100	83.87	93.1	83.87	41.38	77.08	64.71	48.15	57.14	0.110546	0	-0.052386	0	-0.240928	0.04	-0.176175	0.04	-0.349634	0.17	-0.180594	0		MmuALTD0016061-3/3	OK,OK,68.83,43=53=24,S@43.00,10.00	OK,OK,79.75,45=63=16,S@45.00,18.00	OK,OK,74.92,38=42=14,S@38.00,4.00	LOW,LOW,74.96,39=39=13,S@39.00,0.00	LOW,LOW,67.39,26=31=15,S@26.00,5.00	LOW,LOW,70.73,27=29=12,S@27.00,2.00	LOW,LOW,70.45,26=31=13,S@26.00,5.00	LOW,LOW,76.32,12=29=9,C2@12.00,17.00	OK,OK,73.85,37=48=17,S@37.00,11.00	LOW,LOW,53.97,22=34=29,C1@22.00,12.00	OK,OK,78.19,26=54=15,S@26.00,28.00	LOW,LOW,52.06,20=35=32,C1@20.00,15.00
Elof1	MmuALTD1003370-4/5	42.22	33.82	37.5	51.61	46.38	41.67	14.29	15.38	18.18	14.52	26.09	27.72	0.092814	0	-0.210726	0.06	-0.131785	0	-0.30941	0.14	-0.223802	0.03	0.077855	0		MmuALTD1003370-4/5	OK,OK,15.46,19=45=246,S@19.00,26.00	OK,OK,29.44,23=68=163,S@23.00,45.00	LOW,LOW,20.78,12=32=122,S@12.00,20.00	OK,OK,27.07,32=62=167,S@32.00,30.00	OK,OK,27.38,32=69=183,S@32.00,37.00	LOW,LOW,13.85,15=36=224,S@15.00,21.00	OK,OK,27.75,9=63=164,S@9.00,54.00	OK,OK,33.05,12=78=158,C1@12.00,66.00	OK,OK,40.41,18=99=146,C1@18.00,81.00	OK,OK,26.84,9=62=169,S@9.00,53.00	SOK,SOK,40.47,36=138=203,S@36.00,102.00	SOK,SOK,37.83,28=101=166,S@28.00,73.00
Huwe1	MmuALTD1011371-1/3	19.2	9.03	15.28	15.76	13.56	19.3	28.17	37.59	32.67	38.82	46.54	34.28	0.010021	0	0.173138	0.03	0.244037	0.11	0.164763	0.06	0.232965	0.09	0.071627	0		MmuALTD1011371-1/3	SOK,SOK,100.00,36=183=0,S@35.14,147.86	OK,SOK,100.00,9=97=0,S@8.76,88.24	SOK,SOK,100.00,21=134=0,S@20.48,113.52	SOK,SOK,100.00,32=198=0,S@31.20,166.80	SOK,SOK,100.00,27=194=0,S@26.31,167.69	SOK,SOK,100.00,35=177=0,S@34.16,142.84	SOK,SOK,100.00,40=139=0,S@39.16,99.84	OK,OK,100.00,36=94=0,S@35.33,58.67	SOK,SOK,100.00,47=141=0,S@46.06,94.94	OK,OK,100.00,34=86=0,S@33.39,52.61	SOK,SOK,100.00,61=129=0,S@60.04,68.96	SOK,SOK,100.00,43=123=0,S@42.16,80.84
Huwe1	MmuALTD1011371-2/3	80.8	90.97	84.72	84.24	86.44	80.7	71.83	62.41	67.33	61.18	53.46	65.72	-0.01189	0	-0.168335	0.03	-0.243554	0.1	-0.162773	0.05	-0.235755	0.09	-0.067982	0		MmuALTD1011371-2/3	SOK,SOK,100.00,147=183=0,S@147.86,35.14	OK,SOK,100.00,88=97=0,S@88.24,8.76	SOK,SOK,100.00,113=134=0,S@113.52,20.48	SOK,SOK,100.00,166=198=0,S@166.80,31.20	SOK,SOK,100.00,167=194=0,S@167.69,26.31	SOK,SOK,100.00,142=177=0,S@142.84,34.16	SOK,SOK,100.00,99=139=0,S@99.84,39.16	OK,OK,100.00,58=94=0,S@58.67,35.33	SOK,SOK,100.00,94=141=0,S@94.94,46.06	OK,OK,100.00,52=86=0,S@52.61,33.39	SOK,SOK,100.00,68=129=0,S@68.96,60.04	SOK,SOK,100.00,80=123=0,S@80.84,42.16
Ahcyl1	MmuALTD1014499-1/2	62.25	46.04	59.17	72.92	100	64.16	43.24	55.92	59.62	75.86	82.67	100	0.143994	0.01	-0.034183	0	0.239567	0.09	-0.175144	0	0.098188	0	0.271301	0.22		MmuALTD1014499-1/2	SOK,SOK,100.00,404=411=0,C2@255.85,155.15	SOK,SOK,100.00,418=432=0,C3@198.89,233.11	SOK,SOK,100.00,355=362=0,C2@214.20,147.80	SOK,SOK,100.00,377=381=0,C2@277.83,103.17	SOK,SOK,100.00,317=317=0,S@317.00,0.00	SOK,SOK,100.00,376=382=0,C2@245.09,136.91	SOK,SOK,100.00,240=249=0,C3@107.67,141.33	SOK,SOK,100.00,222=227=0,C2@126.94,100.06	SOK,SOK,100.00,310=316=0,C2@188.40,127.60	SOK,SOK,100.00,220=222=0,C2@168.41,53.59	SOK,SOK,100.00,334=336=0,C1@277.77,58.23	SOK,SOK,100.00,377=377=0,S@377.00,0.00
Ahcyl1	MmuALTD1014499-2/2	37.75	53.96	40.83	27.08	0	35.84	56.76	44.08	40.38	24.14	17.33	0	-0.142812	0.01	0.030515	0	-0.238743	0.09	0.177231	0	-0.097069	0	-0.27293	0.22		MmuALTD1014499-2/2	SOK,SOK,100.00,7=411=0,C2@155.15,255.85	SOK,SOK,100.00,14=432=0,C3@233.11,198.89	SOK,SOK,100.00,7=362=0,C2@147.80,214.20	SOK,SOK,100.00,4=381=0,C2@103.17,277.83	SOK,SOK,100.00,0=317=0,S@0.00,317.00	SOK,SOK,100.00,6=382=0,C2@136.91,245.09	SOK,SOK,100.00,9=249=0,C3@141.33,107.67	SOK,SOK,100.00,5=227=0,C2@100.06,126.94	SOK,SOK,100.00,6=316=0,C2@127.60,188.40	SOK,SOK,100.00,2=222=0,C2@53.59,168.41	SOK,SOK,100.00,2=336=0,C1@58.23,277.77	SOK,SOK,100.00,0=377=0,S@0.00,377.00
Gigyf1	MmuALTD1016906-1/2	11.89	0	0	32.54	44.74	29.57	0	0	0	35.05	0	49.48	0.328179	0.1	-0.011174	0	0.331929	0	-0.34008	0.18	-0.004952	0	0.340324	0		MmuALTD1016906-1/2	OK,SOK,100.00,2=42=0,C3@4.99,37.01	OK,OK,100.00,0=43=0,C2@0.00,43.00	OK,OK,100.00,0=49=0,C2@0.00,49.00	LOW,OK,100.00,2=33=0,C2@10.74,22.26	OK,SOK,100.00,4=44=0,C1@19.69,24.31	OK,SOK,100.00,4=48=0,C2@14.19,33.81	LOW,OK,100.00,0=35=0,C3@0.00,35.00	LOW,SOK,100.00,0=38=0,C3@0.00,38.00	LOW,SOK,100.00,0=35=0,C3@0.00,35.00	VLOW,LOW,100.00,1=22=0,S@7.71,14.29	OK,SOK,99.49,0=61=1,C3@0.00,61.00	OK,SOK,100.00,7=56=0,C2@27.71,28.29
Gigyf1	MmuALTD1016906-2/2	88.11	100	100	67.46	55.26	70.43	100	100	100	64.95	100	50.52	-0.326678	0.1	0.011205	0	-0.326815	0	0.334773	0.18	-0.009293	0	-0.338811	0		MmuALTD1016906-2/2	OK,SOK,100.00,40=42=0,C3@37.01,4.99	OK,OK,100.00,43=43=0,C2@43.00,0.00	OK,OK,100.00,49=49=0,C2@49.00,0.00	LOW,OK,100.00,31=33=0,C2@22.26,10.74	OK,SOK,100.00,40=44=0,C1@24.31,19.69	OK,SOK,100.00,44=48=0,C2@33.81,14.19	LOW,OK,100.00,35=35=0,C3@35.00,0.00	LOW,SOK,100.00,38=38=0,C3@38.00,0.00	LOW,SOK,100.00,35=35=0,C3@35.00,0.00	VLOW,LOW,100.00,21=22=0,S@14.29,7.71	OK,SOK,99.49,61=61=1,C3@61.00,0.00	OK,SOK,100.00,49=56=0,C2@28.29,27.71
D16Ertd472e	MmuALTD1039654-1/6	38.64	46.67	41.94	12.9	16.07	12.5	35.59	23.81	26.47	17.91	18.84	15.62	-0.27387	0.1	-0.131745	0	-0.241019	0.08	0.140408	0	0.035815	0	-0.104889	0		MmuALTD1039654-1/6	OK,OK,100.00,17=44=0,S@17.00,27.00	LOW,LOW,100.00,14=30=0,S@14.00,16.00	LOW,LOW,100.00,13=31=0,S@13.00,18.00	LOW,LOW,100.00,4=31=0,S@4.00,27.00	OK,OK,100.00,9=56=0,S@9.00,47.00	OK,OK,100.00,5=40=0,S@5.00,35.00	OK,OK,100.00,21=59=0,S@21.00,38.00	OK,OK,100.00,10=42=0,S@10.00,32.00	OK,OK,100.00,18=68=0,S@18.00,50.00	OK,OK,100.00,12=67=0,S@12.00,55.00	OK,OK,100.00,13=69=0,S@13.00,56.00	LOW,LOW,100.00,5=32=0,S@5.00,27.00
D16Ertd472e	MmuALTD1039654-6/6	43.18	53.33	29.03	64.52	60.71	72.5	37.29	23.81	29.41	47.76	37.68	31.25	0.225485	0	-0.118177	0	-0.027461	0	-0.340865	0.14	-0.254776	0.03	0.094504	0		MmuALTD1039654-6/6	OK,OK,100.00,19=44=0,S@19.00,25.00	LOW,LOW,100.00,16=30=0,S@16.00,14.00	LOW,LOW,100.00,9=31=0,S@9.00,22.00	LOW,LOW,100.00,20=31=0,S@20.00,11.00	OK,OK,100.00,34=56=0,S@34.00,22.00	OK,OK,100.00,29=40=0,S@29.00,11.00	OK,OK,100.00,22=59=0,S@22.00,37.00	OK,OK,100.00,10=42=0,S@10.00,32.00	OK,OK,100.00,20=68=0,S@20.00,48.00	OK,OK,100.00,32=67=0,S@32.00,35.00	OK,OK,100.00,26=69=0,S@26.00,43.00	LOW,LOW,100.00,10=32=0,S@10.00,22.00
Dus1l	MmuALTD1039791-1/4	53.19	30.33	49.43	78.16	70.23	55.21	76.43	67.37	75.24	57.46	62.99	60.2	0.211158	0	0.249585	0.16	0.118755	0	0.036108	0	-0.094639	0	-0.131218	0		MmuALTD1039791-1/4	SOK,SOK,100.00,100=188=0,S@100.00,88.00	SOK,SOK,100.00,37=122=0,S@37.00,85.00	SOK,SOK,100.00,86=174=0,S@86.01,87.99	OK,OK,100.00,68=87=0,S@68.00,19.00	SOK,SOK,100.00,92=131=0,S@92.00,39.00	SOK,SOK,100.00,90=163=0,S@89.99,73.01	SOK,SOK,100.00,107=140=0,S@107.00,33.00	OK,OK,100.00,64=95=0,S@64.00,31.00	SOK,SOK,100.00,79=105=0,S@79.00,26.00	SOK,SOK,100.00,77=134=0,S@77.00,57.00	SOK,SOK,100.00,80=127=0,S@80.00,47.00	OK,OK,100.00,59=98=0,S@59.00,39.00
Dus1l	MmuALTD1039791-3/4	46.28	59.02	42.53	20.69	25.19	42.94	23.57	30.53	23.81	32.84	36.22	39.8	-0.205967	0	-0.209671	0.11	-0.112086	0	-0.00643	0	0.097135	0	0.103406	0		MmuALTD1039791-3/4	SOK,SOK,100.00,87=188=0,S@87.01,100.99	SOK,SOK,100.00,72=122=0,S@72.00,50.00	SOK,SOK,100.00,74=174=0,S@74.00,100.00	OK,OK,100.00,18=87=0,S@18.00,69.00	SOK,SOK,100.00,33=131=0,S@33.00,98.00	SOK,SOK,100.00,70=163=0,S@69.99,93.01	SOK,SOK,100.00,33=140=0,S@33.00,107.00	OK,OK,100.00,29=95=0,S@29.00,66.00	SOK,SOK,100.00,25=105=0,S@25.00,80.00	SOK,SOK,100.00,44=134=0,S@44.01,89.99	SOK,SOK,100.00,46=127=0,S@46.00,81.00	OK,OK,100.00,39=98=0,S@39.00,59.00
E430018J23Rik	MmuALTD1039808-1/4	16.67	0	7.89	41.03	36.36	22.58	33.33	30.23	27.27	66.67	34.09	36.36	0.250338	0.02	0.21682	0	0.317105	0.15	-0.033687	0	0.061696	0	0.09872	0		MmuALTD1039808-1/4	VLOW,VLOW,100.00,3=18=0,C1@3.00,15.00	VLOW,VLOW,100.00,0=21=0,S@0.00,21.00	LOW,LOW,100.00,3=38=0,C2@3.00,35.00	LOW,LOW,100.00,16=39=0,C2@16.00,23.00	LOW,LOW,100.00,12=33=0,C1@12.00,21.00	LOW,LOW,100.00,7=31=0,S@7.00,24.00	OK,OK,100.00,14=42=0,C1@14.00,28.00	OK,OK,100.00,13=43=0,C1@13.00,30.00	VLOW,VLOW,100.00,6=22=0,C1@6.00,16.00	VLOW,VLOW,100.00,16=24=0,C2@16.00,8.00	OK,OK,100.00,15=44=0,C1@15.00,29.00	LOW,LOW,100.00,12=33=0,C1@12.00,21.00
Stat1	MmuALTD1043021-1/2	5.26	0	19.35	51.28	38.1	81.25	17.71	44.59	16.05	24.66	22.37	18.23	0.456619	0.24	0.129167	0	0.144548	0	-0.328128	0	-0.308412	0.04	0.019062	0		MmuALTD1043021-1/2	LOW,LOW,100.00,2=38=0,C1@2.00,36.00	LOW,LOW,100.00,0=36=0,S@0.00,36.00	LOW,LOW,100.00,6=31=0,S@6.00,25.00	LOW,LOW,100.00,20=39=0,S@20.00,19.00	VLOW,VLOW,100.00,8=21=0,S@8.00,13.00	VLOW,VLOW,100.00,13=16=0,S@13.00,3.00	OK,OK,100.00,17=96=0,S@17.00,79.00	OK,OK,100.00,33=74=0,S@33.00,41.00	OK,OK,100.00,13=81=0,S@13.00,68.00	SOK,SOK,100.00,36=146=0,S@36.00,110.00	SOK,SOK,100.00,34=152=0,S@34.00,118.00	SOK,SOK,100.00,35=192=0,S@35.00,157.00
Stat1	MmuALTD1043021-2/2	94.74	100	80.65	48.72	61.9	18.75	82.29	55.41	83.95	75.34	77.63	81.77	-0.455798	0.24	-0.130587	0	-0.143108	0	0.335384	0	0.302554	0.04	-0.020086	0		MmuALTD1043021-2/2	LOW,LOW,100.00,36=38=0,C1@36.00,2.00	LOW,LOW,100.00,36=36=0,S@36.00,0.00	LOW,LOW,100.00,25=31=0,S@25.00,6.00	LOW,LOW,100.00,19=39=0,S@19.00,20.00	VLOW,VLOW,100.00,13=21=0,S@13.00,8.00	VLOW,VLOW,100.00,3=16=0,S@3.00,13.00	OK,OK,100.00,79=96=0,S@79.00,17.00	OK,OK,100.00,41=74=0,S@41.00,33.00	OK,OK,100.00,68=81=0,S@68.00,13.00	SOK,SOK,100.00,110=146=0,S@110.00,36.00	SOK,SOK,100.00,118=152=0,S@118.00,34.00	SOK,SOK,100.00,157=192=0,S@157.00,35.00
Emsy	MmuEX0000777	71.55	67.41	72.46	48.82	73.78	50.69	51.39	44.28	48.41	61.5	63.56	55.29	-0.177883	0	-0.222843	0.1	-0.09871	0	-0.045091	0	0.073998	0	0.127392	0		MmuEX0000777	SOK,SOK,42=43=18,OK,S@73.70,29.30	OK,OK,44=27=18,OK,S@59.99,29.01	SOK,SOK,51=62=23,OK,S@98.55,37.45	SOK,SOK,38=39=43,OK,S@58.58,61.42	SOK,SOK,73=55=24,OK,S@112.15,39.85	SOK,SOK,53=35=45,OK,S@67.42,65.58	OK,OK,29=23=26,OK,S@40.08,37.92	OK,OK,17=30=32,OK,S@34.98,44.02	SOK,SOK,34=48=47,OK,S@62.45,66.55	OK,OK,37=21=19,OK,S@47.35,29.64	SOK,SOK,32=52=26,OK,S@69.92,40.08	OK,OK,43=19=26,B1,S@48.66,39.34
Emsy	MmuEX0000783	18.52	25.58	28.26	17.81	25	21.17	55.56	47.17	71.01	44.68	80	41.18	-0.026407	0	0.327682	0.08	0.237538	0	0.354723	0.11	0.269237	0.08	-0.077468	0		MmuEX0000783	OK,OK,10=10=44,OK,S@11.85,52.15	LOW,LOW,3=8=16,B1,C1@6.91,20.09	OK,OK,9=17=33,OK,C2@16.67,42.33	OK,OK,4=9=30,B1,C1@7.66,35.34	OK,OK,6=16=33,B1,C2@13.75,41.25	OK,OK,12=17=54,OK,C2@17.57,65.43	LOW,LOW,16=19=14,OK,C1@27.22,21.78	LOW,LOW,10=15=14,OK,C1@18.40,20.60	OK,OK,17=32=10,OK,S@41.90,17.10	VLOW,VLOW,2=19=13,B2,C2@15.19,18.81	OK,OK,16=24=5,OK,S@36.00,9.00	LOW,LOW,14=7=15,OK,C1@14.82,21.18
Ermard	MmuEX0000796	81.31	96.92	100	100	100	96.43	87.88	61.19	90.7	76.19	77.22	58.49	0.025658	0	-0.101553	0	-0.231308	0	-0.129751	0	-0.255592	0.13	-0.121228	0		MmuEX0000796	OK,OK,36=51=10,OK,S@78.87,18.13	OK,OK,43=20=1,B1,S@62.03,1.97	LOW,LOW,32=12=0,B1,S@44.00,0.00	OK,OK,17=36=0,B1,S@53.00,0.00	OK,OK,34=25=0,OK,S@59.00,0.00	OK,OK,29=25=1,OK,S@53.04,1.96	VLOW,VLOW,6=23=2,B1,S@27.24,3.76	OK,OK,19=22=13,OK,S@33.04,20.96	OK,OK,37=41=4,OK,S@74.37,7.63	LOW,LOW,17=15=5,OK,S@28.19,8.81	LOW,LOW,49=12=9,B1,S@54.05,15.95	LOW,LOW,10=21=11,B1,S@24.57,17.43
2810474O19Rik	MmuEX0001257	30.45	31.77	46.93	73.2	64.23	54.41	22.63	26.6	36.35	39.67	21.02	22.21	0.28348	0	-0.071133	0	-0.098459	0	-0.351631	0.08	-0.376654	0.16	-0.037094	0		MmuEX0001257	OK,OK,9=34=51,B1,C1@28.62,65.38	OK,OK,18=8=28,B1,C2@17.16,36.84	OK,OK,7=34=24,B2,C1@30.50,34.50	LOW,LOW,12=20=6,OK,C1@27.82,10.18	VLOW,VLOW,9=19=8,B1,C2@23.12,12.88	VLOW,VLOW,6=21=12,B1,C1@21.22,17.78	OK,OK,11=21=56,B1,C2@19.91,68.09	OK,OK,13=16=41,OK,C2@18.62,51.38	OK,OK,16=27=38,OK,C2@29.44,51.56	LOW,LOW,8=15=18,OK,C1@16.26,24.74	OK,OK,21=8=55,B1,C2@17.66,66.34	OK,OK,8=17=48,OK,C1@16.21,56.79
Crnde	MmuEX0001915	66.57	71.51	66.23	51.92	61.62	71.66	95.37	90.28	94.67	94.12	84.94	98.38	-0.062158	0	0.251633	0.11	0.253079	0.06	0.313692	0.16	0.319	0.15	0.002845	0		MmuEX0001915	OK,SOK,25=54=20,B1,C3@65.90,33.10	OK,OK,39=41=16,OK,C3@68.65,27.35	OK,OK,24=53=19,B1,C3@63.58,32.42	SOK,SOK,29=51=37,OK,C3@60.75,56.25	OK,OK,22=32=17,OK,C3@43.75,27.25	OK,OK,27=40=13,OK,C3@57.33,22.67	OK,OK,32=49=2,OK,C3@79.16,3.84	OK,OK,21=55=4,B1,C3@72.22,7.78	SOK,SOK,61=44=3,OK,C3@102.24,5.76	OK,OK,36=31=2,OK,C3@64.94,4.06	OK,OK,35=46=7,OK,C3@74.75,13.25	SOK,SOK,37=89=1,B1,C3@124.94,2.06
Suco	MmuEX0002765	19.99	0	21.53	13.28	11.64	14.11	30.94	33.28	31.49	54.95	59.39	63.61	-0.049748	0	0.133492	0	0.41485	0.25	0.184625	0.08	0.458766	0.31	0.269924	0.12		MmuEX0002765	SOK,SOK,9=17=136,B1,S@32.38,129.62	OK,OK,0=0=48,Bn,S@0.00,48.00	OK,SOK,10=5=68,OK,S@17.87,65.13	OK,OK,3=5=68,OK,S@10.09,65.91	SOK,SOK,2=7=91,B1,S@11.64,88.36	SOK,SOK,6=8=110,OK,S@17.50,106.50	SOK,SOK,9=19=82,B1,S@34.03,75.97	OK,SOK,8=16=63,B1,S@28.95,58.05	OK,OK,2=14=47,B2,S@19.84,43.16	OK,OK,12=11=24,OK,S@25.83,21.17	OK,SOK,19=22=36,OK,S@45.73,31.27	OK,SOK,15=38=40,B1,S@59.16,33.84
Suco	MmuEX0002766	60	78.89	71.81	91.95	87.32	77.2	91.62	96.46	91.03	100	93.7	97.62	0.149346	0	0.206002	0.11	0.255511	0.1	0.054927	0	0.101751	0.01	0.046175	0		MmuEX0002766	SOK,SOK,70=71=47,OK,C2@112.80,75.20	SOK,SOK,56=101=21,OK,C3@140.42,37.58	SOK,SOK,51=56=21,OK,C2@91.92,36.08	SOK,SOK,86=51=6,OK,C2@131.49,11.51	SOK,SOK,63=61=9,OK,C2@116.14,16.86	SOK,SOK,72=77=22,OK,C2@132.01,38.99	SOK,SOK,65=88=7,OK,C3@146.59,13.41	SOK,SOK,54=55=2,OK,C2@107.07,3.93	SOK,SOK,71=71=7,OK,C2@135.63,13.37	OK,OK,28=39=0,OK,C3@67.00,0.00	SOK,SOK,63=56=4,OK,C2@115.25,7.75	SOK,SOK,80=84=2,OK,C3@162.05,3.95
Suco	MmuEX0002767	62.55	80	75.86	90.24	87.92	80.09	91.36	97.14	92.09	100	94.44	97.32	0.116149	0	0.175774	0.1	0.21644	0.1	0.059362	0	0.105544	0.03	0.044388	0		MmuEX0002767	SOK,SOK,71=86=47,OK,C2@127.60,76.40	SOK,SOK,101=67=21,OK,C3@151.20,37.80	SOK,SOK,56=76=21,OK,C2@116.07,36.93	SOK,SOK,51=60=6,OK,C2@105.58,11.42	SOK,SOK,61=70=9,OK,C2@123.09,16.91	SOK,SOK,77=100=22,OK,C2@159.38,39.62	SOK,SOK,88=60=7,OK,C3@141.61,13.39	SOK,SOK,55=81=2,OK,C2@134.05,3.95	SOK,SOK,71=92=7,OK,C2@156.55,13.45	SOK,SOK,39=97=0,B1,C2@136.00,0.00	SOK,SOK,56=80=4,OK,C2@132.22,7.78	SOK,SOK,84=61=2,OK,C3@143.06,3.94
Abcd4	MmuEX0003180	79.17	100	60.61	77.78	69.01	66.67	91.84	100	80.95	96.67	97.73	89.47	-0.07915	0	0.124075	0	0.164143	0	0.200941	0.02	0.241412	0.1	0.042615	0		MmuEX0003180	OK,OK,21=17=5,OK,C1@34.04,8.96	OK,OK,20=27=0,OK,S@47.00,0.00	OK,OK,17=23=13,OK,C1@32.12,20.88	OK,OK,29=20=7,OK,C1@43.56,12.44	OK,OK,23=26=11,OK,C1@41.41,18.59	LOW,LOW,18=14=8,OK,C1@26.67,13.33	OK,OK,17=28=2,OK,S@43.16,3.84	OK,OK,30=18=0,OK,S@48.00,0.00	OK,OK,19=32=6,OK,S@46.14,10.86	OK,OK,35=23=1,OK,S@57.04,1.96	OK,OK,48=38=1,OK,S@85.03,1.97	OK,OK,42=43=5,OK,C1@80.52,9.48
Abi1	MmuEX0003242	30.99	38.3	8.05	27.19	34.9	29.2	60.69	57.16	62.01	56.53	50.57	58.94	-0.010005	0	0.290587	0.14	0.248674	0.07	0.302292	0.17	0.260165	0.1	-0.040156	0		MmuEX0003242	SOK,SOK,8=46=263,B2,S@98.24,218.76	SOK,SOK,35=26=215,OK,S@105.71,170.29	SOK,SOK,1=7=200,B2,C1@16.74,191.26	SOK,SOK,23=12=205,OK,S@65.26,174.74	SOK,SOK,28=22=204,OK,S@88.65,165.35	SOK,SOK,25=21=244,OK,S@84.68,205.32	SOK,SOK,85=78=231,OK,S@239.12,154.88	SOK,SOK,38=59=159,OK,S@146.33,109.67	SOK,SOK,65=79=193,OK,S@208.97,128.03	SOK,SOK,62=48=185,OK,S@166.76,128.24	SOK,SOK,33=68=216,B1,S@160.31,156.69	SOK,SOK,80=65=221,OK,S@215.72,150.28
Abi3bp	MmuEX0003260	0.81	0	1.23	4.1	11.64	9.21	12.69	23.2	22.91	20.86	30.55	23.08	0.076248	0	0.185443	0.05	0.227448	0.11	0.112346	0	0.15078	0	0.043571	0		MmuEX0003260	OK,OK,1=0=66,Bn,C3@0.54,66.46	LOW,OK,0=0=18,Bn,C2@0.00,18.00	OK,OK,0=1=37,Bn,C3@0.47,37.53	OK,OK,0=3=32,Bn,C3@1.43,33.56	OK,OK,6=2=31,B1,C3@4.54,34.46	VLOW,LOW,0=3=14,Bn,C3@1.57,15.43	OK,OK,6=2=29,B1,C3@4.70,32.30	OK,OK,9=6=25,OK,C3@9.28,30.72	OK,OK,15=10=43,OK,C3@15.58,52.42	OK,OK,6=12=33,OK,C3@10.64,40.36	OK,SOK,16=27=48,OK,C3@27.80,63.20	OK,SOK,23=11=58,B1,C3@21.23,70.77
Ablim3	MmuEX0003321	31.25	38.93	43.9	32.79	34.27	21.05	53.64	53.85	47.53	55.05	46.89	49.85	-0.075746	0	0.138358	0	0.116635	0	0.211001	0.13	0.191781	0.07	-0.0191	0		MmuEX0003321	SOK,SOK,33=27=66,OK,S@39.38,86.62	OK,OK,31=20=40,OK,S@35.43,55.57	SOK,SOK,41=31=46,OK,C1@51.80,66.20	SOK,SOK,43=38=83,OK,S@53.78,110.22	SOK,SOK,48=25=70,OK,S@49.01,93.99	SOK,SOK,24=24=90,OK,S@29.05,108.95	SOK,SOK,193=161=153,OK,S@271.95,235.05	SOK,SOK,147=133=120,OK,S@215.40,184.60	SOK,SOK,137=142=154,OK,S@205.80,227.20	SOK,SOK,111=129=98,OK,S@186.07,151.93	SOK,SOK,115=141=145,OK,S@188.03,212.97	SOK,SOK,172=168=171,OK,S@254.73,256.27
Actn1	MmuEX0003623	65.77	80.9	77.88	77.43	80.51	77.78	54.44	53.37	51.05	55.19	60.37	54.84	0.007484	0	-0.246276	0.08	-0.216512	0.07	-0.253502	0.2	-0.22228	0.17	0.032197	0		MmuEX0003623	SOK,SOK,421=405=218,OK,C2@686.64,357.36	SOK,SOK,311=307=74,OK,C1@559.83,132.17	SOK,SOK,421=378=115,OK,C1@711.82,202.18	SOK,SOK,350=367=106,OK,C1@637.25,185.75	SOK,SOK,402=332=90,OK,C1@663.40,160.60	SOK,SOK,453=390=122,OK,C1@750.58,214.42	SOK,SOK,256=232=207,OK,C2@378.36,316.64	SOK,SOK,249=194=196,OK,C2@341.03,297.97	SOK,SOK,234=166=194,OK,C2@303.24,290.76	SOK,SOK,250=207=188,OK,C2@355.98,289.02	SOK,SOK,404=318=240,OK,C2@580.76,381.24	SOK,SOK,341=313=273,OK,C2@508.37,418.63
Actn1	MmuEX0003624	32.69	20.45	23.71	26.05	25.05	27.35	49.44	49.34	56.86	50.05	42.46	45.81	0.024609	0	0.26894	0.13	0.220215	0.14	0.245582	0.2	0.197072	0.14	-0.047659	0		MmuEX0003624	SOK,SOK,224=175=399,OK,C3@260.87,537.13	SOK,SOK,69=96=312,OK,C3@97.55,379.45	SOK,SOK,124=112=369,OK,C3@143.45,461.55	SOK,SOK,120=136=353,OK,C3@158.64,450.36	SOK,SOK,92=135=330,OK,C3@139.53,417.47	SOK,SOK,130=166=382,OK,C3@185.43,492.57	SOK,SOK,214=239=225,OK,C2@335.20,342.80	SOK,SOK,197=190=193,OK,C2@286.17,293.83	SOK,SOK,203=223=157,OK,C2@331.49,251.51	SOK,SOK,187=242=208,OK,C2@318.82,318.18	SOK,SOK,248=223=310,OK,C2@331.61,449.39	SOK,SOK,274=269=312,OK,C2@391.68,463.32
Azin2	MmuEX0003947	68.42	75.7	70.15	96.49	76.39	64.49	89.74	91.04	87.63	97.47	97.22	89.72	0.051754	0	0.180175	0.08	0.248275	0.13	0.125043	0	0.194187	0	0.070405	0		MmuEX0003947	SOK,SOK,50=41=21,OK,C2@76.63,35.37	OK,OK,36=45=13,OK,C2@71.16,22.84	SOK,SOK,55=39=20,OK,C2@79.97,34.03	OK,OK,28=27=1,OK,C2@54.03,1.97	SOK,SOK,48=62=17,OK,C3@97.02,29.98	OK,OK,29=40=19,OK,C2@56.75,31.25	SOK,SOK,60=80=8,OK,C3@132.82,15.18	SOK,SOK,41=81=6,OK,C3@116.53,11.47	SOK,SOK,84=86=12,OK,C2@159.49,22.51	SOK,SOK,49=105=2,B1,C3@152.05,3.95	SOK,SOK,90=120=3,OK,C3@207.08,5.92	SOK,SOK,61=131=11,B1,C3@182.13,20.87
Azin2	MmuEX0003948	44.88	57.45	55.06	81.82	65.77	44.83	87.88	84.42	77.14	92.22	93.88	79.28	0.132346	0	0.307289	0.13	0.382083	0.16	0.179349	0	0.257568	0.04	0.075652	0		MmuEX0003948	OK,OK,27=30=35,OK,C2@41.29,50.71	OK,OK,38=16=20,B1,C1@42.51,31.49	OK,OK,39=10=20,B1,C2@37.99,31.01	LOW,LOW,24=12=4,OK,S@32.73,7.27	LOW,LOW,60=13=19,B1,C1@60.51,31.49	OK,OK,27=25=32,OK,C2@37.66,46.34	SOK,SOK,78=67=10,OK,C1@136.21,18.79	SOK,SOK,75=55=12,OK,S@119.88,22.12	SOK,SOK,78=57=20,OK,C1@119.57,35.43	SOK,SOK,100=66=7,OK,S@159.54,13.46	SOK,SOK,117=67=6,OK,S@178.37,11.63	SOK,SOK,119=57=23,B1,C1@157.77,41.23
Agpat3	MmuEX0004263	23.2	35.36	30.91	48.35	47.05	41.96	54.32	61.27	40.9	45.97	55.26	51.3	0.15727	0.02	0.238196	0.04	0.208294	0.11	0.081848	0	0.051338	0	-0.029692	0		MmuEX0004263	SOK,SOK,37=15=118,OK,C3@39.44,130.56	SOK,SOK,28=27=82,B1,C3@48.44,88.56	SOK,SOK,22=17=68,OK,C3@33.07,73.93	OK,SOK,19=31=48,B1,C2@47.38,50.62	SOK,SOK,33=26=52,OK,C3@52.23,58.77	SOK,SOK,29=24=58,OK,C3@46.58,64.42	SOK,SOK,81=53=85,OK,C3@118.96,100.04	SOK,SOK,68=45=54,OK,C3@102.32,64.68	SOK,SOK,86=38=125,OK,C3@101.84,147.16	SOK,SOK,49=50=96,B1,C3@89.64,105.36	SOK,SOK,63=60=81,B1,C3@112.73,91.27	SOK,SOK,75=62=103,OK,C3@123.12,116.88
Alg9	MmuEX0004668	93.97	79.4	85.07	84.75	56.86	55.25	69.86	57.26	57.14	86.89	78.42	71.23	-0.263111	0.05	-0.240775	0.14	-0.065923	0	0.017853	0	0.196677	0	0.17872	0.06		MmuEX0004668	SOK,SOK,80=107=6,OK,S@181.36,11.64	SOK,SOK,78=107=24,OK,S@165.95,43.05	SOK,SOK,63=108=15,OK,S@158.23,27.77	SOK,SOK,35=65=9,OK,S@92.38,16.62	SOK,SOK,54=62=44,OK,S@90.98,69.02	SOK,SOK,50=71=49,OK,S@93.92,76.08	SOK,SOK,48=54=22,OK,S@86.63,37.37	OK,OK,29=38=25,OK,S@52.68,39.32	OK,OK,31=25=21,OK,S@44.00,33.00	SOK,SOK,54=52=8,OK,S@99.05,14.95	SOK,SOK,55=54=15,OK,S@97.24,26.76	SOK,SOK,47=57=21,OK,S@89.04,35.96
Ano1	MmuEX0005240	45.29	56.52	38.79	41.09	49.33	46.3	61.58	54.84	68.91	69.57	71.9	62.45	0.00186	0	0.160364	0	0.231402	0.09	0.161415	0	0.23503	0.12	0.07574	0		MmuEX0005240	SOK,SOK,91=63=93,OK,S@111.87,135.13	OK,OK,50=15=25,B1,S@50.87,39.13	SOK,SOK,53=37=71,OK,S@62.45,98.55	SOK,SOK,79=80=114,OK,S@112.18,160.82	SOK,SOK,89=59=76,OK,S@110.50,113.50	SOK,SOK,85=84=98,OK,S@123.62,143.38	SOK,SOK,132=102=73,OK,S@189.05,117.95	SOK,SOK,85=85=70,OK,S@131.62,108.38	SOK,SOK,140=157=67,OK,S@250.83,113.17	SOK,SOK,182=106=63,OK,S@244.19,106.81	SOK,SOK,179=123=59,OK,S@259.56,101.44	SOK,SOK,172=144=95,OK,S@256.67,154.33
Apbb2	MmuEX0005530	68.26	72.16	67.08	100	100	72.13	95.62	96.21	91.68	83.72	100	100	0.288538	0	0.24848	0.12	0.296656	0.06	-0.038818	0	0.004479	0	0.045371	0		MmuEX0005530	LOW,LOW,24=14=9,OK,S@32.08,14.92	OK,OK,16=25=8,OK,S@35.36,13.64	OK,OK,33=19=13,OK,S@43.60,21.40	OK,OK,39=33=0,OK,S@72.00,0.00	OK,OK,27=27=0,OK,S@54.00,0.00	OK,OK,38=23=12,OK,S@52.65,20.35	OK,OK,42=44=2,OK,S@84.15,3.85	OK,OK,28=22=1,OK,S@49.07,1.93	OK,OK,39=26=3,OK,S@62.34,5.66	OK,OK,24=37=6,OK,S@56.09,10.91	OK,OK,43=33=0,OK,S@76.00,0.00	OK,OK,51=42=0,OK,S@93.00,0.00
App	MmuEX0005607	72.02	73.92	75.08	63.46	69.09	70.18	43.22	41.83	43.5	43.84	42	44.95	-0.048711	0.03	-0.307923	0.27	-0.298796	0.26	-0.259371	0.18	-0.2518	0.18	0.008542	0		MmuEX0005607	SOK,SOK,1021=1074=407,OK,S@1801.94,700.06	SOK,SOK,834=1082=338,OK,S@1666.16,587.84	SOK,SOK,954=944=315,OK,S@1661.52,551.48	SOK,SOK,1116=1183=662,OK,S@1879.05,1081.95	SOK,SOK,1199=1121=519,OK,S@1961.47,877.53	SOK,SOK,1179=1221=510,OK,S@2042.24,867.76	SOK,SOK,2129=1983=2701,OK,S@2944.58,3868.42	SOK,SOK,1589=1710=2294,OK,S@2339.55,3253.45	SOK,SOK,2044=2005=2629,OK,S@2904.93,3773.07	SOK,SOK,1501=1509=1928,OK,S@2164.82,2773.18	SOK,SOK,1609=1816=2365,OK,S@2431.80,3358.20	SOK,SOK,2321=2347=2859,OK,S@3383.39,4143.61
App	MmuEX0005609	24.45	23.22	26.16	23.1	28.2	22.65	43.66	43.25	44.08	41.73	41.46	41	-0.010157	0	0.190511	0.16	0.167736	0.13	0.199894	0.13	0.176943	0.11	-0.022976	0		MmuEX0005609	SOK,SOK,310=362=1038,OK,C3@418.09,1291.91	SOK,SOK,217=252=775,OK,C3@288.86,955.14	SOK,SOK,278=297=811,OK,C3@362.58,1023.42	SOK,SOK,220=304=872,OK,C3@322.48,1073.52	SOK,SOK,311=331=817,OK,C3@411.44,1047.56	SOK,SOK,242=282=894,OK,C3@321.18,1096.82	SOK,SOK,1327=1437=1783,OK,C3@1985.22,2561.78	SOK,SOK,1116=1080=1440,OK,C3@1572.57,2063.43	SOK,SOK,1210=1327=1609,OK,C3@1827.56,2318.44	SOK,SOK,1043=1134=1520,OK,C3@1542.76,2154.24	SOK,SOK,1291=1344=1860,OK,C3@1863.63,2631.37	SOK,SOK,1430=1739=2279,OK,C3@2233.68,3214.32
Arfip1	MmuEX0005740	16.18	8.13	12.06	17.86	8	12.87	58.6	43.59	58.84	63.7	59.11	46.53	0.011098	0	0.438679	0.31	0.463317	0.3	0.437419	0.3	0.455305	0.29	0.016561	0		MmuEX0005740	SOK,SOK,41=25=171,OK,S@38.35,198.65	SOK,SOK,16=18=192,OK,C1@18.37,207.63	SOK,SOK,18=30=175,OK,S@26.89,196.11	SOK,SOK,30=24=124,OK,C1@31.79,146.21	SOK,SOK,14=14=161,OK,S@15.12,173.88	SOK,SOK,22=30=176,OK,S@29.34,198.66	SOK,SOK,68=116=65,OK,S@145.91,103.09	SOK,SOK,77=59=88,OK,S@97.64,126.36	SOK,SOK,70=93=57,OK,S@129.45,90.55	SOK,SOK,99=87=53,OK,S@152.24,86.76	SOK,SOK,91=94=64,OK,S@147.18,101.82	SOK,SOK,99=89=108,OK,S@137.73,158.27
Arhgap12	MmuEX0005785	27.16	19.46	27.32	36.28	35.99	45.31	85.41	85.65	100	62.95	77.69	70.77	0.13118	0	0.617043	0.47	0.451836	0.2	0.483961	0.34	0.310682	0.1	-0.167242	0		MmuEX0005785	OK,OK,19=2=28,B2,S@13.31,35.69	OK,OK,5=7=24,OK,S@7.01,28.99	OK,OK,15=9=25,OK,C1@13.39,35.61	OK,OK,4=12=33,B2,C2@17.78,31.22	OK,OK,8=11=22,B1,C1@14.76,26.24	LOW,LOW,20=5=15,B1,C1@18.12,21.88	OK,OK,34=35=6,OK,C1@64.06,10.94	OK,OK,16=21=3,OK,S@34.26,5.74	OK,OK,32=22=0,OK,C1@54.00,0.00	VLOW,VLOW,10=11=6,OK,S@17.00,10.00	OK,OK,15=25=6,OK,C1@35.74,10.26	OK,OK,25=30=11,OK,S@46.71,19.29
Arhgap17	MmuEX0005800	91.67	100	84.62	74.24	63.75	68.07	51.3	61.48	65.93	52.87	51.79	51.29	-0.231684	0.08	-0.305052	0.13	-0.391652	0.26	-0.082718	0	-0.161219	0.05	-0.083659	0		MmuEX0005800	SOK,SOK,56=54=5,OK,S@105.42,9.58	SOK,SOK,35=75=0,B1,S@110.00,0.00	SOK,SOK,30=69=9,B1,S@91.39,16.61	SOK,SOK,58=40=17,OK,S@85.38,29.62	SOK,SOK,47=55=29,OK,S@83.51,47.49	SOK,SOK,42=39=19,OK,S@68.07,31.93	SOK,SOK,56=43=47,OK,S@74.90,71.10	SOK,SOK,37=46=26,OK,S@67.01,41.99	SOK,SOK,50=70=31,OK,S@99.55,51.45	SOK,SOK,30=62=41,B1,S@70.32,62.68	SOK,SOK,65=36=47,OK,S@76.65,71.35	SOK,SOK,63=76=66,OK,S@105.14,99.86
Arhgef1	MmuEX0005927	9.76	13.55	9.19	4.77	4.85	5.48	38.5	37.77	36.51	44.08	31.4	32.27	-0.053598	0	0.267955	0.2	0.227928	0.14	0.321735	0.26	0.280463	0.22	-0.044114	0		MmuEX0005927	SOK,SOK,21=38=270,OK,C3@32.11,296.89	SOK,SOK,17=44=193,B1,C3@34.42,219.58	SOK,SOK,19=17=175,OK,C3@19.39,191.61	SOK,SOK,1=21=219,B2,C3@11.50,229.50	SOK,SOK,5=13=175,B1,C3@9.36,183.64	SOK,SOK,12=14=221,OK,C3@13.54,233.46	SOK,SOK,66=135=159,B1,C3@138.60,221.40	SOK,SOK,29=109=113,B1,C3@94.80,156.20	SOK,SOK,29=139=201,OK,C3@134.72,234.28	SOK,SOK,38=181=138,B1,C2@157.37,199.63	SOK,SOK,55=191=267,B1,C3@161.08,351.92	SOK,SOK,24=174=207,B2,C3@130.69,274.31
Arhgef1	MmuEX0005935	0.82	0	0	1.63	3.3	0.52	9.64	10.65	22.32	24.25	19.33	19.91	0.015015	0	0.111107	0.06	0.2053	0.16	0.097099	0.04	0.188094	0.13	0.090941	0		MmuEX0005935	SOK,SOK,2=366,na,na@3.02,364.98	SOK,SOK,0=329,na,na@0.00,329.00	SOK,SOK,0=245,na,na@0.00,245.00	SOK,SOK,3=276,na,na@4.55,274.45	SOK,SOK,6=237,na,na@8.02,234.98	SOK,SOK,1=290,na,na@1.51,289.49	SOK,SOK,21=298,na,na@30.75,288.25	SOK,SOK,17=217,na,na@24.92,209.08	SOK,SOK,58=306,na,na@81.24,282.76	SOK,SOK,52=245,na,na@72.02,224.98	SOK,SOK,60=381,na,na@85.25,355.75	SOK,SOK,50=306,na,na@70.88,285.12
Arhgef12	MmuEX0005976	59.46	56.63	53.85	38.33	65.77	51.37	32.71	31.87	38.85	29.33	50.68	37.13	-0.053546	0	-0.223487	0.1	-0.193383	0	-0.174069	0	-0.144377	0.03	0.028878	0		MmuEX0005976	SOK,SOK,77=55=45,OK,S@105.24,71.76	OK,OK,18=29=18,OK,S@36.81,28.19	SOK,SOK,70=56=54,OK,S@96.93,83.07	SOK,SOK,47=40=70,OK,S@60.18,96.82	SOK,SOK,93=53=38,OK,S@121.02,62.98	SOK,SOK,59=76=61,OK,S@100.69,95.31	SOK,SOK,99=73=174,OK,S@113.18,232.82	SOK,SOK,59=41=104,OK,S@65.01,138.99	SOK,SOK,68=101=133,OK,S@117.33,184.67	SOK,SOK,67=21=106,B1,S@56.90,137.10	SOK,SOK,105=90=92,OK,S@145.45,141.55	SOK,SOK,94=56=127,OK,S@102.85,174.15
Arhgef40	MmuEX0006041	65.41	68.22	76.14	91.79	78.31	72.47	79.08	90.94	88.86	93.01	91.35	93.67	0.098734	0	0.19828	0.08	0.239885	0.14	0.101539	0	0.143381	0	0.041848	0		MmuEX0006041	SOK,SOK,123=206=87,OK,S@272.11,143.89	SOK,SOK,138=214=82,OK,S@296.07,137.93	SOK,SOK,116=184=47,OK,S@264.21,82.79	SOK,SOK,121=192=14,OK,S@300.15,26.85	SOK,SOK,126=170=41,OK,S@263.90,73.10	SOK,SOK,158=179=64,OK,S@290.60,110.40	SOK,SOK,138=119=34,OK,S@230.12,60.88	SOK,SOK,101=160=13,OK,S@249.18,24.82	SOK,SOK,130=173=19,OK,S@286.13,35.87	SOK,SOK,118=148=10,OK,S@256.71,19.29	SOK,SOK,124=193=15,OK,S@303.28,28.72	SOK,SOK,142=154=10,OK,S@286.63,19.37
Atg4c	MmuEX0006659	100	90.77	86.89	75.76	69.7	62.86	100	82.14	80.25	89.83	94.94	77.78	-0.21352	0.1	-0.067075	0	-0.027849	0	0.144202	0.02	0.191104	0.03	0.046046	0		MmuEX0006659	OK,OK,26=16=0,OK,C2@42.00,0.00	OK,OK,44=15=3,B1,C2@56.28,5.72	OK,OK,38=15=4,B1,C2@49.53,7.47	LOW,LOW,38=12=8,B1,C2@43.94,14.06	OK,OK,49=20=15,B1,C2@58.55,25.45	OK,OK,27=17=13,OK,C2@35.83,21.17	OK,OK,26=26=0,OK,C2@52.00,0.00	OK,OK,26=20=5,OK,C2@41.89,9.11	OK,OK,26=39=8,OK,C3@58.58,14.42	OK,OK,25=28=3,OK,C2@50.30,5.70	OK,OK,36=39=2,OK,C3@73.10,3.90	OK,OK,46=38=12,OK,C2@74.67,21.33
Atg4c	MmuEX0006661	100	100	100	82.22	80.49	80	100	93.1	100	100	95	88.31	-0.189018	0.1	-0.007749	0	-0.047055	0	0.175931	0.05	0.135599	0.02	-0.040164	0		MmuEX0006661	OK,OK,37=56=0,OK,C2@93.00,0.00	OK,OK,17=31=0,OK,C2@48.00,0.00	OK,OK,20=32=0,OK,C2@52.00,0.00	OK,OK,28=46=8,OK,C2@67.42,14.58	OK,OK,37=29=8,OK,C2@59.56,14.44	OK,OK,32=32=8,OK,C2@57.60,14.40	OK,OK,26=32=0,OK,C2@58.00,0.00	OK,OK,23=31=2,OK,C2@52.14,3.86	OK,OK,39=49=0,OK,C2@88.00,0.00	OK,OK,44=18=0,B1,C3@62.00,0.00	OK,OK,39=37=2,OK,C2@74.10,3.90	SOK,SOK,62=74=9,OK,C2@128.05,16.95
Atp11a	MmuEX0006733	36.31	51.85	34.72	24.55	21.34	36.41	19.12	21.11	23.9	20.39	21.55	15.46	-0.131441	0	-0.17436	0.06	-0.18671	0.1	-0.044604	0	-0.062381	0	-0.01664	0		MmuEX0006733	SOK,SOK,33=32=57,OK,C2@44.30,77.70	OK,OK,35=21=26,OK,C2@42.52,39.48	SOK,SOK,39=28=63,OK,C2@45.14,84.86	SOK,SOK,14=40=83,B1,C3@33.63,103.37	SOK,SOK,37=14=94,B1,C3@30.94,114.06	SOK,SOK,27=44=62,OK,C2@48.43,84.57	SOK,SOK,77=89=351,OK,C3@98.85,418.15	SOK,SOK,67=55=228,OK,C3@73.88,276.12	SOK,SOK,95=84=285,OK,C3@110.90,353.10	SOK,SOK,69=58=248,OK,C3@76.46,298.54	SOK,SOK,84=61=264,OK,C3@88.14,320.86	SOK,SOK,62=62=339,OK,C3@71.58,391.42
Atxn7l1	MmuEX0007099	94.94	93.28	100	92.31	80.82	72	91.3	87.72	87.76	77.95	67.16	80.36	-0.150182	0	-0.065842	0	-0.191528	0.1	0.08393	0	-0.039449	0	-0.126261	0.01		MmuEX0007099	OK,OK,50=25=2,OK,S@73.10,3.90	SOK,SOK,53=58=4,OK,S@107.27,7.73	OK,OK,63=29=0,B1,S@92.00,0.00	OK,OK,23=25=2,OK,S@46.16,3.84	OK,OK,26=33=7,OK,S@53.34,12.66	OK,OK,45=27=14,OK,S@61.92,24.08	SOK,SOK,101=46=7,B1,S@140.60,13.40	SOK,SOK,49=51=7,OK,S@93.86,13.14	SOK,SOK,62=67=9,OK,S@121.11,16.89	SOK,SOK,48=51=14,OK,S@88.08,24.92	SOK,SOK,58=32=22,OK,S@75.22,36.78	SOK,SOK,51=39=11,OK,S@81.16,19.84
Baiap2	MmuEX0007650	6.08	7.13	12.26	29.39	14.83	19.06	27.54	33.98	37.5	46.45	48.9	24.01	0.124316	0	0.246882	0.13	0.356436	0.04	0.125631	0	0.229932	0	0.112874	0		MmuEX0007650	OK,SOK,9=2=82,B2,S@5.65,87.35	OK,OK,10=2=69,B2,C1@5.78,75.22	OK,OK,4=11=46,B1,S@7.48,53.52	OK,OK,6=36=42,B1,S@24.69,59.31	OK,OK,10=11=54,OK,S@11.12,63.88	OK,OK,5=12=31,OK,S@9.15,38.85	SOK,SOK,17=37=60,OK,S@31.40,82.60	SOK,SOK,23=33=48,OK,S@35.34,68.66	SOK,SOK,20=43=45,OK,S@40.50,67.50	SOK,SOK,30=43=37,OK,S@51.10,58.90	SOK,SOK,43=58=47,OK,S@72.37,75.63	SOK,SOK,18=32=69,OK,S@28.57,90.43
Baz2b	MmuEX0007718	63.22	49.25	56.96	53.85	80.33	87.69	72.97	68	84	88	87.88	92.79	0.228227	0	0.166944	0.01	0.322952	0.16	-0.053199	0	0.094268	0	0.148434	0.02		MmuEX0007718	OK,OK,23=32=16,OK,C1@44.89,26.11	LOW,LOW,23=10=17,B1,C1@24.62,25.38	OK,OK,25=20=17,OK,S@35.32,26.68	OK,OK,29=20=21,OK,C1@37.70,32.30	OK,OK,22=27=6,OK,C1@44.18,10.82	SOK,SOK,67=47=8,OK,S@106.98,15.02	OK,OK,34=47=15,OK,S@70.05,25.95	OK,OK,29=22=12,OK,S@42.84,20.16	OK,OK,63=21=8,B1,C1@77.28,14.72	OK,OK,28=16=3,OK,S@41.36,5.64	OK,OK,27=31=4,OK,S@54.49,7.51	SOK,SOK,57=46=4,OK,S@99.29,7.71
Bcor	MmuEX0007882	41.58	30.57	35.48	39.1	41.51	50	49.41	51.15	56.45	78.64	57.95	68.47	0.063523	0	0.162473	0.01	0.323491	0.2	0.095068	0	0.255602	0.1	0.158633	0		MmuEX0007882	SOK,SOK,71=50=85,OK,S@85.65,120.35	SOK,SOK,21=38=67,OK,S@38.52,87.48	SOK,SOK,48=62=100,OK,S@74.51,135.49	SOK,SOK,72=59=102,OK,S@91.10,141.90	SOK,SOK,59=73=93,OK,S@93.40,131.60	SOK,SOK,52=84=68,OK,S@102.00,102.00	SOK,SOK,44=40=43,OK,S@62.75,64.25	OK,OK,28=39=32,OK,S@50.64,48.36	OK,OK,26=44=27,OK,S@54.76,42.24	OK,OK,30=51=11,OK,S@72.35,19.65	SOK,SOK,55=47=37,OK,S@80.55,58.45	SOK,SOK,67=72=32,OK,S@117.08,53.92
Bicc1	MmuEX0007963	26.14	32.28	31.16	11.78	17.86	25.81	32.71	43.5	42.28	29.86	39.85	27.66	-0.11903	0	0.10338	0.01	0.009034	0	0.223896	0.11	0.13046	0	-0.089898	0		MmuEX0007963	SOK,SOK,57=35=130,OK,S@58.03,163.97	SOK,SOK,54=48=107,OK,S@67.47,141.53	SOK,SOK,38=48=95,OK,S@56.40,124.60	SOK,SOK,17=18=131,OK,S@19.55,146.45	SOK,SOK,25=15=92,OK,S@23.58,108.42	SOK,SOK,43=37=115,OK,S@50.33,144.67	SOK,SOK,57=48=108,OK,S@69.67,143.33	SOK,SOK,52=45=63,OK,S@69.60,90.40	SOK,SOK,72=54=86,OK,S@89.63,122.37	SOK,SOK,31=32=74,OK,S@40.91,96.09	SOK,SOK,50=56=80,OK,S@74.12,111.88	SOK,SOK,68=49=153,OK,S@74.68,195.32
Bnip2	MmuEX0008099	18.76	10.45	12.16	20.3	16.81	16.64	37.29	36.97	39.26	41.92	37.9	39.07	0.051343	0	0.25053	0.15	0.268978	0.2	0.199827	0.13	0.214782	0.17	0.015772	0		MmuEX0008099	SOK,SOK,109=46=405,B1,S@105.06,454.94	SOK,SOK,41=35=393,OK,S@49.01,419.99	SOK,SOK,55=29=366,OK,S@54.72,395.28	SOK,SOK,83=36=282,B1,S@81.40,319.60	SOK,SOK,100=46=436,B1,S@97.83,484.17	SOK,SOK,110=21=396,B2,S@87.69,439.31	SOK,SOK,289=115=410,B1,S@303.54,510.46	SOK,SOK,231=83=323,B1,S@235.50,401.50	SOK,SOK,245=162=380,OK,S@308.98,478.02	SOK,SOK,159=97=214,OK,S@197.02,272.98	SOK,SOK,245=106=347,B1,S@264.54,433.46	SOK,SOK,277=114=368,B1,S@296.54,462.46
C330018D20Rik	MmuEX0008561	84.99	86.17	100	42.04	88.77	72.94	60.5	68.22	74.9	85.79	100	96.35	-0.149244	0	-0.19497	0.08	0.0759	0	-0.042967	0	0.221959	0.07	0.274278	0.12		MmuEX0008561	OK,OK,46=26=6,OK,C3@66.29,11.71	SOK,SOK,64=55=9,OK,C2@110.30,17.70	OK,OK,32=35=0,OK,C2@67.00,0.00	OK,OK,31=9=26,B1,C2@27.75,38.25	OK,OK,23=44=4,OK,C2@63.03,7.97	OK,OK,21=19=7,OK,C2@34.28,12.72	LOW,LOW,25=14=12,OK,C2@30.86,20.14	LOW,LOW,12=29=9,B1,C2@34.11,15.89	OK,OK,34=23=9,OK,C3@49.43,16.57	OK,OK,28=36=5,OK,C2@59.20,9.80	OK,OK,36=59=0,OK,C2@95.00,0.00	OK,OK,24=32=1,OK,C2@54.92,2.08
Cask	MmuEX0009246	43.5	83.15	75.52	23.83	41.63	53	40.17	49.02	49.03	27.57	44.26	26.58	-0.333016	0.13	-0.289179	0	-0.446031	0.1	0.044651	0	-0.120209	0	-0.161477	0		MmuEX0009246	SOK,SOK,62=55=67,OK,C2@80.04,103.96	SOK,SOK,96=33=11,B1,C1@116.41,23.59	SOK,SOK,71=54=18,OK,C2@107.99,35.01	SOK,SOK,40=25=95,OK,C2@38.13,121.87	SOK,SOK,56=37=58,OK,C2@62.86,88.14	SOK,SOK,75=66=57,OK,C2@104.94,93.06	SOK,SOK,59=41=67,OK,C2@67.08,99.92	SOK,SOK,56=23=37,B1,C1@56.86,59.14	SOK,SOK,42=31=33,OK,C2@51.97,54.03	SOK,SOK,28=27=64,OK,C1@32.81,86.19	SOK,SOK,50=23=44,OK,C2@51.78,65.22	SOK,SOK,31=16=59,OK,C2@28.17,77.83
Ccdc88c	MmuEX0009979	0	0	2.44	5.75	1.78	3.57	15.62	31.03	21.21	31.31	26.32	41.46	0.022214	0	0.203867	0.08	0.303063	0.16	0.179985	0.03	0.280554	0.16	0.104253	0		MmuEX0009979	OK,OK,0=0=83,Bn,S@0.00,83.00	OK,OK,0=0=23,Bn,S@0.00,23.00	OK,OK,2=0=40,Bn,S@1.02,40.98	OK,OK,8=2=82,B1,S@5.29,86.71	OK,OK,3=0=83,Bn,S@1.53,84.47	OK,OK,1=3=54,B1,S@2.07,55.93	OK,OK,4=6=27,OK,S@5.78,31.22	VLOW,VLOW,4=5=10,OK,S@5.90,13.10	OK,OK,5=16=39,B1,S@12.73,47.27	OK,OK,10=21=34,B1,S@20.35,44.65	OK,OK,19=11=42,OK,S@18.95,53.05	OK,OK,21=13=24,OK,S@24.05,33.95
Cdc14b	MmuEX0010333	44.44	13.31	17.43	60.87	34.47	38.6	43.48	56.14	53.19	100	47	46.4	0.204522	0	0.292275	0	0.307777	0.13	0.084942	0	0.091335	0	0.012183	0		MmuEX0010333	OK,OK,13=19=20,OK,C2@23.11,28.89	VLOW,VLOW,0=4=13,Bn,C3@2.26,14.74	OK,OK,17=2=45,B2,C3@11.16,52.84	VLOW,VLOW,14=14=9,OK,C2@22.52,14.48	LOW,LOW,4=15=18,B1,C2@12.75,24.25	OK,OK,9=20=23,B1,C2@20.07,31.93	VLOW,VLOW,2=18=13,B2,C2@14.35,18.65	VLOW,VLOW,6=12=7,OK,C2@14.04,10.96	LOW,LOW,10=15=11,OK,C2@19.15,16.85	VLOW,VLOW,8=10=0,OK,C2@18.00,0.00	VLOW,VLOW,10=8=10,OK,C2@13.16,14.84	LOW,LOW,22=11=19,OK,C2@24.13,27.87
Cdk11b	MmuEX0010539	31.29	28.25	33.88	28.38	33.33	22.22	55.79	51.91	55.67	59.68	23.42	54.51	-0.030041	0	0.231205	0.14	0.223143	0	0.261915	0.11	0.253196	0	-0.0074	0		MmuEX0010539	SOK,SOK,7=85=101,B2,S@60.39,132.61	SOK,SOK,7=82=113,B2,S@57.06,144.94	SOK,SOK,9=73=80,B2,S@54.89,107.11	OK,OK,5=37=53,B2,S@26.96,68.04	OK,OK,6=43=49,B2,S@32.66,65.34	SOK,SOK,7=33=70,B1,S@24.44,85.56	SOK,SOK,19=87=42,B1,S@82.57,65.43	SOK,SOK,16=79=44,B1,S@72.15,66.85	SOK,SOK,22=86=43,B1,S@84.06,66.94	OK,OK,17=57=25,B1,S@59.08,39.92	SOK,SOK,18=45=103,B1,S@38.88,127.12	SOK,SOK,17=110=53,B2,S@98.12,81.88
Aspn	MmuEX0010847	30.8	27.3	22.06	56.49	50.42	30.12	93.91	92.86	91.86	92.24	88.87	94.64	0.232646	0.03	0.655734	0.59	0.651923	0.57	0.424872	0.34	0.416941	0.32	-0.006527	0		MmuEX0010847	SOK,SOK,84=81=188,OK,C2@108.72,244.28	SOK,SOK,52=56=146,OK,C2@69.34,184.66	SOK,SOK,42=34=136,OK,C2@46.77,165.23	SOK,SOK,151=151=118,OK,C3@237.26,182.74	SOK,SOK,162=135=148,OK,C3@224.37,220.63	SOK,SOK,77=91=198,OK,C2@110.24,255.76	SOK,SOK,805=717=50,OK,C3@1476.27,95.73	SOK,SOK,842=773=63,OK,C3@1558.19,119.81	SOK,SOK,1003=890=85,OK,C3@1816.99,161.01	SOK,SOK,512=450=41,OK,C3@925.17,77.83	SOK,SOK,724=615=85,OK,C3@1265.51,158.49	SOK,SOK,741=756=43,OK,C3@1457.46,82.54
Aspn	MmuEX0010849	30.11	26.26	23.6	55.81	49.4	34.33	94.64	92.78	92.38	93.07	89.39	94.93	0.225579	0.06	0.660107	0.61	0.661595	0.58	0.435539	0.36	0.43743	0.34	0.0004	0		MmuEX0010849	SOK,SOK,78=84=188,OK,C2@105.38,244.62	SOK,SOK,52=52=146,OK,C2@65.65,184.35	SOK,SOK,42=42=136,OK,C2@51.92,168.08	SOK,SOK,147=151=118,OK,C3@232.17,183.83	SOK,SOK,127=162=148,OK,C3@215.88,221.12	SOK,SOK,130=77=198,OK,C3@139.04,265.96	SOK,SOK,960=805=50,OK,C3@1717.72,97.28	SOK,SOK,778=842=63,OK,C3@1561.49,121.51	SOK,SOK,1059=1003=85,OK,C3@1983.40,163.60	SOK,SOK,589=512=41,OK,C3@1062.86,79.14	SOK,SOK,708=724=85,OK,C3@1356.05,160.95	SOK,SOK,870=741=43,OK,C3@1570.14,83.86
Aspn	MmuEX0010850	27.97	33.18	23.16	50.52	49.66	38.03	95.16	92.87	92.9	92.91	90.01	95.51	0.202285	0.09	0.651368	0.56	0.64749	0.53	0.449244	0.4	0.444235	0.37	-0.003348	0		MmuEX0010850	SOK,SOK,68=78=188,OK,C2@93.42,240.58	SOK,SOK,93=52=146,OK,C2@96.55,194.45	SOK,SOK,40=42=136,OK,C2@50.49,167.51	SOK,SOK,94=147=118,OK,C3@181.37,177.63	SOK,SOK,165=127=148,OK,C3@218.50,221.50	SOK,SOK,113=130=198,OK,C3@167.71,273.29	SOK,SOK,1007=960=50,OK,C3@1919.38,97.62	SOK,SOK,864=778=63,OK,C3@1583.43,121.57	SOK,SOK,1165=1059=85,OK,C3@2145.06,163.94	SOK,SOK,485=589=41,OK,C3@1035.95,79.05	SOK,SOK,824=708=85,OK,C3@1455.46,161.54	SOK,SOK,960=870=43,OK,C3@1788.90,84.10
Cep170	MmuEX0010927	64.71	59.35	71.93	58.58	42.86	39.62	43.18	55.06	32.89	39.24	30.1	36.84	-0.198536	0	-0.221183	0	-0.294018	0.14	-0.013547	0	-0.096365	0	-0.076119	0		MmuEX0010927	OK,OK,17=38=15,B1,C2@45.30,24.70	OK,OK,46=27=25,OK,C2@58.16,39.84	OK,OK,46=36=16,OK,C2@70.49,27.51	SOK,SOK,70=29=35,B1,C2@78.50,55.50	OK,OK,21=12=22,OK,C1@23.57,31.43	SOK,SOK,33=30=48,OK,C2@43.98,67.02	OK,OK,22=16=25,OK,C2@27.20,35.80	OK,OK,9=40=20,B1,C2@37.99,31.01	OK,OK,36=13=50,B1,C2@32.56,66.44	OK,OK,18=13=24,OK,C2@21.58,33.42	OK,OK,15=16=36,OK,C3@20.17,46.83	SOK,SOK,23=40=54,OK,C2@43.10,73.90
Chd2	MmuEX0011167	83.67	100	90	75	48.78	69.23	89.29	86.05	67.92	51.72	77.14	63.38	-0.219918	0	-0.073819	0	-0.267977	0.12	0.154922	0	-0.038767	0	-0.195328	0		MmuEX0011167	OK,OK,21=20=4,OK,S@37.65,7.35	OK,OK,17=21=0,OK,S@38.00,0.00	OK,OK,18=36=3,OK,S@51.30,5.70	OK,OK,34=38=12,OK,S@63.00,21.00	OK,OK,22=18=21,OK,S@29.76,31.24	OK,OK,20=34=12,OK,S@45.69,20.31	LOW,LOW,14=36=3,B1,S@47.32,5.68	OK,OK,22=15=3,OK,S@34.42,5.58	OK,OK,32=40=17,OK,S@60.45,28.55	LOW,LOW,16=14=14,OK,S@22.76,21.24	OK,OK,15=39=8,B1,S@47.83,14.17	OK,OK,17=28=13,OK,S@36.76,21.24
Clk1	MmuEX0011716	68.31	74.4	72.73	40	55.81	36.89	73.67	63.53	71.91	43.48	47.83	45.63	-0.302038	0.13	-0.007008	0	-0.259841	0.18	0.297847	0.03	0.041773	0	-0.249708	0.11		MmuEX0011716	SOK,SOK,201=131=77,OK,S@279.39,129.61	SOK,SOK,163=87=43,OK,S@217.99,75.01	SOK,SOK,120=104=42,OK,S@193.46,72.54	SOK,SOK,63=33=72,OK,S@67.20,100.80	SOK,SOK,72=72=57,OK,S@112.18,88.82	SOK,SOK,49=34=71,OK,S@56.81,97.19	SOK,SOK,161=130=52,OK,S@252.69,90.31	SOK,SOK,111=105=62,OK,S@176.61,101.39	SOK,SOK,205=133=66,OK,S@290.52,113.48	SOK,SOK,52=28=52,OK,S@57.39,74.61	SOK,SOK,87=78=90,OK,S@121.97,133.03	SOK,SOK,82=59=84,OK,S@102.67,122.33
Clk4	MmuEX0011724	63.64	69.13	80.58	32.76	45.45	24.53	36	40.38	40.1	47.3	35.66	42.37	-0.358835	0.15	-0.298569	0.18	-0.272653	0.09	0.054401	0	0.081153	0	0.031668	0		MmuEX0011724	SOK,SOK,92=55=42,OK,S@120.28,68.72	SOK,SOK,68=35=23,OK,S@87.10,38.90	OK,OK,46=37=10,OK,S@74.94,18.06	OK,OK,24=14=39,OK,S@25.23,51.77	OK,OK,18=22=24,OK,S@29.09,34.91	OK,OK,6=20=40,B1,S@16.19,49.81	OK,OK,24=21=40,OK,S@30.60,54.40	OK,OK,23=19=31,OK,S@29.48,43.52	SOK,SOK,42=41=62,OK,S@58.15,86.85	SOK,SOK,36=34=39,OK,S@51.56,57.44	OK,OK,20=31=46,OK,S@34.59,62.41	OK,OK,25=25=34,OK,S@35.59,48.41
Clk4	MmuEX0011727	12.93	24.53	24.2	14.44	39.24	24.18	40	22.99	22.39	36.43	50	53.67	0.023508	0	0.02962	0	0.2633	0.15	0.005043	0	0.238146	0.04	0.232522	0		MmuEX0011727	SOK,SOK,20=10=101,OK,S@16.94,114.06	SOK,SOK,40=25=100,OK,C1@40.47,124.53	SOK,SOK,23=30=83,OK,C1@32.91,103.09	SOK,SOK,10=16=77,OK,C1@14.87,88.13	SOK,SOK,37=25=48,OK,C1@43.16,66.84	OK,OK,22=15=58,OK,C1@22.97,72.03	SOK,SOK,36=28=48,OK,S@44.80,67.20	SOK,SOK,28=15=72,OK,C1@26.44,88.56	SOK,SOK,32=28=104,OK,S@36.72,127.28	OK,OK,25=22=41,OK,C1@32.06,55.94	SOK,SOK,52=34=43,OK,C1@64.50,64.50	SOK,SOK,48=47=41,OK,C1@72.99,63.01
Clstn1	MmuEX0011791	90.83	95.64	94.97	86.3	79.46	85.29	78.35	77.97	75.67	73.85	78.41	83.53	-0.100015	0.02	-0.172135	0.1	-0.162494	0.1	-0.072296	0	-0.06211	0	0.010793	0		MmuEX0011791	SOK,SOK,364=329=35,OK,S@661.24,66.76	SOK,SOK,329=285=14,OK,S@600.62,27.38	SOK,SOK,357=285=17,OK,S@625.85,33.15	SOK,SOK,212=191=32,OK,S@375.40,59.60	SOK,SOK,262=264=68,OK,S@471.99,122.01	SOK,SOK,284=261=47,OK,S@504.92,87.08	SOK,SOK,465=447=126,OK,S@813.27,224.73	SOK,SOK,342=302=91,OK,S@573.08,161.92	SOK,SOK,362=372=118,OK,S@644.71,207.29	SOK,SOK,348=313=117,OK,S@574.55,203.45	SOK,SOK,490=447=129,OK,S@835.85,230.15	SOK,SOK,515=499=100,OK,S@930.52,183.48
Col13a1	MmuEX0012146	76.07	71.52	74.6	69.32	69.99	64.29	93.81	88.19	90.22	87.96	82.77	91.44	-0.062774	0	0.166477	0.1	0.137473	0.05	0.225997	0.13	0.198826	0.08	-0.02788	0		MmuEX0012146	SOK,SOK,94=75=32,OK,C2@152.90,48.10	SOK,SOK,81=103=39,OK,C2@159.49,63.51	SOK,SOK,99=85=35,B1,C2@163.37,55.63	SOK,SOK,42=61=24,OK,C2@88.04,38.96	SOK,SOK,73=84=35,OK,C2@134.38,57.62	SOK,SOK,66=71=41,OK,C2@114.44,63.56	SOK,SOK,127=162=10,OK,C2@280.49,18.51	SOK,SOK,86=77=12,OK,C2@154.33,20.67	SOK,SOK,93=153=12,OK,C2@232.77,25.23	SOK,SOK,95=107=15,OK,C2@190.87,26.13	SOK,SOK,79=98=20,OK,C2@163.06,33.94	SOK,SOK,122=146=10,OK,C2@254.20,23.80
Col13a1	MmuEX0012150	38.07	39.53	37.84	26.64	25.95	24.7	83.75	84.17	84.94	90.72	86.97	97.46	-0.124754	0.05	0.456844	0.39	0.520623	0.43	0.583468	0.51	0.64587	0.57	0.064114	0		MmuEX0012150	SOK,SOK,28=136=86,B1,S@95.17,154.82	SOK,SOK,62=102=92,OK,S@101.20,154.80	SOK,SOK,60=74=84,OK,S@82.49,135.51	SOK,SOK,32=80=107,OK,S@58.34,160.66	SOK,SOK,34=111=139,OK,S@73.70,210.30	SOK,SOK,35=57=103,OK,S@48.16,146.84	SOK,SOK,108=334=29,OK,S@394.46,76.54	SOK,SOK,86=259=22,OK,S@308.90,58.10	SOK,SOK,123=298=26,OK,S@379.68,67.32	SOK,SOK,100=270=13,OK,S@347.46,35.54	SOK,SOK,103=287=20,OK,S@356.58,53.42	SOK,SOK,144=285=4,OK,S@422.00,11.00
Col16a1	MmuEX0012167	91.3	97.42	94.72	83.78	91.03	95.04	75.74	68.03	75.55	69.44	72.07	66.26	-0.037265	0	-0.206291	0.12	-0.25292	0.18	-0.167582	0.03	-0.215131	0.1	-0.046549	0		MmuEX0012167	SOK,SOK,151=206=17,OK,S@341.46,32.54	SOK,SOK,104=123=3,OK,S@224.07,5.93	SOK,SOK,151=172=9,OK,S@314.47,17.53	SOK,SOK,58=97=15,OK,S@142.43,27.57	SOK,SOK,91=112=10,OK,S@193.89,19.11	SOK,SOK,75=155=6,B1,S@224.29,11.71	SOK,SOK,107=124=37,OK,S@202.98,65.02	SOK,SOK,75=91=39,OK,S@139.46,65.54	SOK,SOK,101=140=39,OK,S@211.54,68.46	SOK,SOK,88=121=46,OK,S@177.07,77.93	SOK,SOK,125=164=56,OK,S@248.64,96.36	SOK,SOK,112=159=69,OK,S@225.28,114.72
Col25a1	MmuEX0012252	76.38	100	94.1	96.38	73.62	96.92	45.48	43.16	30.23	42.71	30.85	41.99	0.011307	0	-0.521863	0.21	-0.542636	0.22	-0.534625	0.2	-0.552294	0.32	-0.026385	0		MmuEX0012252	OK,OK,27=29=7,OK,C2@48.12,14.88	OK,OK,18=30=0,OK,C2@48.00,0.00	OK,SOK,31=54=2,OK,C2@81.87,5.13	OK,OK,29=45=1,OK,C2@72.28,2.72	OK,SOK,30=44=10,OK,C2@61.84,22.16	OK,SOK,20=69=1,B1,C1@87.23,2.77	OK,OK,13=28=20,OK,C1@27.74,33.26	VLOW,OK,7=21=14,B1,C2@18.13,23.87	LOW,OK,9=7=17,OK,C1@9.98,23.02	VLOW,LOW,9=10=11,OK,C2@12.81,17.19	OK,OK,6=15=23,OK,C2@13.57,30.43	VLOW,OK,11=12=13,OK,C1@15.12,20.88
Col5a1	MmuEX0012316	82.67	93.31	79.02	82	84.97	75.45	56.3	54.39	54.06	50.1	59.78	59.44	-0.009835	0	-0.276196	0.2	-0.245901	0.16	-0.268153	0.18	-0.23872	0.12	0.031613	0		MmuEX0012316	SOK,SOK,213=300=52,OK,C1@467.09,97.91	SOK,SOK,162=183=12,OK,S@333.12,23.88	SOK,SOK,170=283=58,OK,C1@403.79,107.21	SOK,SOK,193=317=54,OK,C1@462.48,101.52	SOK,SOK,194=226=36,OK,C1@387.46,68.54	SOK,SOK,205=252=72,OK,C1@399.13,129.87	SOK,SOK,111=161=102,OK,C2@210.56,163.44	SOK,SOK,117=101=89,OK,C2@166.98,140.02	SOK,SOK,133=156=119,OK,C2@220.56,187.44	SOK,SOK,98=141=115,OK,C2@177.35,176.65	SOK,SOK,158=195=115,OK,C2@279.77,188.23	SOK,SOK,150=217=121,OK,C2@290.07,197.93
Col6a3	MmuEX0012337	62.92	61.97	68.65	56	69.13	58.97	31.54	36.02	26.76	26.21	20.66	31.02	-0.036295	0	-0.325728	0.16	-0.382508	0.28	-0.291819	0.16	-0.349041	0.18	-0.055884	0		MmuEX0012337	SOK,SOK,74=58=39,OK,C1@107.59,63.41	LOW,LOW,18=18=11,OK,C1@29.13,17.87	SOK,SOK,52=70=28,OK,C1@102.98,47.02	OK,OK,33=35=27,OK,C2@53.20,41.80	SOK,SOK,74=47=27,OK,C1@102.31,45.69	OK,OK,32=31=22,OK,C1@50.12,34.88	SOK,SOK,50=40=97,OK,C1@58.98,128.02	SOK,SOK,40=20=53,B1,C1@40.70,72.30	SOK,SOK,22=35=77,OK,C1@35.86,98.14	SOK,SOK,45=25=98,OK,C1@44.03,123.97	SOK,SOK,40=35=143,OK,C1@45.04,172.96	SOK,SOK,40=43=91,OK,S@53.97,120.03
Commd6	MmuEX0012381	81.03	48.24	76.19	88.76	89.96	91.82	99.35	84.31	96.31	77.53	88.89	91.23	0.155305	0.02	0.210552	0.13	0.12606	0	0.060566	0	-0.023692	0	-0.085095	0		MmuEX0012381	VLOW,VLOW,1=87=11,B2,S@80.22,18.78	SOK,SOK,0=82=44,B3,S@60.78,65.22	VLOW,VLOW,0=64=10,B3,S@56.38,17.62	SOK,SOK,22=67=14,B1,S@91.42,11.58	SOK,SOK,21=86=13,OK,S@107.95,12.05	SOK,SOK,16=90=9,OK,S@105.59,9.41	SOK,SOK,28=111=1,OK,S@139.09,0.91	VLOW,SOK,9=66=12,OK,S@73.35,13.65	SOK,SOK,30=103=6,B1,S@133.87,5.13	VLOW,OK,3=48=10,B1,S@47.29,13.71	SOK,SOK,19=91=14,OK,S@110.22,13.78	SOK,SOK,19=75=10,OK,S@94.88,9.12
Crlf1	MmuEX0012750	77.12	83.28	72.89	72.47	72	72.09	89.38	94.07	89.74	84.25	90.33	89.23	-0.048985	0	0.132018	0.08	0.118227	0.04	0.182043	0.13	0.166163	0.09	-0.015603	0		MmuEX0012750	SOK,SOK,202=425=93,B1,S@555.26,164.74	SOK,SOK,152=396=55,B1,S@502.18,100.82	SOK,SOK,258=296=103,OK,S@478.89,178.11	SOK,SOK,197=340=102,OK,S@463.08,175.92	SOK,SOK,191=421=119,B1,S@526.32,204.68	SOK,SOK,147=354=97,B1,S@431.10,166.90	SOK,SOK,172=333=30,OK,S@478.18,56.82	SOK,SOK,109=335=14,B1,S@430.84,27.16	SOK,SOK,197=415=35,B1,S@580.62,66.38	SOK,SOK,203=364=53,OK,S@522.35,97.65	SOK,SOK,213=385=32,OK,S@569.08,60.92	SOK,SOK,164=565=44,B1,S@689.75,83.25
Csnk1d	MmuEX0012919	55.99	50.19	54.83	53.98	55.57	52.88	69.24	67.78	69.15	71.66	68.83	70.45	-0.00146	0	0.14515	0.1	0.161059	0.12	0.146606	0.09	0.160828	0.11	0.013901	0		MmuEX0012919	SOK,SOK,439=332=303,OK,S@601.33,472.67	SOK,SOK,322=325=321,OK,S@485.84,482.16	SOK,SOK,504=324=341,OK,S@640.96,528.04	SOK,SOK,323=238=239,OK,S@431.84,368.16	SOK,SOK,389=354=297,OK,S@577.93,462.07	SOK,SOK,435=364=356,OK,S@610.76,544.24	SOK,SOK,426=385=180,OK,S@686.17,304.83	SOK,SOK,326=328=155,OK,S@548.34,260.66	SOK,SOK,508=335=188,OK,S@712.94,318.06	SOK,SOK,347=235=115,OK,S@499.47,197.53	SOK,SOK,453=365=185,OK,S@690.36,312.64	SOK,SOK,479=334=170,OK,S@692.52,290.48
Mia2	MmuEX0013003	3.02	5.73	17.4	21.29	28.35	14.93	68.76	55.76	51.62	55.81	53.84	42.5	0.153518	0	0.500047	0.27	0.455892	0.18	0.350035	0.2	0.302436	0.17	-0.042392	0		MmuEX0013003	SOK,SOK,2=3=123,OK,C3@3.87,124.13	SOK,SOK,2=6=100,B1,C2@6.19,101.81	SOK,SOK,9=13=80,OK,C2@17.75,84.25	OK,SOK,19=2=61,B2,C2@17.46,64.54	SOK,SOK,12=28=77,B1,C2@33.17,83.83	SOK,SOK,8=11=83,OK,C2@15.23,86.77	SOK,SOK,31=73=36,B1,C1@96.26,43.74	SOK,SOK,50=23=45,B1,C1@65.80,52.20	SOK,SOK,48=32=58,OK,C1@71.24,66.76	SOK,SOK,59=44=63,OK,C2@92.64,73.36	SOK,SOK,65=70=89,OK,C1@120.60,103.40	SOK,SOK,33=50=86,OK,C2@71.83,97.17
Ctnnd1	MmuEX0013081	46.14	44.05	45	49.71	48.37	49.95	60.1	60.59	59.6	54.17	54.83	61.1	0.042374	0	0.148598	0.1	0.104899	0.05	0.107326	0.06	0.061849	0.01	-0.045091	0		MmuEX0013081	SOK,SOK,287=209=286,OK,S@360.81,421.19	SOK,SOK,211=141=221,OK,S@252.41,320.59	SOK,SOK,173=184=215,OK,S@257.40,314.60	SOK,SOK,302=202=252,OK,S@375.81,380.19	SOK,SOK,253=243=261,OK,S@366.16,390.84	SOK,SOK,362=252=304,OK,S@458.54,459.46	SOK,SOK,455=400=280,OK,S@682.13,452.87	SOK,SOK,351=335=220,OK,S@548.95,357.05	SOK,SOK,393=370=255,OK,S@606.73,411.27	SOK,SOK,300=268=237,OK,S@436.07,368.93	SOK,SOK,434=338=314,OK,S@595.45,490.55	SOK,SOK,503=394=282,OK,S@720.37,458.63
Ctsa	MmuEX0013104	56.41	38.14	62.09	37.23	62.76	47.71	86.83	71.43	86.3	73.33	70.2	73.06	-0.083783	0	0.288884	0.17	0.163261	0.04	0.360844	0.01	0.238057	0.02	-0.124515	0		MmuEX0013104	SOK,SOK,18=70=34,B1,S@68.82,53.18	OK,OK,5=32=30,B2,S@25.55,41.45	SOK,SOK,21=74=29,B1,S@76.99,47.01	SOK,SOK,10=60=59,B2,C1@48.03,80.97	SOK,SOK,31=60=27,OK,S@74.06,43.94	SOK,SOK,22=51=40,B1,C1@53.91,59.09	SOK,SOK,32=113=11,B1,S@135.45,20.55	SOK,SOK,12=93=21,B2,S@90.00,36.00	SOK,SOK,19=107=10,B2,S@117.37,18.63	SOK,SOK,15=84=18,B2,S@85.80,31.20	SOK,SOK,13=199=45,B2,S@180.41,76.59	SOK,SOK,22=119=26,B2,S@122.01,44.99
Szrd1	MmuEX0013584	23.27	20.84	20.81	14.75	17.97	25.8	34.47	40.24	32.8	49.62	41.82	39.71	-0.031689	0	0.134759	0.07	0.209166	0.14	0.17046	0.03	0.243661	0.1	0.074302	0		MmuEX0013584	SOK,SOK,29=137=273,B1,S@102.16,336.84	SOK,SOK,19=104=233,B2,S@74.19,281.81	SOK,SOK,18=104=232,B2,S@73.67,280.33	SOK,SOK,10=61=205,B2,S@40.71,235.29	SOK,SOK,10=90=228,B2,S@58.94,269.06	SOK,SOK,34=121=223,B1,S@97.52,280.48	SOK,SOK,37=150=178,B1,S@125.82,239.18	SOK,SOK,33=126=118,B1,S@111.46,165.54	SOK,SOK,39=168=212,B1,S@137.43,281.57	SOK,SOK,29=144=88,B1,S@129.51,131.49	SOK,SOK,33=173=143,B2,S@145.95,203.05	SOK,SOK,31=164=148,B2,S@136.21,206.79
Dcaf11	MmuEX0013811	44.63	45.87	48.98	65.66	48.09	52.09	39.93	21.51	27.2	24.1	33.22	32.17	0.06762	0	-0.187706	0	-0.159681	0.03	-0.256971	0.14	-0.23752	0.07	0.022554	0		MmuEX0013811	SOK,SOK,0=69=43,B3,S@49.99,62.01	OK,OK,0=37=22,B3,S@27.06,31.94	OK,SOK,2=63=34,B2,S@48.49,50.51	LOW,LOW,5=56=16,B2,S@50.56,26.44	OK,OK,3=45=26,B2,S@35.59,38.41	SOK,SOK,0=69=32,B3,S@52.61,48.39	SOK,SOK,13=93=80,B2,S@74.27,111.73	SOK,SOK,6=36=77,B2,S@25.60,93.40	SOK,SOK,6=41=63,B2,S@29.92,80.08	SOK,SOK,12=39=80,B1,S@31.57,99.43	SOK,SOK,3=69=73,B2,S@48.17,96.83	SOK,SOK,4=64=72,B2,S@45.04,94.96
Ddx50	MmuEX0014134	22.45	30.34	19.01	29.71	31.49	26.21	59.41	64.29	56.38	60.48	43.52	49.02	0.061544	0	0.36865	0.28	0.263	0.08	0.303347	0.23	0.204602	0.07	-0.103304	0		MmuEX0014134	SOK,SOK,62=19=271,OK,S@79.02,272.98	SOK,SOK,73=26=233,OK,S@100.73,231.27	SOK,SOK,62=6=196,B1,S@50.19,213.81	SOK,SOK,39=24=188,B1,S@74.57,176.43	SOK,SOK,57=16=149,OK,S@69.91,152.09	SOK,SOK,87=13=214,OK,S@82.30,231.70	SOK,SOK,150=42=123,OK,S@187.14,127.86	SOK,SOK,102=48=95,B1,S@157.51,87.49	SOK,SOK,116=43=128,OK,S@161.81,125.19	SOK,SOK,90=31=80,OK,S@121.56,79.44	SOK,SOK,90=23=133,OK,S@107.06,138.94	SOK,SOK,102=30=131,OK,S@128.92,134.08
Dedd	MmuEX0014188	54.36	54.82	50.87	19.49	56.93	46.43	34.24	33	30.23	31.64	36.61	39.06	-0.074144	0	-0.205449	0.1	-0.175554	0.05	-0.139854	0	-0.102486	0	0.038395	0		MmuEX0014188	SOK,SOK,31=85=52,B1,C2@91.32,76.68	SOK,SOK,54=80=61,OK,C2@106.90,88.10	SOK,SOK,14=78=46,B1,C2@70.20,67.80	SOK,SOK,13=23=81,OK,C3@22.80,94.20	SOK,SOK,30=79=44,B1,C2@87.10,65.90	SOK,SOK,13=57=42,B1,C2@52.00,60.00	SOK,SOK,21=40=64,OK,C2@42.80,82.20	OK,OK,16=24=45,OK,C2@28.05,56.95	SOK,SOK,22=50=90,OK,C2@48.97,113.03	SOK,SOK,14=37=59,B1,C2@34.80,75.20	SOK,SOK,29=51=76,OK,C2@57.11,98.89	SOK,SOK,29=54=71,OK,C2@60.15,93.85
Diaph1	MmuEX0014636	85.44	96.97	80.93	92.53	94.57	94.53	63.56	83.5	70.22	66.19	69.26	64.43	0.070501	0	-0.159189	0.04	-0.195935	0.08	-0.226611	0.04	-0.26589	0.16	-0.040834	0		MmuEX0014636	OK,SOK,29=42=8,OK,C3@67.50,11.50	OK,SOK,52=35=2,B1,C3@86.30,2.70	OK,OK,29=33=10,OK,C3@58.27,13.73	OK,OK,22=35=3,OK,C3@55.52,4.48	OK,OK,16=41=2,OK,C2@55.80,3.20	OK,SOK,35=41=3,OK,C3@74.68,4.32	SOK,SOK,35=49=32,OK,C3@73.73,42.27	OK,SOK,28=41=9,OK,C3@65.13,12.87	SOK,SOK,54=59=33,OK,C3@102.52,43.48	SOK,SOK,45=33=29,B1,C3@70.82,36.18	SOK,SOK,56=44=32,B1,C3@91.42,40.58	SOK,SOK,36=66=36,OK,C3@88.91,49.09
Dnase1l1	MmuEX0015252	28.81	54.15	38.87	46.96	84.75	46.35	87.94	74.77	86.44	85.33	77.98	70.21	0.11999	0	0.449434	0.11	0.376395	0.14	0.33767	0	0.262367	0	-0.070313	0		MmuEX0015252	OK,OK,4=13=21,B1,C2@10.95,27.05	LOW,LOW,14=27=17,OK,C3@31.41,26.59	LOW,LOW,22=0=17,B3,C1@15.16,23.84	VLOW,VLOW,8=17=14,B1,C3@18.31,20.69	LOW,LOW,18=16=3,OK,C2@31.36,5.64	LOW,LOW,25=5=17,B1,C2@21.78,25.22	SOK,SOK,75=58=9,OK,C2@124.87,17.13	SOK,SOK,61=54=19,OK,C2@100.19,33.81	SOK,SOK,84=60=11,OK,C2@133.98,21.02	SOK,SOK,56=85=12,OK,C3@130.55,22.45	SOK,SOK,53=85=19,OK,C3@122.43,34.57	SOK,SOK,39=72=23,OK,C3@94.08,39.92
Dnase1l1	MmuEX0015253	46.3	55.88	19.23	53	85.52	44.78	86.08	72.49	86.02	91.36	79.8	76.42	0.097616	0	0.388208	0.09	0.343842	0.16	0.279511	0	0.255773	0	-0.030366	0		MmuEX0015253	OK,OK,13=22=21,OK,C3@25.93,30.07	OK,OK,27=16=17,OK,C3@33.53,26.47	LOW,LOW,0=8=17,Bn,C2@4.81,20.19	LOW,LOW,17=14=14,OK,C3@23.85,21.15	LOW,OK,16=19=3,OK,C3@32.50,5.50	VLOW,VLOW,9=12=13,OK,C3@15.23,18.77	SOK,SOK,57=65=10,OK,C3@113.63,18.37	SOK,SOK,52=58=21,OK,C3@94.96,36.04	SOK,SOK,59=88=12,OK,C3@136.77,22.23	SOK,SOK,89=78=8,OK,C3@159.88,15.12	SOK,SOK,85=65=19,OK,C3@134.86,34.14	SOK,SOK,73=69=22,OK,C3@125.33,38.67
Dnase1l1	MmuEX0015254	51.69	62.28	49.64	57.12	93.57	68.02	93	86.13	91.07	92.59	88.26	87.18	0.141555	0	0.367386	0.16	0.351273	0.18	0.224983	0	0.200486	0	-0.014203	0		MmuEX0015254	OK,OK,20=28=23,OK,C3@36.70,34.30	LOW,LOW,22=13=11,OK,C3@28.65,17.35	LOW,LOW,9=22=16,B1,C3@23.33,23.67	LOW,LOW,16=15=12,OK,C3@24.56,18.44	OK,OK,20=37=2,OK,C3@55.21,3.79	LOW,LOW,17=16=8,OK,C3@27.89,13.11	SOK,SOK,68=114=7,OK,C3@175.77,13.23	SOK,SOK,67=78=12,OK,C3@135.22,21.78	SOK,SOK,91=87=9,OK,C3@170.30,16.70	SOK,SOK,80=65=6,OK,C3@139.81,11.19	SOK,SOK,73=88=11,OK,C3@151.81,20.19	SOK,SOK,78=94=13,OK,C3@161.28,23.72
Dnase1l1	MmuEX0015255	51.11	47.62	48.44	64.71	82.38	70.37	94.92	87.23	93.14	91.37	80.35	85.66	0.223319	0.02	0.426782	0.28	0.359042	0.22	0.209535	0	0.144005	0	-0.067772	0		MmuEX0015255	OK,OK,28=20=23,OK,C3@36.29,34.71	VLOW,VLOW,13=7=11,OK,C3@14.76,16.24	LOW,LOW,22=8=16,B1,C3@22.28,23.72	OK,OK,15=29=12,OK,C3@36.24,19.76	OK,OK,33=23=6,OK,C3@51.08,10.92	OK,OK,16=22=8,OK,C3@32.37,13.63	SOK,SOK,116=71=5,OK,C3@182.25,9.75	SOK,SOK,78=86=12,OK,C3@153.52,22.48	SOK,SOK,89=101=7,OK,C3@183.49,13.51	SOK,SOK,65=62=6,OK,C3@121.52,11.48	SOK,SOK,82=57=17,OK,C3@125.35,30.65	SOK,SOK,90=113=17,OK,C3@188.45,31.55
Edc3	MmuEX0016229	88.69	88.65	97.27	75.63	86.12	79.64	60.56	61.32	65.63	73.71	71.27	59.2	-0.097957	0	-0.274745	0.22	-0.193431	0.11	-0.174014	0.08	-0.097392	0	0.077717	0		MmuEX0016229	SOK,SOK,133=165=19,OK,S@281.15,35.85	SOK,SOK,75=175=16,B1,S@235.81,30.19	SOK,SOK,111=174=4,OK,S@281.11,7.89	SOK,SOK,67=82=24,OK,S@130.84,42.16	SOK,SOK,102=109=17,OK,S@196.35,31.65	SOK,SOK,89=130=28,OK,S@196.71,50.29	SOK,SOK,102=113=70,OK,S@172.60,112.40	SOK,SOK,66=83=47,OK,S@120.19,75.81	SOK,SOK,110=123=61,OK,S@192.95,101.05	SOK,SOK,73=84=28,OK,S@136.36,48.64	SOK,SOK,118=135=51,OK,S@216.66,87.34	SOK,SOK,91=86=61,OK,S@140.90,97.10
Enah	MmuEX0016847	25.18	28.99	24.66	21.35	17.51	16.11	7.03	7.57	6.35	10.34	10.44	11.31	-0.082326	0	-0.189655	0.13	-0.151811	0.09	-0.110002	0.05	-0.074759	0.01	0.037769	0		MmuEX0016847	SOK,SOK,72=85=237,OK,S@99.21,294.79	SOK,SOK,79=93=214,OK,S@111.90,274.10	SOK,SOK,60=53=175,OK,S@71.02,216.98	SOK,SOK,41=53=176,OK,S@57.65,212.35	SOK,SOK,37=49=206,OK,S@51.13,240.87	SOK,SOK,36=49=225,OK,S@49.94,260.06	SOK,SOK,22=12=227,OK,S@18.35,242.65	SOK,SOK,8=25=206,B1,S@18.09,220.91	SOK,SOK,14=13=202,OK,S@14.54,214.46	SOK,SOK,14=20=150,OK,S@19.03,164.97	SOK,SOK,23=42=284,OK,S@36.44,312.56	SOK,SOK,33=45=311,OK,S@44.00,345.00
Epb41	MmuEX0016976	27.75	20.66	23.54	41.38	30.93	33.02	8.81	11.41	12.92	7.79	12.63	12.69	0.097466	0.05	-0.126741	0.05	-0.120906	0.04	-0.22564	0.15	-0.219563	0.14	0.006892	0		MmuEX0016976	SOK,SOK,104=136=309,OK,S@152.35,396.65	SOK,SOK,66=61=244,OK,C1@76.65,294.35	SOK,SOK,105=90=315,OK,S@120.05,389.95	SOK,SOK,114=153=189,OK,S@188.69,267.31	SOK,SOK,109=78=209,OK,S@122.48,273.52	SOK,SOK,122=107=232,OK,S@152.22,308.78	SOK,SOK,30=70=515,B1,S@54.18,560.82	SOK,SOK,33=42=292,OK,C1@41.87,325.13	SOK,SOK,39=66=352,OK,S@59.04,397.96	SOK,SOK,25=22=277,OK,S@25.24,298.76	SOK,SOK,36=53=305,OK,C1@49.76,344.24	SOK,SOK,57=48=361,OK,S@59.14,406.86
Epb41	MmuEX0016979	24.83	21.02	19.89	20.99	18.24	17.54	51.84	36.07	45.5	49.29	36.11	46.05	-0.029634	0	0.232017	0.1	0.2316	0.1	0.264369	0.13	0.265999	0.14	-0.000942	0		MmuEX0016979	SOK,SOK,77=71=224,OK,S@92.37,279.63	SOK,SOK,38=36=139,OK,S@44.77,168.23	SOK,SOK,28=47=151,OK,S@44.95,181.05	SOK,SOK,32=44=143,OK,S@45.97,173.03	SOK,SOK,42=20=139,B1,S@36.66,164.34	SOK,SOK,37=43=188,OK,S@47.01,220.99	SOK,SOK,122=132=118,OK,S@192.84,179.16	SOK,SOK,54=69=109,OK,S@83.68,148.32	SOK,SOK,80=92=103,OK,S@125.12,149.87	SOK,SOK,75=98=89,OK,S@129.14,132.86	SOK,SOK,82=83=146,OK,S@112.30,198.70	SOK,SOK,98=100=116,OK,S@144.60,169.40
Epb41l2	MmuEX0016999	8.72	8.1	7.76	13.25	18.21	10.44	20.56	22.29	22.41	24.58	21.17	25.02	0.052871	0	0.134546	0.09	0.155675	0.1	0.082611	0.01	0.103696	0	0.021173	0		MmuEX0016999	SOK,SOK,37=35=377,OK,C3@39.15,409.85	SOK,SOK,54=13=380,B1,C3@36.21,410.79	SOK,SOK,12=45=339,B1,C2@30.73,365.27	SOK,SOK,43=52=311,OK,C3@53.80,352.20	SOK,SOK,67=55=274,OK,C3@72.11,323.89	SOK,SOK,38=41=339,OK,C3@43.64,374.36	SOK,SOK,142=95=458,OK,C3@142.89,552.11	SOK,SOK,114=92=359,OK,C3@125.94,439.06	SOK,SOK,109=118=393,OK,C3@138.94,481.06	SOK,SOK,108=109=333,OK,C3@135.19,414.81	SOK,SOK,117=121=443,OK,C3@144.17,536.83	SOK,SOK,138=177=472,OK,C3@196.91,590.09
Etl4	MmuEX0017442	3.23	0	5.56	0	0	10.84	29.85	27.56	28.06	40.59	31.43	19.61	-0.012497	0	0.24353	0.13	0.269385	0.07	0.257331	0.09	0.281292	0.01	0.021672	0		MmuEX0017442	OK,OK,2=0=30,Bn,S@1.03,30.97	OK,OK,0=0=41,Bn,S@0.00,41.00	OK,OK,5=1=51,B1,S@3.17,53.83	OK,OK,0=0=40,Bn,S@0.00,40.00	OK,OK,0=0=35,Bn,S@0.00,35.00	OK,OK,6=3=37,OK,S@4.99,41.01	OK,OK,26=14=47,OK,S@25.97,61.03	OK,OK,20=15=46,OK,S@22.32,58.68	OK,OK,25=14=50,OK,S@24.97,64.03	OK,OK,20=21=30,OK,S@28.82,42.18	OK,OK,9=13=24,OK,S@14.46,31.54	SOK,SOK,16=24=82,OK,S@23.92,98.08
Exoc3l	MmuEX0017570	88.99	74.26	77.27	96.43	46.67	45.99	46.17	46.94	63.87	49.06	48.15	46.67	-0.280228	0	-0.291138	0.06	-0.303444	0.17	-0.01644	0	-0.024334	0	-0.017793	0		MmuEX0017570	SOK,SOK,57=40=6,OK,S@91.66,11.34	OK,OK,58=17=13,B1,S@65.35,22.65	OK,OK,38=30=10,OK,S@60.27,17.73	OK,OK,17=37=1,B1,S@53.04,1.96	OK,OK,30=33=36,OK,S@46.20,52.80	LOW,LOW,8=21=17,B1,C1@21.16,24.84	SOK,SOK,50=29=46,OK,C1@57.71,67.29	SOK,SOK,43=26=39,OK,S@50.70,57.30	SOK,SOK,64=35=28,OK,S@81.11,45.89	OK,OK,24=28=27,OK,S@38.76,40.24	OK,OK,32=20=28,OK,C1@38.52,41.48	OK,OK,38=25=36,OK,S@46.20,52.80
Fahd2a	MmuEX0017789	100	98.86	95.45	75.38	83.33	97.83	78.18	77.78	79.55	82.35	84.38	80.17	-0.148464	0	-0.206562	0.1	-0.163436	0.09	-0.048537	0	-0.011149	0	0.038465	0		MmuEX0017789	SOK,SOK,62=87=0,OK,S@149.00,0.00	SOK,SOK,88=85=1,OK,S@172.02,1.98	OK,OK,38=46=2,OK,S@82.09,3.91	VLOW,VLOW,40=9=8,B1,C1@42.97,14.03	OK,OK,40=20=6,OK,C1@55.00,11.00	OK,OK,50=40=1,OK,S@89.03,1.97	OK,OK,57=29=12,OK,S@76.62,21.38	OK,OK,44=26=10,OK,S@62.22,17.78	OK,OK,36=34=9,OK,S@62.84,16.16	SOK,SOK,45=67=12,OK,C1@102.11,21.89	SOK,SOK,64=44=10,OK,S@99.57,18.43	SOK,SOK,63=34=12,OK,S@87.39,21.61
Fam193b	MmuEX0018221	25.67	29.93	34.04	8.64	14.25	16.65	28.82	38.5	30.21	30.83	40.83	40.83	-0.1561	0.06	0.029406	0	0.088315	0	0.187488	0.05	0.242017	0.12	0.060429	0		MmuEX0018221	SOK,SOK,6=55=86,B2,C2@37.73,109.27	SOK,SOK,6=77=95,B2,C2@53.28,124.72	SOK,SOK,0=56=53,B3,C2@37.10,71.90	OK,OK,0=13=67,Bl,C3@6.91,73.09	OK,OK,9=7=47,OK,C3@8.98,54.02	SOK,SOK,3=31=83,B2,C2@19.48,97.52	OK,OK,4=21=30,B2,C2@15.85,39.15	OK,OK,4=37=32,B2,C3@28.11,44.89	OK,OK,7=25=36,B1,C2@20.54,47.46	OK,OK,2=20=24,B2,C2@14.18,31.82	OK,OK,11=33=31,B1,C2@30.62,44.38	SOK,SOK,11=54=46,B1,C3@45.32,65.68
Fam193b	MmuEX0018222	10.7	26.55	17.32	13.25	15.79	26.22	18.33	37.15	23.39	41.59	41.48	43.38	0.002467	0	0.07606	0	0.244899	0.08	0.076474	0	0.247243	0.1	0.169319	0		MmuEX0018222	SOK,SOK,14=17=127,OK,C3@16.91,141.09	SOK,SOK,46=47=126,OK,C2@58.14,160.86	SOK,SOK,27=8=82,B1,C3@20.26,96.74	OK,OK,13=8=67,OK,C3@11.66,76.34	OK,OK,7=11=47,OK,C3@10.26,54.74	SOK,SOK,19=50=95,B1,C3@43.00,121.00	OK,OK,14=3=37,B1,C3@9.90,44.10	OK,OK,31=15=38,B1,C2@31.21,52.79	OK,OK,8=25=53,B1,C2@20.12,65.88	OK,OK,18=20=26,OK,C2@26.62,37.38	OK,OK,24=34=40,OK,C2@40.65,57.35	SOK,SOK,43=46=57,OK,C2@63.33,82.67
Fam193b	MmuEX0018223	77.86	80.25	86.96	44.17	56.39	70.62	80.33	73.23	80.35	92.15	88.03	84.35	-0.243886	0.11	-0.030026	0	0.065672	0	0.219931	0.04	0.31303	0.08	0.092448	0		MmuEX0018223	SOK,SOK,120=52=24,B1,C2@152.61,43.39	SOK,SOK,147=66=26,B1,C2@191.80,47.20	SOK,SOK,77=100=13,OK,C2@165.22,24.78	OK,OK,38=21=37,OK,C2@42.40,53.60	SOK,SOK,25=62=33,B1,C2@67.67,52.33	SOK,SOK,115=30=30,B1,C2@123.59,51.41	OK,OK,31=44=9,OK,C2@67.48,16.52	OK,OK,38=46=15,OK,C2@72.50,26.50	SOK,SOK,61=81=17,OK,C2@127.76,31.24	OK,OK,43=29=3,OK,C2@69.11,5.89	SOK,SOK,66=54=8,OK,C2@112.68,15.32	SOK,SOK,89=63=14,OK,C2@140.02,25.98
Fam193b	MmuEX0018224	78.84	77.24	88.67	66.59	75.5	76.51	83.66	80.56	84.17	94.29	91.33	94.73	-0.06461	0	0.025495	0	0.131941	0.03	0.089274	0	0.195795	0.1	0.106857	0.04		MmuEX0018224	SOK,SOK,53=117=23,B1,C3@152.16,40.84	SOK,SOK,66=108=26,OK,C3@154.48,45.52	SOK,SOK,100=103=13,OK,C3@191.53,24.47	SOK,SOK,29=85=29,B1,C3@95.22,47.78	SOK,SOK,68=98=27,OK,C3@145.72,47.28	SOK,SOK,43=67=17,OK,C3@97.17,29.83	SOK,SOK,44=48=9,OK,C3@84.50,16.50	SOK,SOK,46=78=15,OK,C3@111.98,27.02	SOK,SOK,83=77=15,OK,C3@147.30,27.70	SOK,SOK,29=69=3,B1,C3@95.23,5.77	SOK,SOK,55=92=7,OK,C3@140.65,13.35	SOK,SOK,71=143=6,B1,C3@208.41,11.59
Piezo2	MmuEX0018292	43.86	89.13	63.86	18.99	43.57	39.62	7.65	31.73	25.61	12.83	17.32	12.22	-0.261459	0.06	-0.392064	0.21	-0.490641	0.19	-0.122847	0	-0.222404	0	-0.093295	0		MmuEX0018292	VLOW,VLOW,8=12=14,OK,C1@14.91,19.09	LOW,LOW,13=17=2,OK,S@28.52,3.48	OK,OK,15=27=13,OK,S@35.12,19.88	VLOW,VLOW,2=4=14,OK,S@3.80,16.20	LOW,LOW,10=14=17,OK,S@17.86,23.14	LOW,LOW,6=12=15,OK,S@13.07,19.93	OK,OK,2=3=33,OK,S@2.91,35.09	OK,OK,11=6=20,OK,S@11.74,25.26	OK,OK,9=8=27,OK,C1@11.27,32.73	OK,OK,1=6=26,B2,S@4.23,28.77	OK,OK,4=14=47,B1,S@11.26,53.74	OK,OK,9=5=55,OK,S@8.43,60.57
Fam49b	MmuEX0018344	74.1	72.39	73.58	64.71	60.4	73.96	91.93	84.56	87.89	85.22	87.34	97.48	-0.079382	0	0.148798	0.07	0.145444	0.07	0.225059	0.09	0.222576	0.15	-0.002337	0		MmuEX0018344	SOK,SOK,124=105=46,OK,C2@203.78,71.23	SOK,SOK,73=115=41,OK,C2@165.77,63.23	SOK,SOK,104=105=43,OK,C2@185.42,66.58	SOK,SOK,70=78=46,OK,C2@125.54,68.46	SOK,SOK,53=56=41,OK,C2@90.60,59.40	SOK,SOK,96=98=39,OK,C2@172.33,60.67	SOK,SOK,103=115=11,OK,C2@210.52,18.48	SOK,SOK,65=59=13,OK,C2@115.85,21.15	SOK,SOK,89=88=14,OK,C2@167.87,23.13	SOK,SOK,96=105=20,OK,C2@188.34,32.66	SOK,SOK,126=151=23,OK,C2@262.02,37.98	SOK,SOK,60=75=2,OK,C2@133.55,3.45
Fgfr1	MmuEX0019144	92.52	88.04	95.11	86.84	92.17	91.41	81.86	72.78	72.25	72.48	78.44	68.37	-0.018333	0	-0.182568	0.08	-0.199868	0.07	-0.168009	0.02	-0.181713	0.1	-0.014892	0		MmuEX0019144	SOK,SOK,292=293=24,OK,S@563.45,45.55	SOK,SOK,187=233=29,OK,S@395.30,53.70	SOK,SOK,257=242=13,OK,S@486.96,25.04	SOK,SOK,133=140=21,OK,S@255.31,38.69	SOK,SOK,228=190=18,OK,S@401.86,34.14	SOK,SOK,230=211=21,OK,S@422.31,39.69	SOK,SOK,216=246=52,OK,S@420.76,93.24	SOK,SOK,150=166=60,OK,S@273.65,102.35	SOK,SOK,174=185=70,OK,S@309.95,119.05	SOK,SOK,173=139=60,OK,S@269.63,102.37	SOK,SOK,230=229=64,OK,S@410.24,112.76	SOK,SOK,231=225=107,OK,S@384.92,178.08
Fgfr3	MmuEX0019169	55.56	51.52	58.17	62.96	63.16	48.06	30.14	28.6	36.96	38.39	40.5	29.82	0.056869	0	-0.239423	0.15	-0.177262	0.06	-0.297834	0.07	-0.235447	0.14	0.06565	0		MmuEX0019169	SOK,SOK,99=91=76,OK,C2@147.79,118.21	SOK,SOK,75=78=72,OK,C2@115.92,109.08	SOK,SOK,97=106=73,OK,C2@160.55,115.45	SOK,SOK,79=125=60,OK,C2@166.21,97.79	SOK,SOK,136=152=84,OK,C2@234.96,137.04	SOK,SOK,102=109=114,OK,C2@156.20,168.80	SOK,SOK,64=87=175,OK,C3@98.26,227.74	SOK,SOK,48=81=161,OK,C3@82.94,207.06	SOK,SOK,113=91=174,OK,C3@139.71,238.29	SOK,SOK,78=99=142,OK,C2@122.46,196.54	SOK,SOK,81=179=191,B1,C3@182.66,268.34	SOK,SOK,99=116=253,OK,C3@139.56,328.44
Fgfr3	MmuEX0019170	58.79	58.17	49.28	38.04	48.31	51.38	78	74.53	77.93	70.32	59.3	77.97	-0.08877	0	0.204524	0.12	0.137542	0	0.292538	0.21	0.226642	0.07	-0.066689	0		MmuEX0019170	SOK,SOK,94=111=73,OK,C2@163.44,114.56	SOK,SOK,91=71=59,OK,C2@128.56,92.44	SOK,SOK,86=92=93,OK,C2@133.55,137.45	SOK,SOK,71=67=114,OK,C2@95.86,156.14	SOK,SOK,115=108=121,OK,C2@166.19,177.81	SOK,SOK,116=107=107,OK,C2@169.55,160.45	SOK,SOK,195=272=67,OK,C1@416.52,117.48	SOK,SOK,178=191=64,OK,C1@322.71,110.29	SOK,SOK,202=236=63,OK,C1@390.43,110.57	SOK,SOK,159=223=82,OK,C2@326.28,137.72	SOK,SOK,226=188=144,OK,C2@330.89,227.11	SOK,SOK,279=348=90,OK,C1@559.04,157.96
Fmnl2	MmuEX0019399	81.7	81.4	85.71	83.49	97.83	96.77	59.57	75	76.74	96.43	94.12	81.08	0.125892	0	-0.10781	0	0.093549	0	-0.234339	0.12	-0.036689	0	0.199406	0		MmuEX0019399	SOK,SOK,59=66=14,OK,S@113.56,25.44	OK,OK,50=20=8,B1,S@63.49,14.51	SOK,SOK,58=50=9,OK,S@100.28,16.72	SOK,SOK,46=45=9,OK,S@83.49,16.51	OK,OK,42=48=1,OK,S@89.03,1.97	SOK,SOK,60=60=2,OK,S@118.06,3.94	OK,OK,27=29=19,OK,S@44.68,30.32	OK,OK,33=33=11,OK,S@57.75,19.25	OK,OK,22=44=10,OK,S@58.32,17.68	OK,OK,21=33=1,OK,S@53.04,1.96	OK,OK,32=32=2,OK,S@62.12,3.88	OK,OK,35=25=7,OK,S@54.32,12.68
Fn1	MmuEX0019422	73.86	83.12	77.78	74.67	63.95	70.54	41.67	42.41	43.38	39.75	37.8	40.88	-0.073803	0	-0.353484	0.29	-0.380815	0.31	-0.278216	0.19	-0.306576	0.23	-0.028656	0		MmuEX0019422	SOK,SOK,247=273=92,OK,S@452.02,159.98	SOK,SOK,111=145=26,OK,S@234.40,47.60	SOK,SOK,258=253=73,OK,S@454.24,129.76	SOK,SOK,157=244=68,OK,S@350.20,118.80	SOK,SOK,213=273=137,OK,S@398.41,224.59	SOK,SOK,204=203=85,OK,S@347.06,144.94	SOK,SOK,582=671=877,OK,S@887.57,1242.43	SOK,SOK,348=403=510,OK,S@534.79,726.21	SOK,SOK,432=509=614,OK,S@674.56,880.44	SOK,SOK,418=437=648,OK,S@597.44,905.56	SOK,SOK,496=446=775,OK,S@649.03,1067.97	SOK,SOK,508=568=778,OK,S@757.92,1096.08
Fn1	MmuEX0019423	72.2	66.4	78.4	63.43	52.94	68.6	10.43	13.52	12.93	14.04	14.02	12.41	-0.092271	0.04	-0.599608	0.49	-0.585988	0.48	-0.507927	0.36	-0.493339	0.36	0.012102	0		MmuEX0019423	SOK,SOK,193=181=72,OK,S@322.01,123.99	SOK,SOK,118=48=42,B1,S@138.11,69.89	SOK,SOK,219=231=62,OK,S@401.41,110.59	SOK,SOK,126=148=79,OK,S@223.91,129.09	SOK,SOK,131=139=120,OK,S@206.47,183.53	SOK,SOK,102=147=57,OK,S@209.92,96.08	SOK,SOK,118=128=1056,OK,S@135.80,1166.20	SOK,SOK,69=73=454,OK,S@80.58,515.42	SOK,SOK,114=87=677,OK,S@113.53,764.47	SOK,SOK,151=124=842,OK,S@156.83,960.17	SOK,SOK,170=162=1018,OK,S@189.27,1160.73	SOK,SOK,157=132=1020,OK,S@162.45,1146.55
Fnbp1	MmuEX0019443	96.42	95.09	93.02	100	91.37	81.93	50.83	62.52	65.04	50.59	53.99	52.77	-0.034847	0	-0.333621	0.22	-0.415988	0.33	-0.299771	0.1	-0.382924	0.22	-0.083604	0		MmuEX0019443	SOK,SOK,70=51=2,OK,C2@118.60,4.40	OK,OK,15=71=2,B1,C3@83.68,4.32	SOK,SOK,46=73=4,OK,C3@114.41,8.59	SOK,SOK,67=60=0,OK,C2@127.00,0.00	SOK,SOK,39=79=5,B1,C3@112.39,10.61	SOK,SOK,32=59=9,OK,C3@81.93,18.07	SOK,SOK,40=97=49,B1,C3@94.54,91.46	SOK,SOK,30=74=28,B1,C3@82.53,49.47	SOK,SOK,56=60=30,OK,C3@94.96,51.04	OK,SOK,31=34=31,OK,C3@48.57,47.43	SOK,SOK,39=96=54,B1,C3@102.04,86.96	SOK,SOK,49=61=44,OK,C3@81.27,72.73
Foxk2	MmuEX0019550	80.21	76.17	77.99	63.58	69.66	67.79	55.35	58.3	57.23	51.96	51.71	49.42	-0.110536	0.02	-0.207593	0.12	-0.26999	0.19	-0.104108	0.02	-0.163368	0.06	-0.05871	0		MmuEX0019550	SOK,SOK,152=149=32,OK,C1@267.10,65.90	SOK,SOK,114=192=41,OK,C1@264.31,82.69	SOK,SOK,198=117=38,OK,C1@275.30,77.70	SOK,SOK,83=171=63,B1,C2@201.55,115.45	SOK,SOK,122=126=47,OK,C1@205.50,89.50	SOK,SOK,125=140=55,OK,C1@216.93,103.07	SOK,SOK,72=54=44,OK,C1@94.09,75.91	SOK,SOK,57=56=35,OK,C1@86.28,61.72	SOK,SOK,64=112=57,OK,C1@133.35,99.65	SOK,SOK,43=52=38,OK,C1@69.11,63.89	SOK,SOK,63=81=58,OK,C2@104.45,97.55	SOK,SOK,62=80=64,OK,C1@101.81,104.19
Gatad2a	MmuEX0020136	87.3	82.24	88.6	53.38	80.84	70.74	95.03	93.92	87.47	90.95	95.29	92.62	-0.16109	0	0.06574	0	0.059367	0.01	0.228835	0.1	0.219718	0.12	-0.007524	0		MmuEX0020136	SOK,SOK,265=395=48,OK,S@618.08,89.92	SOK,SOK,176=389=61,B1,S@514.82,111.18	SOK,SOK,211=302=33,OK,S@483.76,62.24	SOK,SOK,105=108=93,OK,S@163.34,142.66	SOK,SOK,153=252=48,OK,S@366.21,86.79	SOK,SOK,166=245=85,OK,S@350.87,145.13	SOK,SOK,168=291=12,OK,S@447.59,23.41	SOK,SOK,142=229=12,OK,S@359.71,23.29	SOK,SOK,147=286=31,OK,S@405.86,58.14	SOK,SOK,129=233=18,OK,S@345.61,34.39	SOK,SOK,187=218=10,OK,S@395.45,19.55	SOK,SOK,241=336=23,OK,S@555.72,44.28
Gpm6b	MmuEX0021614	66.02	59.77	67.5	84.68	80.58	69.6	84.99	85.88	81.63	82.58	92.18	87.12	0.146147	0	0.192915	0.09	0.224088	0.1	0.042338	0	0.069325	0	0.030656	0		MmuEX0021614	SOK,SOK,89=23=29,B1,S@93.09,47.91	OK,OK,56=12=23,B1,S@54.39,36.61	SOK,SOK,98=42=34,B1,S@117.45,56.55	SOK,SOK,117=26=13,B1,S@132.10,23.90	SOK,SOK,129=20=18,B2,S@134.57,32.43	SOK,SOK,123=28=33,B1,S@128.06,55.94	SOK,SOK,245=15=23,B2,S@240.52,42.48	SOK,SOK,180=26=17,B2,S@191.51,31.49	SOK,SOK,243=23=30,B2,S@241.62,54.38	LOW,LOW,133=9=15,B2,S@129.65,27.35	VLOW,VLOW,205=7=9,B2,S@203.72,17.28	SOK,SOK,228=15=18,B2,S@227.38,33.62
Adgrg6	MmuEX0021655	38.41	22.47	19.29	22.41	26.35	17.43	49.54	53.31	53.67	55.86	53.21	52.89	-0.018286	0	0.283301	0.06	0.297299	0.12	0.301614	0.22	0.316006	0.22	0.013049	0		MmuEX0021655	SOK,SOK,57=12=54,B1,S@47.24,75.76	OK,OK,10=21=53,B1,S@18.87,65.13	SOK,SOK,28=12=82,B1,S@23.53,98.47	SOK,SOK,56=34=153,OK,S@54.46,188.54	SOK,SOK,49=39=121,OK,S@55.07,153.93	SOK,SOK,40=19=137,B1,S@34.16,161.84	SOK,SOK,218=230=225,OK,S@333.40,339.60	SOK,SOK,321=186=218,OK,S@386.50,338.50	SOK,SOK,347=226=243,OK,S@437.95,378.05	SOK,SOK,174=122=115,OK,S@229.58,181.42	SOK,SOK,193=131=140,OK,S@246.89,217.11	SOK,SOK,272=196=205,OK,S@355.95,317.05
Gpr137	MmuEX0021666	80.64	82.62	60.67	68.13	39.14	65.74	30.61	33.05	39.16	29.51	42.52	22.66	-0.154291	0	-0.446237	0.14	-0.487467	0.3	-0.293937	0	-0.339972	0	-0.043187	0		MmuEX0021666	SOK,SOK,84=85=20,OK,S@152.41,36.59	SOK,SOK,49=57=11,OK,S@96.67,20.33	SOK,SOK,42=61=33,OK,S@82.51,53.49	SOK,SOK,17=69=20,B1,S@72.22,33.78	SOK,SOK,29=31=46,OK,S@41.49,64.51	SOK,SOK,37=60=25,OK,S@80.20,41.80	SOK,SOK,33=20=59,OK,S@34.28,77.72	SOK,SOK,26=33=59,OK,S@39.00,79.00	SOK,SOK,32=32=49,OK,S@44.25,68.75	SOK,SOK,26=30=66,OK,S@36.00,86.00	SOK,SOK,43=47=60,OK,S@63.78,86.22	SOK,SOK,26=24=84,OK,S@30.36,103.64
Gpx8	MmuEX0021777	77.52	79.5	80	87.91	79.97	80.11	64.26	67.7	63.33	72.81	71.01	72.67	0.017331	0	-0.144069	0.09	-0.068761	0.02	-0.161273	0.1	-0.086913	0.05	0.074447	0.01		MmuEX0021777	SOK,SOK,601=861=212,OK,S@1297.68,376.32	SOK,SOK,633=856=192,OK,S@1336.39,344.60	SOK,SOK,429=683=139,OK,S@1000.80,250.20	SOK,SOK,537=815=93,OK,S@1270.30,174.70	SOK,SOK,506=644=144,OK,S@1034.81,259.19	SOK,SOK,512=745=156,OK,S@1131.95,281.05	SOK,SOK,428=615=290,OK,S@856.59,476.41	SOK,SOK,393=525=219,OK,S@769.75,367.25	SOK,SOK,483=688=339,OK,S@956.28,553.72	SOK,SOK,319=420=138,OK,S@638.54,238.46	SOK,SOK,456=705=237,OK,S@992.72,405.28	SOK,SOK,506=696=226,OK,S@1037.73,390.27
Gtf2i	MmuEX0022113	58.25	60.76	55.03	58.07	53.54	54.04	75.92	81.56	74.53	67.83	69.69	61.55	-0.031146	0	0.185958	0.14	0.091744	0.03	0.215811	0.14	0.124189	0.03	-0.094078	0.04		MmuEX0022113	SOK,SOK,218=321=201,OK,C1@431.05,308.95	SOK,SOK,163=316=162,B1,S@389.47,251.53	SOK,SOK,157=319=205,B1,S@374.75,306.25	SOK,SOK,124=235=137,B1,S@288.03,207.97	SOK,SOK,128=234=166,OK,S@282.69,245.31	SOK,SOK,132=267=178,B1,C1@311.81,265.19	SOK,SOK,152=186=56,OK,S@299.12,94.88	SOK,SOK,91=181=32,B1,S@247.94,56.06	SOK,SOK,130=212=61,OK,S@300.36,102.64	SOK,SOK,144=195=84,OK,S@286.92,136.08	SOK,SOK,195=292=111,OK,S@416.75,181.25	SOK,SOK,152=245=129,OK,C1@323.75,202.25
Gk	MmuEX0022248	55.56	45.26	41.67	37.25	40.48	51.72	18.37	11.3	14.89	3.53	13.45	26.42	-0.044118	0	-0.310394	0.17	-0.330237	0.06	-0.272877	0.11	-0.28906	0.14	-0.015699	0		MmuEX0022248	OK,OK,24=21=18,OK,S@35.00,28.00	OK,OK,26=17=26,OK,S@31.23,37.77	OK,OK,23=17=28,OK,S@28.34,39.66	OK,OK,25=13=32,OK,S@26.07,43.92	OK,OK,17=17=25,OK,S@23.88,35.12	OK,OK,29=16=21,OK,S@34.14,31.86	OK,OK,7=20=60,B1,S@15.98,71.02	OK,OK,6=7=51,OK,S@7.23,56.77	OK,OK,13=1=40,B2,S@8.04,45.96	OK,OK,5=1=82,B1,S@3.11,84.89	SOK,SOK,22=10=103,B1,S@18.16,116.84	OK,OK,27=1=39,B2,S@17.70,49.30
H2afy	MmuEX0022308	92.79	91.63	87.97	80.43	83.58	88.59	43.53	39.19	47.34	46.24	56.47	41.64	-0.080929	0	-0.479957	0.38	-0.453344	0.33	-0.398614	0.34	-0.37107	0.25	0.028642	0		MmuEX0022308	SOK,SOK,1228=1006=88,OK,S@2154.58,167.42	SOK,SOK,1016=842=86,OK,S@1781.29,162.71	SOK,SOK,1005=885=131,OK,C1@1777.87,243.13	SOK,SOK,661=492=142,OK,C1@1041.57,253.43	SOK,SOK,697=648=134,OK,C1@1236.15,242.85	SOK,SOK,833=881=112,OK,C1@1617.65,208.35	SOK,SOK,247=169=273,OK,C2@299.92,389.08	SOK,SOK,197=133=259,OK,C2@230.83,358.17	SOK,SOK,283=223=285,OK,C2@374.46,416.54	SOK,SOK,222=204=251,OK,C2@313.04,363.96	SOK,SOK,361=287=253,OK,C2@508.79,392.21	SOK,SOK,282=185=331,OK,C2@332.29,465.71
H2afy	MmuEX0022309	8.08	8.93	10.37	22.24	17.34	10.75	63.45	65.84	53.79	54.93	45.63	63.83	0.083604	0	0.539854	0.41	0.457157	0.34	0.456847	0.38	0.376818	0.25	-0.081479	0		MmuEX0022309	SOK,SOK,86=94=1008,OK,C3@95.99,1092.01	SOK,SOK,90=77=838,OK,C3@89.75,915.25	SOK,SOK,129=80=887,OK,C3@113.66,982.34	SOK,SOK,143=142=491,OK,C3@172.58,603.42	SOK,SOK,136=139=646,OK,C3@159.70,761.30	SOK,SOK,114=101=879,OK,C3@117.61,976.39	SOK,SOK,277=304=165,OK,C2@473.34,272.66	SOK,SOK,262=247=130,OK,C2@420.72,218.28	SOK,SOK,286=239=222,OK,C2@401.81,345.19	SOK,SOK,257=233=198,OK,C2@377.92,310.08	SOK,SOK,255=231=285,OK,C2@351.81,419.19	SOK,SOK,336=309=180,OK,C2@526.60,298.40
Hdac7	MmuEX0022512	53.63	41.76	47.73	69.57	57.62	58.22	21.89	27.91	25.12	29.79	30.98	25.19	0.117997	0.06	-0.231308	0.09	-0.186351	0.07	-0.352044	0.25	-0.307078	0.22	0.041106	0		MmuEX0022512	SOK,SOK,76=153=99,B1,S@175.91,152.09	SOK,SOK,70=72=99,OK,S@100.64,140.36	SOK,SOK,87=134=121,OK,S@163.24,178.76	SOK,SOK,131=157=63,OK,S@244.19,106.81	SOK,SOK,97=126=82,OK,S@175.74,129.26	SOK,SOK,98=150=89,OK,S@196.20,140.80	SOK,SOK,49=104=273,B1,S@93.25,332.75	SOK,SOK,58=62=155,OK,S@76.75,198.25	SOK,SOK,59=92=225,OK,S@94.45,281.55	SOK,SOK,78=96=205,OK,S@112.90,266.10	SOK,SOK,92=136=254,OK,S@149.32,332.68	SOK,SOK,81=119=297,OK,S@125.19,371.81
Hps5	MmuEX0023240	100	100	100	100	86.44	95.04	96.75	95.79	85.03	65.15	80.89	81.95	-0.048542	0	-0.05321	0	-0.207046	0.13	-0.003559	0	-0.153772	0	-0.154213	0		MmuEX0023240	SOK,SOK,96=73=0,OK,S@169.00,0.00	OK,OK,40=36=0,OK,S@76.00,0.00	SOK,SOK,99=45=0,B1,S@144.00,0.00	SOK,SOK,65=64=0,OK,S@129.00,0.00	SOK,SOK,52=50=8,OK,S@95.08,14.92	SOK,SOK,60=55=3,OK,S@112.15,5.85	SOK,SOK,55=64=2,OK,S@117.07,3.93	OK,OK,53=38=2,OK,S@89.08,3.92	SOK,SOK,58=67=11,OK,S@115.64,20.36	SOK,SOK,56=30=23,OK,S@71.01,37.99	SOK,SOK,75=52=15,OK,S@114.86,27.14	SOK,SOK,58=51=12,OK,S@99.16,21.84
Patj	MmuEX0024119	76.37	61.72	44.58	47.54	68.48	32.96	72.62	100	100	100	94.65	77.81	-0.131132	0	0.348877	0	0.303785	0.11	0.479487	0.11	0.439937	0.15	-0.036024	0		MmuEX0024119	LOW,LOW,15=18=5,OK,S@29.02,8.98	LOW,LOW,18=15=10,OK,S@26.54,16.46	VLOW,VLOW,6=17=14,B1,S@16.49,20.51	VLOW,VLOW,4=22=14,B2,S@19.02,20.98	VLOW,VLOW,13=9=5,OK,S@18.49,8.51	LOW,LOW,9=8=17,OK,S@11.21,22.79	LOW,LOW,11=16=5,OK,S@23.24,8.76	LOW,LOW,12=18=0,OK,S@30.00,0.00	VLOW,VLOW,7=24=0,B1,S@31.00,0.00	LOW,LOW,12=16=0,OK,S@28.00,0.00	OK,OK,16=20=1,OK,S@35.02,1.98	LOW,LOW,14=29=6,B1,S@38.13,10.87
Incenp	MmuEX0024133	20.42	44.28	37.1	36.52	33.76	34.58	49.24	61.84	58.81	53.85	58.33	57.04	-0.021199	0	0.198668	0.1	0.191631	0.07	0.218554	0.06	0.212618	0.1	-0.008836	0		MmuEX0024133	SOK,SOK,20=8=382,B1,S@83.72,326.28	SOK,SOK,16=36=229,B1,S@124.43,156.57	SOK,SOK,29=32=362,OK,S@156.93,266.07	SOK,SOK,14=22=219,OK,S@93.13,161.87	SOK,SOK,13=25=261,OK,S@100.94,198.06	SOK,SOK,24=21=298,OK,S@118.61,224.39	SOK,SOK,8=15=83,OK,S@52.19,53.81	OK,SOK,11=14=54,OK,S@48.85,30.15	SOK,SOK,12=19=76,OK,S@62.93,44.07	SOK,SOK,21=6=81,B1,S@58.16,49.84	SOK,SOK,25=11=90,B1,S@73.50,52.50	OK,SOK,15=7=58,B1,S@45.63,34.37
Inf2	MmuEX0024140	33.33	55.29	55.32	68.09	71.43	77.08	85.84	91.3	81.4	76.92	92.41	58.1	0.209293	0.06	0.335191	0.16	0.255092	0	0.135429	0	0.039958	0	-0.088687	0		MmuEX0024140	OK,OK,19=24=43,OK,C1@28.66,57.34	OK,OK,30=17=19,OK,C1@36.49,29.51	OK,OK,23=29=21,OK,S@40.38,32.62	OK,OK,39=25=15,OK,C1@53.79,25.21	OK,OK,27=33=12,OK,S@51.43,20.57	OK,OK,34=40=11,OK,S@65.52,19.48	SOK,SOK,58=39=8,OK,C1@90.13,14.87	LOW,LOW,28=14=2,OK,C1@40.17,3.83	OK,OK,37=33=8,OK,C1@63.49,14.51	OK,OK,42=38=12,OK,C1@70.77,21.23	OK,OK,38=35=3,OK,C1@70.23,5.77	OK,OK,31=30=22,OK,S@48.22,34.78
Inpp4a	MmuEX0024183	41.07	5.08	14.6	28.39	65.36	54	42.07	74.77	36.76	87.13	60.84	72.58	0.346206	0	0.27708	0	0.55335	0.31	-0.069921	0	0.20555	0	0.273263	0		MmuEX0024183	VLOW,VLOW,10=2=11,B1,C1@9.45,13.55	OK,OK,2=0=23,Bn,C1@1.27,23.73	OK,OK,4=4=30,OK,C1@5.55,32.45	VLOW,VLOW,4=2=10,OK,C2@4.54,11.46	N,VLOW,11=4=5,B1,C2@13.07,6.93	VLOW,VLOW,9=9=10,OK,C2@15.12,12.88	LOW,OK,10=11=19,OK,C2@16.83,23.17	OK,OK,22=23=10,OK,C1@41.12,13.88	OK,OK,16=7=26,B1,C2@18.01,30.99	OK,OK,18=24=4,OK,C2@40.08,5.92	LOW,LOW,23=10=14,B1,C2@28.59,18.41	LOW,OK,12=20=8,OK,C1@29.03,10.97
Insr	MmuEX0024247	7.1	5.87	1.61	27.2	20.67	19.66	46.91	35.52	25.48	31.37	36.75	33.93	0.167314	0.04	0.296463	0.14	0.280327	0.15	0.131058	0	0.110429	0	-0.019856	0		MmuEX0024247	OK,OK,3=6=71,OK,S@5.68,74.32	OK,OK,1=2=29,OK,S@1.88,30.12	OK,OK,1=0=37,Bn,S@0.61,37.39	OK,OK,9=17=42,OK,S@18.50,49.50	OK,OK,7=12=44,OK,S@13.02,49.98	OK,OK,7=8=37,OK,S@10.22,41.78	OK,OK,21=20=28,OK,S@32.37,36.63	OK,OK,12=9=23,OK,S@15.63,28.37	OK,SOK,23=11=60,B1,S@23.95,70.05	OK,OK,16=9=33,OK,S@18.19,39.81	SOK,SOK,23=29=54,OK,S@38.95,67.05	OK,OK,17=23=47,OK,S@29.52,57.48
Kdm1a	MmuEX0025261	47.14	79.9	56.69	40.35	54.81	53.51	79.14	83.74	78.12	60.34	60.34	70.93	-0.048859	0	0.234138	0	0.06575	0	0.282981	0.18	0.111473	0	-0.170317	0.02		MmuEX0025261	SOK,SOK,45=87=74,OK,S@97.11,108.89	SOK,SOK,35=124=20,B1,S@143.02,35.98	SOK,SOK,56=88=55,OK,S@112.81,86.19	SOK,SOK,19=50=51,B1,S@48.42,71.58	SOK,SOK,24=90=47,B1,S@88.24,72.76	SOK,SOK,42=103=63,B1,S@111.30,96.70	SOK,SOK,40=89=17,B1,S@115.54,30.46	SOK,SOK,22=81=10,B1,S@94.63,18.37	SOK,SOK,29=71=14,B1,S@89.06,24.94	OK,OK,25=45=23,OK,S@56.12,36.88	SOK,SOK,45=95=46,B1,S@112.23,73.77	SOK,SOK,45=77=25,OK,S@104.27,42.73
Kidins220	MmuEX0025396	66.79	71.74	67.1	50.72	81.28	71.08	83.87	91.59	87.99	90.59	84.19	84.69	0.032234	0	0.195894	0.11	0.174069	0.06	0.167186	0.06	0.149947	0	-0.019627	0		MmuEX0025396	SOK,SOK,64=56=30,OK,S@100.19,49.81	OK,OK,43=23=13,OK,S@56.67,22.33	SOK,SOK,57=65=30,OK,S@101.99,50.01	SOK,SOK,41=29=34,OK,S@52.75,51.25	SOK,SOK,95=70=19,OK,S@149.56,34.44	SOK,SOK,78=54=27,OK,S@113.02,45.98	SOK,SOK,115=103=21,OK,S@200.45,38.55	SOK,SOK,95=101=9,OK,S@187.76,17.24	SOK,SOK,117=78=13,OK,S@183.02,24.98	SOK,SOK,88=66=8,OK,S@146.76,15.24	SOK,SOK,102=89=18,OK,S@175.96,33.04	SOK,SOK,83=94=16,OK,S@163.45,29.55
Kif13a	MmuEX0025416	77.55	34.23	66.21	61.95	58.79	55.11	93.32	79.55	79.45	77.64	81.01	80.8	-0.075224	0	0.150581	0.07	0.132681	0	0.22497	0.13	0.210439	0.09	-0.015968	0		MmuEX0025416	SOK,SOK,91=34=19,B1,S@111.67,32.33	OK,OK,21=21=43,OK,S@29.10,55.90	SOK,SOK,49=36=23,OK,S@71.51,36.49	SOK,SOK,73=47=39,OK,S@98.50,60.50	SOK,SOK,54=22=28,B1,S@61.14,42.86	SOK,SOK,57=18=32,B1,S@58.97,48.03	SOK,SOK,134=52=7,B1,S@180.11,12.89	SOK,SOK,90=50=19,OK,S@126.48,32.52	SOK,SOK,85=89=24,OK,S@157.31,40.69	SOK,SOK,81=44=19,OK,S@111.80,32.20	SOK,SOK,87=58=18,OK,S@132.05,30.95	SOK,SOK,90=61=19,OK,S@137.36,32.64
Krit1	MmuEX0025921	79.72	67.9	67.46	100	96.39	92.98	95.8	90.8	95.51	93.98	87.13	88.72	0.262116	0.16	0.244593	0.12	0.194206	0.09	-0.018112	0	-0.06832	0	-0.048942	0		MmuEX0025921	SOK,SOK,87=86=22,OK,S@155.45,39.55	SOK,SOK,71=94=39,OK,S@138.52,65.48	SOK,SOK,74=67=34,OK,S@118.05,56.95	SOK,SOK,68=49=0,OK,S@117.00,0.00	SOK,SOK,75=85=3,OK,S@157.12,5.88	SOK,SOK,78=81=6,OK,S@153.42,11.58	SOK,SOK,68=69=3,OK,S@134.12,5.88	SOK,SOK,93=65=8,OK,S@150.73,15.27	SOK,SOK,90=80=4,OK,S@166.19,7.81	SOK,SOK,56=69=4,OK,S@121.23,7.77	SOK,SOK,86=90=13,OK,S@164.68,24.32	SOK,SOK,93=80=11,OK,S@163.24,20.76
Ktn1	MmuEX0025961	73.75	56.45	58.25	63.42	69.08	60.3	45.52	55.92	39.66	64.98	73.82	62.9	0.037327	0	-0.136694	0	0.063958	0	-0.17984	0.06	0.027446	0	0.204432	0.1		MmuEX0025961	SOK,SOK,108=87=49,OK,S@179.95,64.05	SOK,SOK,52=50=55,OK,S@88.63,68.37	SOK,SOK,47=65=55,OK,S@97.28,69.72	SOK,SOK,80=51=54,OK,S@117.33,67.67	SOK,SOK,51=66=36,OK,S@105.69,47.31	SOK,SOK,111=67=84,B1,S@157.99,104.01	SOK,SOK,63=56=100,OK,S@99.69,119.31	SOK,SOK,53=34=49,OK,S@76.05,59.95	SOK,SOK,48=46=100,OK,S@76.94,117.06	SOK,SOK,43=45=33,OK,S@78.63,42.37	SOK,SOK,77=72=37,OK,S@137.31,48.69	SOK,SOK,64=54=49,OK,S@105.04,61.96
Ktn1	MmuEX0025962	15.49	23.67	21.13	23.98	18.29	22.92	49.29	60.9	49.53	54.48	28.97	47.04	0.014798	0	0.310967	0.24	0.261205	0.01	0.294207	0.2	0.247013	0.06	-0.041921	0		MmuEX0025962	SOK,SOK,34=47=221,OK,S@46.78,255.22	SOK,SOK,43=55=158,OK,S@60.60,195.40	SOK,SOK,34=48=153,OK,S@49.66,185.34	SOK,SOK,71=52=195,OK,S@76.26,241.74	SOK,SOK,41=53=210,OK,S@55.60,248.40	SOK,SOK,66=44=185,OK,S@67.61,227.39	SOK,SOK,114=94=107,OK,S@155.26,159.74	SOK,SOK,145=98=78,OK,S@195.49,125.51	SOK,SOK,120=90=107,OK,S@157.01,159.99	SOK,SOK,68=78=61,OK,S@112.77,94.23	SOK,SOK,58=57=141,OK,S@74.16,181.84	SOK,SOK,122=77=112,OK,S@146.29,164.71
Ktn1	MmuEX0025963	27.96	66.82	38.18	33.03	28.64	32.82	56.67	74.76	62.42	63.64	68.49	66.49	-0.064978	0	0.242956	0.03	0.280895	0	0.307832	0.19	0.34321	0.25	0.036196	0		MmuEX0025963	SOK,SOK,54=64=152,OK,S@75.49,194.51	SOK,SOK,58=87=36,OK,S@120.94,60.06	SOK,SOK,59=67=102,OK,S@87.05,140.95	SOK,SOK,61=82=145,OK,S@95.13,192.87	SOK,SOK,59=59=147,OK,S@75.90,189.10	SOK,SOK,88=82=174,OK,S@112.90,231.10	SOK,SOK,70=134=78,OK,S@159.81,122.19	SOK,SOK,113=118=39,OK,S@201.85,68.15	SOK,SOK,99=200=90,B1,S@242.81,146.19	SOK,SOK,64=104=48,OK,S@137.46,78.54	SOK,SOK,88=125=49,OK,S@179.44,82.56	SOK,SOK,128=122=63,OK,S@208.11,104.89
Lcorl	MmuEX0026237	88.71	88.02	74.83	51.79	56.47	57.84	100	82.61	91.3	78.26	92.77	81.31	-0.307098	0.1	0.047256	0	-0.032124	0	0.34812	0.18	0.271472	0.14	-0.07871	0		MmuEX0026237	SOK,SOK,35=75=7,B1,C3@103.79,13.21	SOK,SOK,58=89=10,OK,C3@138.19,18.81	SOK,SOK,53=54=18,OK,C2@93.54,31.46	SOK,SOK,54=47=47,OK,C2@76.65,71.35	SOK,SOK,39=57=37,OK,C2@75.11,57.89	SOK,SOK,67=40=39,OK,C2@84.45,61.55	OK,OK,41=50=0,OK,C2@91.00,0.00	OK,OK,32=44=8,OK,C2@69.39,14.61	OK,OK,38=46=4,OK,C2@80.34,7.66	LOW,LOW,19=17=5,OK,C2@32.09,8.91	OK,OK,35=42=3,OK,C2@74.22,5.78	OK,OK,38=49=10,OK,C3@78.87,18.13
Letmd1	MmuEX0026331	70.86	73.91	63.01	66.91	82.4	77.78	91.37	84.62	89.57	95.1	98.49	98.62	0.071313	0	0.191061	0.04	0.279991	0.18	0.116208	0	0.208531	0.12	0.089177	0.01		MmuEX0026331	SOK,SOK,72=35=22,B1,S@91.41,37.59	SOK,SOK,62=40=18,OK,S@88.69,31.31	SOK,SOK,81=28=32,B1,S@88.84,52.16	SOK,SOK,40=53=23,OK,S@77.62,38.38	SOK,SOK,49=54=11,OK,S@93.94,20.06	SOK,SOK,60=38=14,OK,S@87.11,24.89	SOK,SOK,91=36=6,B1,S@121.52,11.48	OK,OK,39=38=7,OK,S@71.08,12.92	SOK,SOK,108=81=11,OK,S@179.14,20.86	SOK,SOK,138=95=6,OK,S@227.29,11.71	SOK,SOK,299=222=4,OK,S@517.07,7.93	SOK,SOK,99=44=1,B1,S@142.01,1.99
Limch1	MmuEX0026439	84.49	81.99	78.87	90.92	80.7	75.92	97.76	99.61	98.7	98.91	98.37	98.13	-0.006936	0	0.171512	0.09	0.170964	0.1	0.177618	0.04	0.175395	0.05	-0.002688	0		MmuEX0026439	SOK,SOK,38=53=10,OK,S@85.33,15.67	OK,OK,29=17=6,OK,S@42.63,9.37	SOK,SOK,47=53=16,OK,S@91.49,24.51	SOK,SOK,74=77=9,OK,S@145.47,14.53	SOK,SOK,73=81=22,OK,S@142.03,33.97	SOK,SOK,57=80=26,OK,S@123.75,39.25	SOK,SOK,604=639=17,OK,S@1231.78,28.22	SOK,SOK,415=447=2,OK,S@860.63,3.37	SOK,SOK,487=527=8,OK,S@1008.71,13.29	SOK,SOK,438=472=6,OK,S@906.02,9.98	SOK,SOK,515=596=11,OK,S@1103.71,18.29	SOK,SOK,595=722=15,OK,S@1307.09,24.91
Llgl2	MmuEX0026553	76.16	86.13	79.67	63.29	74.75	70.72	87.84	80.61	85.76	93.7	90.24	87.71	-0.099888	0	0.047584	0	0.103078	0	0.148216	0	0.202915	0.1	0.052636	0		MmuEX0026553	SOK,SOK,53=58=14,OK,S@95.20,29.80	OK,SOK,30=51=5,OK,S@74.07,11.93	SOK,SOK,52=67=12,OK,S@104.37,26.63	SOK,SOK,24=88=23,B1,S@85.44,49.56	SOK,SOK,35=101=17,OK,S@114.37,38.63	OK,SOK,32=49=13,OK,S@66.48,27.52	SOK,SOK,49=129=9,OK,S@164.26,22.74	SOK,SOK,43=130=15,OK,S@151.55,36.45	SOK,SOK,55=104=10,OK,S@144.93,24.07	SOK,SOK,64=117=5,OK,S@174.28,11.72	SOK,SOK,65=121=8,OK,S@175.07,18.93	SOK,SOK,52=136=10,OK,S@173.67,24.33
Lta4h	MmuEX0027232	50.64	53.39	47.12	52.05	41.59	44.13	65.24	67.84	68.85	67.57	78.75	72.45	-0.058633	0	0.166762	0.08	0.22492	0.13	0.226022	0.09	0.282022	0.1	0.051926	0		MmuEX0027232	SOK,SOK,0=316=154,B3,C2@238.01,231.99	SOK,SOK,0=268=117,B3,C2@205.55,179.45	SOK,SOK,0=278=156,B3,C2@204.50,229.50	SOK,SOK,0=254=117,B3,C2@193.11,177.89	SOK,SOK,0=262=184,B3,C2@185.49,260.51	SOK,SOK,0=335=212,B3,C2@241.39,305.61	SOK,SOK,0=214=57,B3,C2@176.80,94.20	SOK,SOK,0=173=41,B3,C1@145.18,68.82	SOK,SOK,0=239=54,B3,C1@201.73,91.27	SOK,SOK,0=175=42,B3,C1@146.63,70.37	SOK,SOK,3=286=39,B2,C1@258.30,69.70	SOK,SOK,0=263=50,B3,C1@226.77,86.23
Ltbp3	MmuEX0027268	20.65	13.9	14.12	17.19	22.3	14.88	35.26	30	29.63	32.19	32.03	27.37	0.019924	0	0.151068	0.1	0.153614	0.08	0.133732	0.04	0.133896	0.06	0.000723	0		MmuEX0027268	SOK,SOK,44=84=246,OK,S@77.23,296.77	SOK,SOK,13=48=189,B1,S@34.75,215.25	SOK,SOK,34=39=222,OK,S@41.65,253.35	SOK,SOK,60=65=301,OK,S@73.23,352.77	SOK,SOK,57=98=270,OK,S@94.78,330.23	SOK,SOK,44=42=246,OK,S@49.40,282.60	SOK,SOK,172=169=313,OK,S@230.60,423.40	SOK,SOK,130=152=329,OK,S@183.30,427.70	SOK,SOK,143=182=386,OK,S@210.67,500.33	SOK,SOK,144=195=357,OK,S@224.04,471.96	SOK,SOK,190=237=453,OK,S@281.86,598.14	SOK,SOK,187=186=495,OK,S@237.57,630.43
Luc7l	MmuEX0027311	22.33	24.04	13.4	22	33.15	32.17	51.66	47.93	46.36	66.04	47.32	55.68	0.093477	0	0.271556	0.18	0.342429	0.18	0.180706	0.06	0.25431	0.09	0.070415	0		MmuEX0027311	SOK,SOK,89=45=233,OK,S@81.95,285.05	SOK,SOK,63=37=158,OK,S@62.02,195.98	SOK,SOK,44=21=210,B1,S@36.85,238.15	SOK,SOK,33=33=117,OK,S@40.26,142.74	SOK,SOK,84=36=121,B1,S@79.89,161.11	SOK,SOK,73=38=117,OK,S@73.35,154.65	SOK,SOK,68=41=51,OK,S@82.66,77.34	SOK,SOK,54=27=44,OK,S@59.91,65.09	SOK,SOK,62=40=59,OK,S@74.64,86.36	SOK,SOK,66=39=27,OK,S@87.17,44.83	SOK,SOK,62=44=59,OK,S@78.08,86.92	SOK,SOK,69=34=41,B1,S@80.18,63.82
Macf1	MmuEX0027469	97.2	88.98	98.74	91.31	96.51	92.86	75.43	69.65	72.68	80.26	80.03	82.43	-0.033111	0	-0.237242	0.13	-0.154242	0.03	-0.202823	0.12	-0.123589	0.06	0.080854	0.01		MmuEX0027469	SOK,SOK,155=6,na,na@156.49,4.51	OK,OK,60=10,na,na@62.29,7.71	SOK,SOK,116=2,na,na@116.51,1.49	SOK,SOK,203=26,na,na@209.10,19.90	SOK,SOK,226=11,na,na@228.73,8.27	SOK,SOK,174=18,na,na@178.29,13.71	SOK,SOK,415=182,na,na@450.32,146.68	SOK,SOK,271=159,na,na@299.50,130.50	SOK,SOK,421=213,na,na@460.79,173.21	SOK,SOK,287=95,na,na@306.59,75.41	SOK,SOK,375=126,na,na@400.95,100.05	SOK,SOK,380=109,na,na@403.08,85.92
Macf1	MmuEX0027471	72.94	71.37	55.43	51.08	41.52	57.08	26.99	33.42	38.1	33.08	41.04	40.43	-0.184643	0	-0.355936	0.12	-0.298924	0.1	-0.174856	0.03	-0.116263	0	0.05735	0		MmuEX0027471	SOK,SOK,21=58=57,B1,S@99.20,36.80	OK,SOK,23=27=39,OK,S@63.52,25.48	SOK,SOK,15=49=100,B1,S@90.91,73.09	SOK,SOK,31=56=162,OK,S@127.19,121.81	SOK,SOK,6=55=167,B2,S@94.67,133.33	SOK,SOK,26=67=136,B1,S@130.71,98.29	SOK,SOK,36=54=473,OK,S@151.95,411.05	SOK,SOK,33=62=368,OK,S@154.73,308.27	SOK,SOK,56=127=578,B1,S@289.94,471.06	SOK,SOK,5=55=236,B2,S@97.92,198.08	SOK,SOK,27=65=257,B1,S@143.23,205.77	SOK,SOK,35=84=341,B1,S@185.98,274.02
Macf1	MmuEX0027473	78.31	77.78	67.7	51.87	71.76	77.64	28.72	28.31	32.56	35.73	33.75	28.17	-0.030854	0	-0.442813	0.3	-0.412854	0.31	-0.413061	0.18	-0.381843	0.1	0.027877	0		MmuEX0027473	OK,OK,21=44=9,B1,S@57.95,16.05	OK,OK,24=18=6,OK,S@37.33,10.67	SOK,SOK,60=49=26,OK,S@91.40,43.60	SOK,SOK,50=47=45,OK,S@73.66,68.34	SOK,SOK,55=67=24,OK,S@104.77,41.23	SOK,SOK,84=41=18,B1,S@111.03,31.97	SOK,SOK,108=91=247,OK,S@128.09,317.91	SOK,SOK,61=63=157,OK,S@79.55,201.45	SOK,SOK,88=108=203,OK,S@129.91,269.09	SOK,SOK,66=73=125,OK,S@94.33,169.67	SOK,SOK,69=94=160,OK,S@109.01,213.99	SOK,SOK,60=82=181,OK,S@90.99,232.01
Mamld1	MmuEX0027604	25	0	24.73	37.5	28.57	13.89	32.58	56	34.88	84.21	41.41	55.06	0.063674	0	0.166321	0	0.335133	0.19	0.105718	0	0.274811	0.03	0.167223	0		MmuEX0027604	OK,OK,14=0=21,Bl,S@8.75,26.25	LOW,LOW,0=0=16,Bn,S@0.00,16.00	OK,OK,17=6=35,B1,S@14.34,43.66	LOW,LOW,17=1=15,B2,S@12.38,20.62	OK,OK,8=12=25,OK,C1@12.86,32.14	OK,OK,5=5=31,OK,S@5.69,35.31	OK,OK,14=15=30,OK,S@19.22,39.78	LOW,LOW,17=11=11,OK,S@21.84,17.16	OK,OK,15=15=28,OK,S@20.23,37.77	LOW,LOW,15=17=3,OK,S@29.47,5.53	OK,OK,21=20=29,OK,S@28.99,41.01	OK,OK,26=23=20,OK,S@37.99,31.01
Map3k10	MmuEX0027704	62.96	83.14	58.38	52.17	43.23	54.68	79.23	81.97	71.69	88.28	83.07	84.47	-0.123467	0	0.142959	0	0.208282	0	0.267374	0.11	0.337468	0.24	0.070098	0		MmuEX0027704	SOK,SOK,52=108=48,OK,S@130.96,77.04	SOK,SOK,82=61=15,OK,S@131.36,26.64	SOK,SOK,60=57=43,OK,S@93.41,66.59	SOK,SOK,40=71=52,OK,S@85.04,77.96	SOK,SOK,38=45=56,OK,S@60.09,78.91	SOK,SOK,45=85=55,OK,S@101.16,83.84	SOK,SOK,38=97=18,B1,S@121.22,31.78	OK,SOK,32=57=10,OK,S@81.15,17.85	SOK,SOK,39=65=21,OK,S@89.61,35.39	SOK,SOK,41=62=7,OK,S@97.11,12.89	SOK,SOK,67=86=16,OK,S@140.39,28.61	SOK,SOK,75=51=12,OK,S@116.57,21.43
Map4k3	MmuEX0027789	35.37	30.14	26.93	25.68	35.84	37.46	61.32	57.12	61.32	56.14	47.67	60.64	0.047413	0	0.296032	0.22	0.257817	0.13	0.251193	0.17	0.211701	0.08	-0.041043	0		MmuEX0027789	SOK,SOK,105=138=222,OK,S@164.47,300.53	SOK,SOK,86=84=197,OK,S@110.61,256.39	SOK,SOK,84=104=255,OK,S@119.30,323.70	SOK,SOK,89=81=246,OK,S@106.83,309.17	SOK,SOK,92=118=188,OK,S@142.64,255.36	SOK,SOK,84=152=197,OK,S@162.20,270.80	SOK,SOK,241=225=147,OK,S@375.89,237.11	SOK,SOK,188=249=164,OK,S@343.29,257.71	SOK,SOK,218=191=129,OK,S@329.90,208.10	SOK,SOK,136=143=109,OK,S@217.82,170.18	SOK,SOK,173=175=191,OK,S@256.94,282.06	SOK,SOK,232=221=147,OK,S@363.84,236.16
Map4k4	MmuEX0027798	45.19	35.97	41.02	39.38	40.89	39.68	23.65	21.97	22.5	25.79	25.83	25.92	-0.008802	0	-0.182171	0.11	-0.149291	0.07	-0.172252	0.12	-0.141306	0.09	0.032152	0		MmuEX0027798	SOK,SOK,211=328=327,OK,C1@391.35,474.65	SOK,SOK,150=150=267,OK,C1@203.95,363.05	SOK,SOK,210=249=330,OK,S@323.65,465.35	SOK,SOK,137=180=244,OK,C1@220.92,340.08	SOK,SOK,173=246=303,OK,C1@295.23,426.77	SOK,SOK,158=197=270,OK,C1@248.00,377.00	SOK,SOK,102=166=433,OK,C1@165.79,535.21	SOK,SOK,86=112=352,OK,C1@120.83,429.17	SOK,SOK,119=152=467,OK,C1@166.05,571.95	SOK,SOK,90=147=341,OK,C1@149.07,428.93	SOK,SOK,130=193=464,OK,S@203.28,583.72	SOK,SOK,131=200=473,OK,S@208.40,595.60
March7	MmuEX0027931	71.31	70	66.48	60.11	78.72	79.24	84.53	85.54	75.13	91.94	94.35	97.88	0.076867	0	0.135987	0.04	0.251879	0.16	0.061717	0	0.173156	0.12	0.112854	0.03		MmuEX0027931	SOK,SOK,136=91=47,OK,S@195.39,78.61	SOK,SOK,95=87=39,OK,S@154.70,66.30	SOK,SOK,117=117=59,OK,S@194.79,98.21	SOK,SOK,90=104=65,OK,S@155.68,103.32	SOK,SOK,69=116=25,OK,S@165.31,44.69	SOK,SOK,112=97=28,OK,S@187.80,49.20	SOK,SOK,109=123=22,OK,C1@214.71,39.29	SOK,SOK,70=81=13,OK,S@140.29,23.71	SOK,SOK,132=105=40,OK,S@208.11,68.89	SOK,SOK,77=76=7,OK,C1@147.10,12.90	SOK,SOK,125=108=7,OK,S@226.44,13.56	SOK,SOK,131=145=3,OK,S@273.09,5.91
Mbnl1	MmuEX0028092	68.71	61.34	71.9	66.51	70.25	80.79	42.86	41.67	41.64	34.3	41.01	44.09	0.03837	0	-0.253225	0.13	-0.264982	0.14	-0.290622	0.17	-0.303996	0.22	-0.014954	0		MmuEX0028092	SOK,SOK,96=5=23,B2,S@85.20,38.80	SOK,SOK,140=6=46,B2,C1@117.77,74.23	LOW,LOW,84=3=17,B2,S@74.78,29.22	SOK,SOK,127=12=35,B2,S@115.73,58.27	LOW,LOW,79=6=18,B2,S@72.36,30.64	LOW,LOW,133=10=17,B2,S@129.26,30.74	SOK,SOK,112=11=82,B2,C1@87.86,117.14	SOK,SOK,83=7=63,B2,S@63.76,89.24	SOK,SOK,135=2=96,B2,C1@97.02,135.98	SOK,SOK,115=3=113,B2,C1@79.23,151.77	SOK,SOK,169=9=128,B2,C1@125.49,180.51	SOK,SOK,140=13=97,B2,C1@110.23,139.77
Mbnl1	MmuEX0028097	55.56	46.84	40.27	36.25	33.75	35.79	5.85	6.92	11.96	13.69	15.37	6.08	-0.116939	0	-0.393881	0.24	-0.337116	0.27	-0.278449	0.19	-0.220794	0.14	0.05688	0		MmuEX0028097	SOK,SOK,110=120=92,OK,S@178.90,143.10	SOK,SOK,78=33=63,B1,S@81.50,92.50	SOK,SOK,90=61=112,OK,S@105.91,157.09	SOK,SOK,86=63=131,OK,S@101.50,178.50	SOK,SOK,59=49=106,OK,S@72.23,141.78	SOK,SOK,76=60=122,OK,S@92.34,165.66	SOK,SOK,19=18=298,OK,S@19.60,315.40	SOK,SOK,24=12=242,OK,S@19.24,258.76	SOK,SOK,24=42=243,OK,S@36.96,272.04	SOK,SOK,35=24=186,OK,S@33.54,211.46	SOK,SOK,47=58=289,OK,S@60.56,333.44	SOK,SOK,22=17=301,OK,S@20.67,319.33
Mbnl2	MmuEX0028104	71.66	71.29	63.15	60.96	59.59	60.39	46.92	45.35	47.81	42.93	38.62	46.18	-0.095917	0	-0.230222	0.12	-0.269478	0.13	-0.136394	0.08	-0.175814	0.11	-0.037558	0		MmuEX0028104	SOK,SOK,177=182=71,OK,S@308.14,121.86	SOK,SOK,117=106=45,OK,S@191.06,76.94	SOK,SOK,139=142=82,OK,S@229.23,133.77	SOK,SOK,201=205=130,OK,S@326.75,209.25	SOK,SOK,138=154=99,OK,S@233.00,158.00	SOK,SOK,151=157=101,OK,S@247.00,162.00	SOK,SOK,198=206=228,OK,S@296.53,335.47	SOK,SOK,180=210=235,OK,S@283.44,341.56	SOK,SOK,264=216=262,OK,S@354.75,387.25	SOK,SOK,161=164=216,OK,S@232.25,308.75	SOK,SOK,141=162=241,OK,S@210.09,333.91	SOK,SOK,193=249=258,OK,S@323.26,376.74
Mbnl2	MmuEX0028107	33.77	38.95	29.57	26.99	29.79	29.72	10.99	7.62	6.12	9.12	8.53	9.74	-0.049477	0	-0.259729	0.18	-0.246702	0.16	-0.208185	0.12	-0.196834	0.14	0.011001	0		MmuEX0028107	SOK,SOK,75=29=102,B1,S@69.57,136.43	SOK,SOK,67=44=87,OK,S@77.12,120.88	SOK,SOK,52=37=106,OK,S@57.66,137.34	SOK,SOK,64=58=165,OK,S@77.46,209.54	SOK,SOK,50=51=119,OK,S@65.54,154.46	SOK,SOK,91=35=149,B1,S@81.73,193.27	SOK,SOK,50=30=324,OK,S@44.40,359.60	SOK,SOK,26=22=291,OK,S@25.83,313.17	SOK,SOK,34=15=376,B1,S@26.01,398.99	SOK,SOK,43=14=284,B1,S@31.10,309.90	SOK,SOK,51=7=311,B2,S@31.48,337.52	SOK,SOK,40=34=343,OK,S@40.62,376.38
Mcam	MmuEX0028160	85.44	85.52	84.38	95.68	87.25	89.26	76.57	75.74	74.13	77.06	76.4	75.4	0.041121	0	-0.095204	0.07	-0.087946	0.06	-0.137399	0.1	-0.130905	0.09	0.006818	0		MmuEX0028160	SOK,SOK,424=480=77,OK,S@838.17,142.83	SOK,SOK,392=423=69,OK,S@756.00,128.00	SOK,SOK,376=391=71,OK,S@707.10,130.90	SOK,SOK,510=509=23,OK,S@996.99,45.01	SOK,SOK,415=447=63,OK,S@807.06,117.94	SOK,SOK,422=442=52,OK,S@817.62,98.38	SOK,SOK,1058=1191=344,OK,S@1985.46,607.54	SOK,SOK,939=1034=316,OK,S@1733.69,555.31	SOK,SOK,1048=1067=369,OK,S@1841.39,642.61	SOK,SOK,637=700=199,OK,S@1183.64,352.36	SOK,SOK,807=974=275,OK,S@1570.78,485.22	SOK,SOK,1172=1121=374,OK,S@2010.92,656.08
Mdm1	MmuEX0028322	18.08	21.2	26.83	31.66	27.52	38.37	65.47	32.36	38.46	58.93	46.04	65.32	0.104461	0	0.190227	0	0.348795	0.16	0.08479	0	0.247128	0.1	0.157787	0		MmuEX0028322	OK,OK,15=5=65,B1,S@15.37,69.63	OK,SOK,13=11=64,OK,S@18.66,69.34	OK,OK,17=6=45,B1,S@18.24,49.76	OK,OK,15=16=48,OK,S@25.01,53.99	SOK,SOK,16=20=68,OK,S@28.62,75.38	OK,SOK,23=23=53,OK,S@37.99,61.01	OK,OK,21=16=14,OK,S@33.39,17.61	OK,OK,11=5=24,B1,S@12.94,27.06	OK,OK,17=10=31,OK,S@22.31,35.69	OK,OK,14=28=21,B1,S@37.13,25.87	OK,SOK,20=24=37,OK,S@37.29,43.71	OK,OK,26=16=16,OK,S@37.89,20.11
Med15	MmuEX0028506	78.35	79.4	62.26	62.86	66.32	60.29	92.46	82.09	85.13	70.97	78.96	78.36	-0.13571	0	0.089377	0	0.002988	0	0.226625	0.1	0.140556	0.02	-0.083917	0		MmuEX0028506	SOK,SOK,100=139=31,OK,C1@211.54,58.46	SOK,SOK,54=65=15,OK,S@106.40,27.60	SOK,SOK,69=113=52,OK,C1@145.69,88.31	SOK,SOK,109=80=53,OK,S@152.12,89.88	SOK,SOK,78=75=38,OK,C1@126.67,64.33	SOK,SOK,67=94=52,OK,C1@128.42,84.58	SOK,SOK,110=127=9,OK,C1@227.45,18.55	SOK,SOK,98=71=18,OK,S@153.51,33.49	SOK,SOK,136=98=20,OK,S@216.23,37.77	SOK,SOK,67=67=27,OK,C1@114.26,46.74	SOK,SOK,164=104=35,OK,S@239.25,63.75	SOK,SOK,130=129=35,OK,C1@230.38,63.62
Meis1	MmuEX0028623	93.02	86.24	84.8	86.1	90.93	84.96	77.37	69.18	70.08	75.66	74.65	70.1	-0.001	0	-0.151142	0.1	-0.131662	0.08	-0.149225	0.05	-0.133457	0.06	0.017444	0		MmuEX0028623	SOK,SOK,244=332=22,OK,S@556.26,41.74	SOK,SOK,284=296=47,OK,S@540.72,86.28	SOK,SOK,137=246=35,OK,S@354.46,63.54	SOK,SOK,176=190=30,OK,S@340.96,55.04	SOK,SOK,148=187=17,OK,S@320.07,31.93	SOK,SOK,181=296=43,OK,S@441.79,78.21	SOK,SOK,85=163=37,OK,S@220.50,64.50	SOK,SOK,88=115=46,OK,S@172.26,76.74	SOK,SOK,93=128=48,OK,S@188.52,80.48	SOK,SOK,72=81=25,OK,S@134.67,43.33	SOK,SOK,86=128=37,OK,S@187.37,63.63	SOK,SOK,118=154=59,OK,S@232.03,98.97
Mllt10	MmuEX0029226	59.11	96.59	65.87	62.08	66.12	85.42	35.61	55.5	35.25	57.14	51.94	61.28	0.008639	0	-0.268669	0.12	-0.106433	0	-0.278592	0	-0.116317	0	0.166282	0		MmuEX0029226	OK,OK,33=14=22,OK,C1@40.79,28.21	N,VLOW,49=4=1,B2,C1@52.16,1.84	OK,SOK,53=11=20,B1,S@55.33,28.67	LOW,OK,49=6=19,B1,S@45.94,28.06	LOW,OK,41=10=16,OK,S@44.30,22.70	OK,SOK,43=34=10,OK,C1@74.32,12.68	OK,OK,15=8=29,OK,S@18.52,33.48	VLOW,VLOW,16=4=10,OK,C1@16.65,13.35	OK,OK,15=5=24,OK,C1@15.51,28.49	VLOW,VLOW,9=10=11,B1,C2@17.14,12.86	LOW,OK,30=5=19,B1,S@28.05,25.95	LOW,OK,34=9=17,OK,S@36.77,23.23
Afdn	MmuEX0029239	46.71	12.88	63.42	52.97	45.35	37.69	87.77	85.78	89.91	78.52	83.11	79.28	-0.01323	0	0.40617	0.2	0.333845	0.1	0.419641	0.28	0.342894	0.19	-0.076654	0		MmuEX0029239	SOK,SOK,44=47=87,B1,S@83.14,94.86	OK,OK,2=2=23,B1,S@3.48,23.52	SOK,SOK,23=71=36,OK,S@82.45,47.55	SOK,SOK,22=54=47,OK,S@65.15,57.85	SOK,SOK,38=28=72,B1,S@62.58,75.42	SOK,SOK,12=36=53,OK,S@38.07,62.93	SOK,SOK,51=109=16,OK,S@154.48,21.52	SOK,SOK,34=64=12,OK,S@94.36,15.64	SOK,SOK,56=80=12,OK,S@133.07,14.93	SOK,SOK,36=53=19,OK,S@84.80,23.20	SOK,SOK,45=80=19,OK,S@119.68,24.32	SOK,SOK,51=101=29,OK,S@143.50,37.50
Mpdz	MmuEX0029495	59.82	73.91	68.92	63.48	78.42	68.04	38.35	46.2	50.62	55	62.09	32.33	0.005403	0	-0.223257	0.1	-0.140308	0	-0.234467	0.1	-0.142614	0.01	0.08964	0		MmuEX0029495	SOK,SOK,46=88=45,OK,C1@107.08,71.92	SOK,SOK,54=65=21,OK,C1@103.47,36.53	SOK,SOK,92=81=39,OK,S@146.11,65.89	SOK,SOK,82=64=42,OK,S@119.34,68.66	SOK,SOK,96=93=26,OK,C1@168.60,46.40	SOK,SOK,83=49=31,OK,C1@110.91,52.09	OK,OK,23=28=41,OK,S@35.28,56.72	SOK,SOK,50=29=46,OK,C1@57.75,67.25	SOK,SOK,23=59=40,B1,C1@61.76,60.24	OK,OK,35=31=27,OK,S@51.15,41.85	SOK,SOK,58=37=29,OK,C1@76.99,47.01	SOK,SOK,52=34=90,OK,S@56.90,119.10
Mtmr3	MmuEX0030089	30.98	30.18	27.21	52.82	35.22	36.55	58.26	49.58	47.9	73.27	55.3	49.5	0.086095	0	0.209385	0.13	0.255956	0.17	0.122696	0	0.174766	0.07	0.046111	0		MmuEX0030089	SOK,SOK,63=51=127,OK,S@74.66,166.34	SOK,SOK,48=54=118,OK,S@66.40,153.60	SOK,SOK,55=22=103,B1,S@48.98,131.02	SOK,SOK,84=75=71,OK,S@121.49,108.51	SOK,SOK,72=40=103,OK,S@75.72,139.28	SOK,SOK,68=38=92,OK,S@72.37,125.63	SOK,SOK,163=91=91,OK,S@201.00,144.00	SOK,SOK,103=76=91,OK,S@133.87,136.13	SOK,SOK,117=100=118,OK,S@160.47,174.53	SOK,SOK,92=67=29,OK,S@137.75,50.25	SOK,SOK,130=110=97,OK,S@186.36,150.64	SOK,SOK,164=83=126,OK,S@184.63,188.37
Mtss1l	MmuEX0030172	44.3	50.43	13.83	20.13	20.68	41.83	48.73	46.55	49.75	18.49	32.07	20.71	-0.221137	0	0.040415	0	-0.225368	0	0.258137	0.03	-0.012869	0	-0.269334	0.1		MmuEX0030172	SOK,SOK,18=5=253,B1,S@122.27,153.73	SOK,SOK,13=7=172,OK,S@96.83,95.17	SOK,SOK,4=0=218,B3,S@30.70,191.30	SOK,SOK,6=1=243,B2,S@50.32,199.67	SOK,SOK,2=5=235,B1,S@50.05,191.95	SOK,SOK,5=13=219,B1,S@99.14,137.86	SOK,SOK,15=14=267,OK,S@144.24,151.76	SOK,SOK,7=15=221,B1,S@113.12,129.88	SOK,SOK,13=18=274,OK,S@151.74,153.26	SOK,SOK,1=6=270,B2,S@51.22,225.78	SOK,SOK,11=4=278,B1,S@93.97,199.03	SOK,SOK,4=8=402,OK,S@85.74,328.26
Myh11	MmuEX0030350	56.41	35.55	36.84	53	37.09	31.16	0	8.93	6.46	4.39	4.05	0	-0.023537	0	-0.346992	0.18	-0.367105	0.23	-0.321876	0.18	-0.347119	0.24	-0.026301	0		MmuEX0030350	SOK,SOK,30=29=57,OK,S@65.44,50.56	OK,OK,2=13=34,B2,S@17.42,31.58	OK,OK,3=18=45,B2,S@24.31,41.69	OK,SOK,6=40=51,B2,S@51.41,45.59	OK,SOK,12=13=53,OK,S@28.93,49.07	OK,SOK,10=11=58,OK,S@24.62,54.38	SOK,SOK,0=0=128,Bn,S@0.00,128.00	SOK,SOK,5=3=102,OK,S@9.82,100.18	SOK,SOK,9=0=163,B3,S@11.11,160.89	SOK,SOK,1=3=109,B1,S@4.96,108.04	SOK,SOK,2=3=148,OK,S@6.20,146.80	SOK,SOK,0=0=122,Bn,S@0.00,122.00
Myo1b	MmuEX0030478	34.64	30.39	38.81	26.78	36.33	28.03	10.01	14.2	11.25	9.22	12.26	8.45	-0.048528	0	-0.231648	0.11	-0.24783	0.13	-0.180755	0.11	-0.197209	0.12	-0.018952	0		MmuEX0030478	SOK,SOK,50=57=103,OK,C3@72.74,137.26	SOK,SOK,15=48=75,B1,C3@41.94,96.06	SOK,SOK,59=54=91,OK,C3@79.17,124.83	SOK,SOK,40=24=89,OK,C3@40.97,112.03	SOK,SOK,44=52=86,OK,C3@66.12,115.88	SOK,SOK,22=58=106,B1,C3@52.14,133.86	SOK,SOK,23=22=207,OK,C3@25.23,226.77	SOK,SOK,25=22=145,OK,C3@27.26,164.74	SOK,SOK,31=26=230,OK,C3@32.29,254.71	SOK,SOK,12=15=136,OK,C3@15.03,147.97	SOK,SOK,25=34=217,OK,C3@33.84,242.16	SOK,SOK,20=26=256,OK,C3@25.52,276.48
Myo5a	MmuEX0030527	23.53	78.67	32.65	32.08	30.12	28.89	44.93	70.37	78.57	64.1	53.33	61.54	-0.038396	0	0.346606	0	0.267597	0	0.378877	0.01	0.291446	0.1	-0.086133	0		MmuEX0030527	OK,OK,10=14=39,OK,S@14.82,48.18	LOW,LOW,10=49=8,B1,S@52.71,14.29	OK,OK,15=17=33,OK,S@21.22,43.78	LOW,LOW,6=11=18,OK,S@11.23,23.77	OK,OK,10=15=29,OK,S@16.26,37.74	OK,OK,15=24=48,OK,S@25.13,61.87	LOW,LOW,15=16=19,OK,S@22.46,27.53	VLOW,VLOW,5=14=4,B1,S@16.19,6.81	OK,OK,20=24=6,OK,S@39.28,10.72	OK,OK,20=30=14,OK,S@41.02,22.98	LOW,LOW,15=17=14,OK,S@24.53,21.47	LOW,LOW,22=10=10,B1,S@25.85,16.15
Myo9b	MmuEX0030598	70.83	80.54	96.07	92.01	90.79	94.66	63.17	68.2	47.99	48.82	56.31	58.3	0.120765	0	-0.186896	0	-0.249522	0.12	-0.307955	0.14	-0.369185	0.25	-0.066721	0		MmuEX0030598	SOK,SOK,61=50=23,OK,C1@94.91,39.09	OK,OK,29=52=10,OK,C2@73.29,17.71	OK,OK,56=41=2,OK,C1@95.11,3.89	OK,OK,48=37=4,OK,C1@81.89,7.11	OK,OK,53=25=4,B1,C1@74.45,7.55	SOK,SOK,63=42=3,OK,C2@102.23,5.77	OK,OK,40=28=21,OK,C1@56.22,32.78	OK,OK,28=23=12,OK,C1@42.97,20.03	OK,OK,26=29=30,OK,C1@40.79,44.21	OK,OK,33=24=30,OK,S@42.47,44.53	SOK,SOK,42=30=28,OK,S@56.31,43.69	SOK,SOK,51=49=36,OK,C1@79.29,56.71
Myof	MmuEX0030610	96.1	86.33	100	92.79	90.87	92.33	52.54	46.73	61.51	45.8	46.44	38.05	-0.040487	0	-0.427781	0.31	-0.516898	0.33	-0.384596	0.25	-0.476243	0.37	-0.091768	0		MmuEX0030610	SOK,SOK,87=93=4,OK,S@176.82,7.18	SOK,SOK,48=44=8,OK,S@86.33,13.67	SOK,SOK,60=44=0,OK,S@104.00,0.00	SOK,SOK,55=62=5,OK,S@113.20,8.80	OK,SOK,51=40=5,OK,S@87.24,8.76	SOK,SOK,52=58=5,OK,S@106.18,8.82	SOK,SOK,57=76=66,OK,S@104.55,94.45	SOK,SOK,45=40=53,OK,S@64.49,73.51	SOK,SOK,57=51=37,OK,S@89.19,55.81	SOK,SOK,45=40=55,OK,S@64.12,75.88	SOK,SOK,41=70=70,OK,S@84.06,96.94	SOK,SOK,70=40=98,OK,S@79.14,128.86
Nasp	MmuEX0030915	33.98	29.97	30.25	31.26	34.88	32.31	7.12	7.16	3.82	6.28	11.86	5.34	0.016446	0	-0.24553	0.18	-0.234097	0.14	-0.261195	0.19	-0.250571	0.17	0.01432	0		MmuEX0030915	SOK,SOK,174=313=209,OK,S@236.50,459.50	SOK,SOK,210=226=220,OK,S@196.60,459.40	SOK,SOK,255=247=248,OK,S@226.88,523.12	SOK,SOK,85=183=128,B1,S@123.79,272.21	SOK,SOK,138=182=128,OK,S@156.26,291.74	SOK,SOK,148=238=175,OK,S@181.26,379.74	SOK,SOK,12=32=123,B1,S@11.89,155.11	SOK,SOK,16=10=74,OK,S@7.16,92.84	SOK,SOK,10=10=108,OK,S@4.89,123.11	SOK,SOK,13=12=80,OK,S@6.59,98.41	SOK,SOK,21=26=76,OK,S@14.59,108.41	SOK,SOK,8=17=95,B1,S@6.41,113.59
Nav2	MmuEX0030954	0	0	76.92	0	55.56	0	20.23	0	63.13	54.4	80.33	22.01	-0.003614	0	0.165593	0	0.497706	0	0.173806	0	0.502898	0.12	0.328593	0		MmuEX0030954	OK,OK,0=0=36,Bn,S@0.00,36.00	OK,OK,0=0=30,Bn,S@0.00,30.00	OK,SOK,0=8=21,B3,S@22.31,6.69	OK,OK,0=0=23,Bn,S@0.00,23.00	OK,OK,4=0=28,B3,S@17.78,14.22	OK,OK,0=0=60,Bn,S@0.00,60.00	OK,SOK,0=2=69,B3,S@14.36,56.64	OK,OK,0=0=31,Bn,S@0.00,31.00	OK,SOK,0=9=46,B3,S@34.72,20.28	OK,OK,3=0=22,B3,S@13.60,11.40	OK,SOK,0=14=30,B3,S@35.35,8.65	OK,OK,0=2=62,B3,S@14.09,49.91
Nav2	MmuEX0030958	49.46	59.46	78.98	41.33	56.56	16.44	32.05	61.96	59.27	81.1	81.37	69	-0.195202	0	-0.051502	0	0.161806	0	0.136275	0	0.358832	0.13	0.209809	0		MmuEX0030958	VLOW,VLOW,11=11=11,OK,C3@16.32,16.68	VLOW,VLOW,6=18=8,B1,C3@19.03,12.97	VLOW,VLOW,16=7=3,B1,C3@20.53,5.47	OK,OK,17=13=21,OK,C3@21.08,29.92	LOW,LOW,18=14=12,OK,C3@24.89,19.11	OK,OK,3=7=25,B1,C3@5.75,29.25	OK,OK,19=8=28,B1,C3@17.63,37.37	LOW,LOW,15=15=9,OK,C3@24.16,14.84	OK,OK,19=25=15,OK,C3@34.97,24.03	LOW,LOW,16=10=3,OK,C3@23.52,5.48	OK,OK,27=18=5,OK,C3@40.69,9.31	OK,OK,21=20=9,OK,C3@34.50,15.50
Nav2	MmuEX0030959	54.57	58.43	75.64	36.05	58.19	32.97	49.04	77.94	79.6	90.96	85.55	83.65	-0.212271	0	0.141723	0	0.255088	0	0.354075	0.02	0.465015	0.17	0.107645	0		MmuEX0030959	LOW,LOW,11=16=11,OK,C2@20.74,17.26	VLOW,VLOW,18=5=8,B1,C3@18.11,12.89	VLOW,VLOW,7=12=3,OK,C2@16.64,5.36	OK,OK,13=11=21,OK,C3@16.22,28.78	LOW,LOW,13=24=13,OK,C2@29.09,20.91	OK,OK,7=18=25,B1,C2@16.48,33.52	OK,OK,7=50=29,B2,C1@42.17,43.83	OK,OK,16=42=8,B1,C2@51.44,14.56	OK,OK,30=49=10,OK,C2@70.84,18.16	LOW,LOW,10=51=3,B2,C1@58.21,5.79	OK,OK,18=43=5,B1,C2@56.46,9.54	OK,OK,21=63=8,B1,C2@76.96,15.04
Nexn	MmuEX0031533	62.92	55.14	51.63	38.08	35.79	41.82	67.98	62.77	65.27	63.3	58.76	70.11	-0.172757	0.05	0.098955	0	0.080256	0	0.269901	0.18	0.252725	0.17	-0.016869	0		MmuEX0031533	SOK,SOK,160=193=104,OK,S@287.54,169.46	SOK,SOK,110=158=109,OK,S@207.88,169.12	SOK,SOK,92=130=104,OK,S@168.31,157.69	SOK,SOK,81=90=139,OK,S@118.05,191.95	SOK,SOK,86=108=174,OK,S@131.71,236.29	SOK,SOK,123=130=176,OK,S@179.41,249.59	SOK,SOK,109=116=53,OK,S@188.98,89.02	SOK,SOK,68=104=51,OK,S@139.98,83.02	SOK,SOK,95=138=62,OK,S@192.55,102.45	SOK,SOK,49=89=40,OK,S@112.67,65.33	SOK,SOK,45=69=40,OK,S@90.49,63.51	SOK,SOK,79=118=42,OK,S@167.56,71.44
Nfix	MmuEX0031618	83.33	81.09	85.71	74.96	77.86	83.21	65.46	60.82	73.98	66.62	64.48	67.92	-0.05305	0	-0.177203	0.09	-0.17062	0.12	-0.125936	0.05	-0.11434	0.05	0.010245	0		MmuEX0031618	SOK,SOK,218=272=49,OK,S@449.15,89.85	SOK,SOK,116=210=38,OK,S@295.17,68.83	SOK,SOK,192=228=35,OK,S@389.98,65.02	SOK,SOK,240=209=75,OK,S@392.79,131.21	SOK,SOK,180=221=57,OK,S@356.60,101.40	SOK,SOK,134=213=35,OK,S@317.86,64.14	SOK,SOK,232=238=124,OK,S@388.83,205.17	SOK,SOK,198=218=134,OK,S@334.51,215.49	SOK,SOK,216=273=86,OK,S@425.38,149.61	SOK,SOK,207=280=122,OK,S@405.72,203.28	SOK,SOK,250=309=154,OK,S@459.74,253.26	SOK,SOK,278=370=153,OK,S@544.04,256.96
Nktr	MmuEX0031809	35.88	41.24	42.8	32.08	23.69	20.34	67.16	57.43	78.18	45.46	61.45	36.84	-0.150059	0	0.268587	0.05	0.072111	0	0.422571	0.2	0.215061	0	-0.199738	0		MmuEX0031809	SOK,SOK,24=23=70,OK,S@41.98,75.02	OK,OK,18=14=38,OK,S@28.87,41.13	OK,SOK,23=21=49,OK,S@39.80,53.20	OK,OK,16=1=30,B2,S@15.08,31.92	OK,OK,12=7=51,OK,S@16.58,53.42	OK,OK,4=15=62,B1,S@16.48,64.52	VLOW,OK,13=14=11,OK,S@25.52,12.48	OK,OK,20=14=21,OK,S@31.59,23.41	VLOW,OK,9=34=10,B1,S@41.44,11.56	VLOW,VLOW,10=4=14,B1,S@12.73,15.27	OK,OK,18=26=23,OK,S@41.17,25.83	OK,OK,20=1=30,B2,S@18.79,32.21
Npnt	MmuEX0032200	2.47	1.07	0.86	2.07	1.45	2.72	47.75	49.49	42.67	51.25	50.83	48.16	0.005863	0	0.460245	0.4	0.485354	0.45	0.454189	0.38	0.480489	0.43	0.025885	0		MmuEX0032200	SOK,SOK,7=6=257,OK,C1@6.67,263.33	SOK,SOK,0=5=232,Bn,S@2.54,234.46	SOK,SOK,2=3=289,OK,C1@2.53,291.47	SOK,SOK,5=11=378,B1,C1@8.16,385.84	SOK,SOK,7=4=374,OK,C1@5.58,379.42	SOK,SOK,10=8=321,OK,C1@9.22,329.78	SOK,SOK,623=744=747,OK,S@1009.43,1104.56	SOK,SOK,554=615=596,OK,S@873.50,891.50	SOK,SOK,609=636=836,OK,S@887.96,1193.04	SOK,SOK,548=601=546,OK,S@868.69,826.31	SOK,SOK,685=723=680,OK,S@1061.33,1026.67	SOK,SOK,870=836=918,OK,S@1263.72,1360.28
Palm	MmuEX0033522	21.69	28.6	20.32	18.85	25.66	30.89	76.19	83.62	75.3	64.97	80.23	81.96	0.030633	0	0.546043	0.48	0.564469	0.39	0.517805	0.4	0.537132	0.42	0.018504	0		MmuEX0033522	SOK,SOK,42=81=222,OK,S@74.83,270.17	SOK,SOK,75=90=206,OK,S@106.11,264.89	SOK,SOK,34=69=202,B1,S@61.98,243.02	SOK,SOK,34=58=198,OK,S@54.66,235.34	SOK,SOK,33=74=155,B1,S@67.23,194.77	SOK,SOK,65=87=170,OK,S@99.47,222.53	SOK,SOK,75=181=40,B1,S@225.52,70.48	SOK,SOK,82=163=24,OK,S@224.94,44.06	SOK,SOK,85=165=41,OK,S@219.12,71.88	SOK,SOK,95=135=62,OK,S@189.71,102.29	SOK,SOK,135=279=51,B1,S@373.07,91.93	SOK,SOK,105=204=34,OK,S@281.12,61.88
Pam	MmuEX0033526	100	100	100	100	100	100	81.29	84.65	48.25	86.4	88.34	66.11	-0.001009	0	-0.187513	0.13	-0.136758	0.1	-0.186608	0.13	-0.135824	0.1	0.048424	0.01		MmuEX0033526	N,SOK,929=3=0,B2,S@932.00,0.00	VLOW,SOK,685=8=0,B1,S@693.00,0.00	N,SOK,289=2=0,B1,S@291.00,0.00	N,SOK,302=2=0,B1,S@304.00,0.00	N,SOK,305=2=0,B1,S@307.00,0.00	N,SOK,299=1=0,B2,S@300.00,0.00	VLOW,SOK,674=5=3,B1,S@554.40,127.60	N,SOK,642=2=2,B2,C1@546.84,99.16	LOW,SOK,735=5=15,B1,S@364.29,390.71	VLOW,SOK,557=8=2,B1,S@489.89,77.11	VLOW,SOK,810=5=2,B2,S@721.74,95.26	N,SOK,842=1=7,B2,S@561.94,288.06
Papola	MmuEX0033600	52.91	51.27	53.41	55.11	61.1	62.32	87.38	84.14	80.32	92.53	84.41	78.41	0.080115	0	0.315008	0.24	0.318669	0.22	0.235442	0.15	0.239896	0.13	0.002883	0		MmuEX0033600	SOK,SOK,344=285=301,OK,S@492.06,437.94	SOK,SOK,309=233=276,OK,S@419.39,398.61	SOK,SOK,346=177=241,OK,S@408.05,355.95	SOK,SOK,251=189=192,OK,S@348.30,283.70	SOK,SOK,299=231=181,OK,S@434.42,276.58	SOK,SOK,412=248=212,OK,S@543.43,328.57	SOK,SOK,303=239=42,OK,S@510.30,73.70	SOK,SOK,264=201=47,OK,S@430.80,81.20	SOK,SOK,366=204=74,OK,S@517.26,126.74	SOK,SOK,236=201=19,OK,S@421.94,34.06	SOK,SOK,302=261=56,OK,S@522.50,96.50	SOK,SOK,319=237=82,OK,S@500.26,137.74
Pcsk5	MmuEX0034073	94.83	100	98	85.25	86.21	76.19	75.36	81.37	83.33	90.48	90.55	90.82	-0.136763	0.05	-0.165846	0.1	-0.064332	0	-0.027464	0	0.07244	0	0.099146	0.03		MmuEX0034073	SOK,SOK,53=57=3,OK,S@107.16,5.84	OK,OK,37=18=0,B1,S@55.00,0.00	OK,OK,69=29=1,B1,S@97.02,1.98	SOK,SOK,53=51=9,OK,S@96.33,16.67	SOK,SOK,51=74=10,OK,S@116.38,18.62	SOK,SOK,48=48=15,OK,S@84.57,26.43	SOK,SOK,111=97=34,OK,S@182.37,59.63	SOK,SOK,92=74=19,OK,S@150.53,34.47	SOK,SOK,122=98=22,OK,S@201.66,40.34	SOK,SOK,154=93=13,OK,S@235.25,24.75	SOK,SOK,128=102=12,OK,S@219.13,22.87	SOK,SOK,148=129=14,OK,S@264.29,26.71
Pdss1	MmuEX0034335	69.15	76.69	74.1	94.66	63.99	73.13	85.28	87.2	73.05	90.55	100	100	-0.000682	0	0.08438	0	0.219483	0.1	0.078244	0	0.217902	0	0.147897	0		MmuEX0034335	OK,OK,27=26=12,OK,S@44.95,20.05	SOK,SOK,57=40=15,OK,S@85.89,26.11	OK,OK,41=15=10,B1,S@48.91,17.09	OK,OK,15=20=1,OK,S@34.08,1.92	OK,OK,26=23=14,OK,S@40.31,22.69	OK,OK,26=44=13,OK,S@60.70,22.30	VLOW,VLOW,6=17=2,B1,S@21.32,3.68	VLOW,VLOW,8=19=2,B1,S@25.29,3.71	LOW,LOW,18=14=6,OK,C1@27.76,10.24	LOW,LOW,11=27=2,B1,S@36.22,3.78	LOW,LOW,18=13=0,OK,S@31.00,0.00	VLOW,VLOW,8=16=0,OK,S@24.00,0.00
Pecam1	MmuEX0034408	75.68	63.83	74.73	66.53	68.24	73.81	84.53	87.62	86.87	86.54	87.96	89.62	-0.049773	0	0.129517	0.06	0.142219	0.08	0.178187	0.11	0.193917	0.13	0.015279	0		MmuEX0034408	SOK,SOK,228=164=63,OK,S@344.34,110.66	SOK,SOK,162=138=85,OK,S@245.75,139.25	SOK,SOK,201=148=59,OK,S@304.90,103.10	SOK,SOK,275=222=125,OK,S@413.82,208.18	SOK,SOK,294=226=121,OK,S@437.42,203.58	SOK,SOK,322=191=91,OK,S@445.81,158.19	SOK,SOK,716=541=115,OK,S@1159.75,212.25	SOK,SOK,675=443=79,OK,S@1048.81,148.19	SOK,SOK,769=541=99,OK,S@1224.00,185.00	SOK,SOK,602=375=76,OK,S@911.27,141.73	SOK,SOK,811=445=86,OK,S@1180.42,161.58	SOK,SOK,1017=555=91,OK,S@1490.38,172.62
Phc3	MmuEX0034694	100	100	96.08	89.74	75	82.61	75.68	95.35	92.21	69.49	75.38	60.92	-0.15529	0.03	-0.071371	0	-0.289827	0.15	0.088601	0	-0.135074	0	-0.217303	0		MmuEX0034694	OK,OK,20=25=0,OK,S@45.00,0.00	VLOW,VLOW,21=9=0,B1,S@30.00,0.00	OK,OK,31=18=1,OK,S@48.04,1.96	LOW,LOW,24=11=2,B1,S@33.20,3.80	OK,OK,45=33=13,OK,S@68.25,22.75	OK,OK,43=33=8,OK,S@69.39,14.61	OK,OK,22=34=9,OK,S@49.19,15.81	OK,OK,19=22=1,OK,S@40.05,1.95	OK,OK,49=22=3,B1,S@68.24,5.76	OK,OK,21=20=9,OK,S@34.74,15.26	OK,OK,21=28=8,OK,S@42.97,14.03	OK,OK,37=16=17,B1,S@42.64,27.36
Phldb2	MmuEX0034878	75.31	89.69	72.16	68.07	71.35	76.85	53.71	47.77	46.34	58.05	51.21	56.49	-0.042321	0	-0.269213	0.17	-0.205148	0.1	-0.229946	0.1	-0.160938	0.05	0.068435	0		MmuEX0034878	SOK,SOK,112=132=40,OK,S@213.88,70.12	SOK,SOK,78=96=10,OK,S@165.03,18.97	SOK,SOK,103=94=38,OK,S@169.58,65.42	SOK,SOK,88=138=53,OK,S@189.92,89.08	SOK,SOK,113=136=50,OK,S@213.34,85.66	SOK,SOK,149=163=47,OK,S@275.89,83.11	SOK,SOK,102=195=128,OK,S@228.27,196.73	SOK,SOK,69=156=123,B1,S@166.24,181.76	SOK,SOK,78=188=154,B1,S@194.63,225.37	SOK,SOK,87=104=69,OK,S@150.93,109.07	SOK,SOK,106=148=121,OK,S@192.04,182.96	SOK,SOK,142=154=114,OK,S@231.61,178.39
Picalm	MmuEX0035018	25.6	23.72	14.38	17.39	27.49	18.7	36.01	35.7	29.57	41.1	41.31	33.75	-0.037559	0	0.117371	0.06	0.163394	0.11	0.149417	0.04	0.200434	0.1	0.051033	0		MmuEX0035018	SOK,SOK,59=57=347,OK,S@118.53,344.47	SOK,SOK,40=34=245,OK,S@75.67,243.33	SOK,SOK,23=23=282,OK,S@47.17,280.83	SOK,SOK,37=27=313,OK,S@65.56,311.44	SOK,SOK,68=51=323,OK,S@121.51,320.49	SOK,SOK,44=40=376,OK,S@86.02,373.98	SOK,SOK,133=78=386,OK,S@214.98,382.02	SOK,SOK,89=55=267,OK,S@146.73,264.27	SOK,SOK,89=68=385,OK,S@160.27,381.73	SOK,SOK,73=70=211,OK,S@145.49,208.51	SOK,SOK,102=84=272,OK,S@189.20,268.80	SOK,SOK,120=75=394,OK,S@198.79,390.21
Pitpnb	MmuEX0035275	59.77	60.68	58.08	51.04	58.77	56.52	45.59	42.61	44.41	44.25	43.79	42.63	-0.034728	0	-0.152227	0.09	-0.160023	0.1	-0.116802	0.02	-0.12493	0.03	-0.005212	0		MmuEX0035275	SOK,SOK,207=310=174,OK,S@413.01,277.99	SOK,SOK,172=254=138,OK,S@342.24,221.76	SOK,SOK,227=197=153,OK,S@335.12,241.88	SOK,SOK,128=191=153,OK,S@240.91,231.09	SOK,SOK,200=259=161,OK,S@364.37,255.63	SOK,SOK,225=256=185,OK,S@376.42,289.58	SOK,SOK,143=167=185,OK,S@225.67,269.33	SOK,SOK,126=122=167,OK,S@176.83,238.17	SOK,SOK,115=171=179,OK,S@206.51,258.49	SOK,SOK,135=138=172,OK,S@196.91,248.09	SOK,SOK,160=147=197,OK,S@220.70,283.30	SOK,SOK,138=180=214,OK,S@226.79,305.21
Pitpnm2	MmuEX0035301	51.3	52.78	73.08	66.1	74.32	85.82	80.87	86	90.48	71.2	79.64	91.13	0.195192	0.06	0.308851	0.13	0.247133	0.12	0.120802	0.01	0.051657	0	-0.059264	0		MmuEX0035301	SOK,SOK,50=49=47,OK,S@74.90,71.10	SOK,SOK,41=35=34,OK,S@58.06,51.94	SOK,SOK,50=64=21,OK,S@98.66,36.34	SOK,SOK,66=51=30,OK,S@97.17,49.83	SOK,SOK,61=49=19,OK,S@95.87,33.13	SOK,SOK,65=56=10,OK,S@112.42,18.58	SOK,SOK,120=159=33,OK,S@252.31,59.69	SOK,SOK,86=135=18,OK,S@205.54,33.46	SOK,SOK,135=169=16,OK,S@289.54,30.46	SOK,SOK,89=89=36,OK,S@152.37,61.63	SOK,SOK,121=145=34,OK,S@238.92,61.08	SOK,SOK,133=134=13,OK,S@255.16,24.84
Pkp4	MmuEX0035468	85.18	79.52	73.26	80.76	85.04	78.36	99.52	94.84	93.83	97.13	93.87	94.05	0.01589	0	0.157566	0.11	0.149905	0.09	0.140871	0.07	0.135777	0.06	-0.005313	0		MmuEX0035468	SOK,SOK,152=232=34,OK,C2@356.05,61.95	SOK,SOK,162=152=41,OK,C2@282.30,72.70	SOK,SOK,141=177=59,OK,C2@276.19,100.81	SOK,SOK,178=186=44,OK,C2@329.50,78.50	SOK,SOK,161=230=35,OK,C2@362.27,63.73	SOK,SOK,212=188=56,OK,C2@357.32,98.68	SOK,SOK,216=190=1,OK,C2@405.05,1.95	SOK,SOK,115=138=7,OK,C2@246.58,13.42	SOK,SOK,192=227=14,OK,C2@406.28,26.72	SOK,SOK,112=154=4,OK,C2@262.25,7.75	SOK,SOK,156=176=11,OK,C2@321.97,21.03	SOK,SOK,157=216=12,OK,C2@362.09,22.91
Plod2	MmuEX0035870	48.78	49.39	43.43	37.99	50.5	46.93	82.1	89.51	81.82	82.39	75.76	81.82	-0.012939	0	0.357855	0.29	0.326481	0.22	0.369929	0.3	0.335605	0.21	-0.031958	0		MmuEX0035870	SOK,SOK,103=177=147,OK,S@208.29,218.71	SOK,SOK,65=138=104,B1,S@151.63,155.37	SOK,SOK,82=113=127,OK,S@139.84,182.16	SOK,SOK,68=144=173,B1,S@146.26,238.74	SOK,SOK,115=136=123,OK,S@188.87,185.13	SOK,SOK,85=152=134,OK,S@174.11,196.89	SOK,SOK,90=121=23,OK,S@192.11,41.89	SOK,SOK,113=126=14,OK,S@226.46,26.54	SOK,SOK,106=119=25,OK,S@204.55,45.45	SOK,SOK,57=74=14,OK,S@119.47,25.53	SOK,SOK,90=110=32,OK,S@175.76,56.24	SOK,SOK,111=132=27,OK,S@220.91,49.09
Pot1a	MmuEX0036402	94.44	82.09	36.99	71.13	40.32	30.77	89.47	66.67	82.35	66.1	80.77	52.78	-0.404058	0	-0.005753	0	-0.158118	0	0.402146	0.1	0.251994	0	-0.158355	0		MmuEX0036402	OK,OK,37=31=2,OK,S@66.11,3.89	OK,OK,24=31=6,OK,C1@50.07,10.93	OK,OK,15=12=23,OK,S@18.50,31.50	OK,OK,34=35=14,OK,S@59.04,23.96	OK,OK,27=23=37,OK,C1@35.08,51.92	OK,OK,18=14=36,OK,C1@20.92,47.08	OK,OK,33=18=3,OK,C1@48.31,5.69	OK,OK,30=22=13,OK,S@43.34,21.66	OK,OK,29=27=6,OK,S@51.06,10.94	OK,OK,19=20=10,OK,C1@32.39,16.61	OK,OK,23=19=5,OK,C1@37.96,9.04	OK,OK,15=23=17,OK,C1@29.03,25.97
Ppfibp1	MmuEX0036531	15.61	5.4	15.74	30.2	14.58	23.6	31.33	30.05	48.57	36.29	28.62	33.65	0.092667	0.03	0.184486	0.11	0.186827	0.13	0.089606	0	0.096033	0	0.004611	0		MmuEX0036531	SOK,SOK,20=27=171,OK,S@34.03,183.97	SOK,SOK,5=5=118,OK,S@6.91,121.09	SOK,SOK,19=24=155,OK,S@31.17,166.83	SOK,SOK,19=44=98,B1,S@48.62,112.38	SOK,SOK,24=28=205,OK,S@37.47,219.53	SOK,SOK,23=44=146,OK,S@50.27,162.73	SOK,SOK,46=74=177,OK,S@93.05,203.95	SOK,SOK,46=81=199,OK,S@97.96,228.04	SOK,SOK,72=102=124,OK,S@144.74,153.26	SOK,SOK,47=52=117,OK,S@78.39,137.61	SOK,SOK,60=74=225,OK,S@102.75,256.25	SOK,SOK,70=89=211,OK,S@124.50,245.50
Ppfibp1	MmuEX0036533	31.31	22.97	27.26	30.12	29.09	25.37	58.11	47.72	56.86	64.17	44.06	55.44	0.005849	0	0.278653	0.18	0.275855	0.15	0.271971	0.13	0.268214	0.09	-0.004957	0		MmuEX0036533	SOK,SOK,53=33=127,OK,S@66.69,146.31	SOK,SOK,12=23=79,OK,S@26.19,87.81	SOK,SOK,20=34=97,OK,S@41.16,109.84	SOK,SOK,22=35=89,OK,S@43.98,102.02	SOK,SOK,18=46=105,B1,S@49.16,119.84	SOK,SOK,22=29=101,OK,S@38.56,113.44	SOK,SOK,134=138=132,OK,S@234.76,169.24	SOK,SOK,74=86=118,OK,S@132.66,145.34	SOK,SOK,84=149=119,OK,S@200.15,151.85	SOK,SOK,61=104=62,OK,S@145.67,81.33	SOK,SOK,39=126=141,B1,S@134.82,171.18	SOK,SOK,132=197=178,OK,S@281.08,225.92
Pphln1	MmuEX0036552	7.93	2.6	6.25	6.02	24.4	11.74	46.67	46.03	23.44	40.89	59.09	37.76	0.054886	0	0.368771	0.12	0.358299	0.25	0.310197	0.06	0.301997	0.2	-0.008109	0		MmuEX0036552	SOK,SOK,24=12=209,OK,S@19.43,225.57	OK,OK,3=1=75,B1,S@2.05,76.95	SOK,SOK,11=5=120,B1,S@8.50,127.50	SOK,SOK,10=6=125,OK,S@8.49,132.51	SOK,SOK,21=30=79,OK,S@31.72,98.28	SOK,SOK,10=15=94,OK,S@13.97,105.03	SOK,SOK,58=40=56,OK,C1@71.87,82.13	OK,OK,42=16=34,B1,S@42.35,49.65	SOK,SOK,37=23=98,OK,C1@37.04,120.96	SOK,SOK,41=42=60,OK,S@58.47,84.53	SOK,SOK,58=72=45,OK,S@103.41,71.59	SOK,SOK,32=42=61,OK,S@50.98,84.02
Ppp3cb	MmuEX0036790	58.94	40.74	44.57	44.29	56.99	40.87	60.21	54.54	66.58	68.63	73.83	72.27	0.001038	0	0.146406	0	0.261271	0.03	0.145337	0	0.263224	0.12	0.110136	0		MmuEX0036790	SOK,SOK,83=84=76,OK,S@143.22,99.78	SOK,SOK,60=46=103,OK,S@85.15,123.85	SOK,SOK,70=82=122,OK,S@122.12,151.88	SOK,SOK,50=70=96,OK,S@95.67,120.33	SOK,SOK,70=48=60,B1,S@101.44,76.56	SOK,SOK,44=50=88,OK,S@74.38,107.62	SOK,SOK,92=74=73,OK,S@143.90,95.10	SOK,SOK,45=69=60,OK,S@94.90,79.10	SOK,SOK,97=80=59,OK,S@157.13,78.87	SOK,SOK,87=79=50,OK,S@148.24,67.76	SOK,SOK,107=109=50,OK,S@196.39,69.61	SOK,SOK,77=93=42,OK,S@153.21,58.79
Prickle1	MmuEX0037053	21.95	25.33	18.1	14.71	14.29	16.22	71.72	80.6	73.05	62.75	62.57	74.12	-0.061646	0	0.518644	0.36	0.425335	0.24	0.58142	0.44	0.487439	0.35	-0.095189	0		MmuEX0037053	LOW,LOW,0=9=16,Bn,S@5.49,19.51	OK,OK,4=15=28,B1,S@11.91,35.09	OK,OK,0=19=43,B3,S@11.22,50.78	OK,OK,0=10=29,Bl,S@5.74,33.26	OK,OK,0=11=33,Bl,S@6.29,37.71	OK,OK,0=12=31,Bl,S@6.97,36.03	VLOW,VLOW,0=71=14,B3,S@60.96,24.04	VLOW,VLOW,0=108=13,B3,S@97.53,23.47	LOW,LOW,0=103=19,B3,S@89.12,32.88	LOW,LOW,0=64=19,B3,S@52.08,30.92	SOK,SOK,0=117=35,B3,S@95.11,56.89	VLOW,VLOW,0=63=11,B3,S@54.85,19.15
Rai1	MmuEX0038586	64.16	51.03	66.14	64.77	74.9	64.94	74.45	81.84	87.31	83.57	81.41	84.75	0.049331	0	0.18833	0.04	0.202449	0.11	0.13674	0	0.151403	0	0.014131	0		MmuEX0038586	SOK,SOK,80=67=37,OK,C1@118.05,65.95	SOK,SOK,55=50=46,OK,C1@77.06,73.94	SOK,SOK,71=59=30,OK,C1@105.82,54.18	OK,OK,28=42=17,OK,C1@56.35,30.65	SOK,SOK,46=53=15,OK,C1@85.39,28.61	SOK,SOK,60=54=28,OK,C1@92.21,49.79	SOK,SOK,60=44=17,OK,C2@90.08,30.92	OK,OK,49=35=9,OK,C1@76.11,16.89	SOK,SOK,76=49=8,OK,C1@116.12,16.88	SOK,SOK,64=40=9,OK,C1@94.43,18.57	SOK,SOK,68=58=13,OK,S@113.16,25.84	OK,OK,40=44=7,OK,C1@77.12,13.88
Ralgapa1	MmuEX0038609	33.33	42.11	31.58	20.35	21.21	18.6	58.18	64.1	45.6	78.79	42.22	68.81	-0.142745	0	0.220927	0.03	0.336275	0	0.360137	0.17	0.477307	0.13	0.118568	0		MmuEX0038609	SOK,SOK,10=46=56,B1,S@37.33,74.67	VLOW,VLOW,2=14=11,B2,S@11.37,15.63	OK,OK,1=23=26,B2,S@15.79,34.21	OK,OK,2=21=45,B2,S@13.84,54.16	OK,OK,2=26=52,B2,S@16.97,63.03	OK,OK,0=16=35,B3,S@9.49,41.51	OK,OK,9=55=23,B2,S@50.62,36.38	VLOW,VLOW,8=42=14,B2,S@41.02,22.98	OK,OK,8=49=34,B2,S@41.50,49.50	VLOW,VLOW,5=47=7,B2,S@46.49,12.51	OK,OK,14=43=39,B1,S@40.53,55.47	LOW,LOW,5=70=17,B2,S@63.31,28.69
Rap1gap	MmuEX0038750	15.97	22.22	46.22	59.92	25.97	37.15	51.99	44.96	55.35	72.58	51.17	72.91	0.132525	0	0.266175	0	0.455668	0.14	0.122414	0	0.307057	0.05	0.189703	0		MmuEX0038750	OK,OK,13=5=46,B1,S@10.22,53.78	LOW,LOW,5=5=17,OK,S@6.00,21.00	VLOW,VLOW,16=7=13,B1,S@16.64,19.36	OK,OK,18=22=13,OK,S@31.76,21.24	LOW,LOW,8=5=18,OK,S@8.05,22.95	OK,OK,8=20=23,B1,S@18.95,32.05	SOK,SOK,57=50=48,OK,S@80.58,74.42	SOK,SOK,47=27=44,OK,S@53.05,64.95	SOK,SOK,30=44=29,OK,S@57.01,45.99	SOK,SOK,60=49=20,OK,S@93.63,35.37	SOK,SOK,50=73=57,OK,S@92.11,87.89	SOK,SOK,65=68=24,OK,S@114.47,42.53
Rassf1	MmuEX0038940	54.38	43.62	49.79	49.14	66.21	56.64	78.25	79.93	84.7	64.74	75.25	73.82	0.074232	0	0.307901	0.19	0.229142	0.05	0.236612	0.09	0.159228	0.04	-0.078284	0		MmuEX0038940	SOK,SOK,3=171=73,B2,C1@134.32,112.68	SOK,SOK,0=130=84,B3,C1@93.35,120.65	SOK,SOK,0=121=61,B3,S@90.62,91.38	SOK,SOK,0=114=59,B3,C1@85.01,87.99	SOK,SOK,0=145=37,B3,S@120.50,61.50	SOK,SOK,0=162=62,B3,S@126.87,97.13	SOK,SOK,1=294=41,B2,S@262.92,73.08	SOK,SOK,0=231=29,B3,S@207.82,52.18	SOK,SOK,0=310=28,B3,S@286.29,51.71	SOK,SOK,5=197=55,B2,S@166.38,90.62	SOK,SOK,0=225=37,B3,S@197.15,64.85	SOK,SOK,0=265=47,B3,S@230.32,81.68
Rbm26	MmuEX0039116	56.98	48.92	63.44	43.24	55.65	58.33	80.11	87.8	86.84	78.29	69.74	84.94	-0.027001	0	0.285754	0.16	0.21391	0.12	0.307794	0.23	0.233407	0.07	-0.077866	0		MmuEX0039116	SOK,SOK,118=86=77,OK,S@160.11,120.89	SOK,SOK,47=66=59,OK,S@84.14,87.86	SOK,SOK,71=106=51,OK,S@144.64,83.36	SOK,SOK,50=46=63,OK,S@68.75,90.25	SOK,SOK,58=70=51,OK,S@99.61,79.39	SOK,SOK,86=68=55,OK,S@121.91,87.09	SOK,SOK,61=84=18,OK,S@130.58,32.42	SOK,SOK,51=93=10,OK,S@135.21,18.79	SOK,SOK,90=108=15,OK,S@184.97,28.03	SOK,SOK,43=58=14,OK,S@90.03,24.97	SOK,SOK,38=68=23,OK,S@89.96,39.04	SOK,SOK,115=88=18,OK,S@187.72,33.28
Rbm39	MmuEX0039147	17.17	19.54	17.39	12.15	16.07	18.92	38.03	37.15	34.99	26.8	32.1	36.4	-0.020664	0	0.188224	0.14	0.140742	0.07	0.206061	0.13	0.161226	0.11	-0.044088	0		MmuEX0039147	SOK,SOK,114=118=618,OK,S@145.95,704.06	SOK,SOK,130=113=555,OK,S@155.93,642.07	SOK,SOK,100=118=576,OK,S@138.08,655.92	SOK,SOK,64=66=508,OK,S@77.52,560.48	SOK,SOK,72=73=419,OK,S@90.63,473.37	SOK,SOK,84=112=467,OK,S@125.44,537.56	SOK,SOK,157=148=275,OK,S@220.57,359.43	SOK,SOK,136=127=243,OK,C1@187.98,318.02	SOK,SOK,154=205=376,OK,S@257.18,477.82	SOK,SOK,105=86=283,OK,S@127.03,346.97	SOK,SOK,184=158=399,OK,S@237.86,503.14	SOK,SOK,175=157=321,OK,S@237.69,415.31
Reps1	MmuEX0039425	50	46.28	53.25	38.67	49.29	42.37	30.9	27.72	27.81	29.71	39.62	27.27	-0.068199	0	-0.209461	0.11	-0.18701	0.01	-0.141894	0.02	-0.119299	0.02	0.021522	0		MmuEX0039425	SOK,SOK,66=142=104,B1,S@156.00,156.00	SOK,SOK,53=90=83,OK,S@104.59,121.41	SOK,SOK,54=126=79,B1,S@137.92,121.08	SOK,SOK,37=79=92,B1,S@80.43,127.57	SOK,SOK,85=88=89,OK,S@129.14,132.86	SOK,SOK,47=128=119,B1,S@124.57,169.43	SOK,SOK,34=59=104,OK,S@60.87,136.13	SOK,SOK,29=50=103,OK,S@50.45,131.55	SOK,SOK,32=52=109,OK,S@53.67,139.33	SOK,SOK,26=45=84,OK,S@46.05,108.95	SOK,SOK,51=75=96,OK,S@87.96,134.04	SOK,SOK,36=48=112,OK,S@53.45,142.55
Rnf144a	MmuEX0040043	35.12	34.84	27.38	37.34	37.33	27.89	54.87	51.95	56.15	41.44	39.41	48.4	0.020083	0	0.21532	0.12	0.091898	0	0.191201	0.1	0.069069	0	-0.123346	0.04		MmuEX0040043	SOK,SOK,38=106=133,B1,S@97.28,179.72	SOK,SOK,44=64=101,OK,S@72.82,136.18	SOK,SOK,40=52=122,OK,S@58.59,155.41	SOK,SOK,39=50=75,OK,C1@61.24,102.76	SOK,SOK,45=92=115,B1,S@94.07,157.93	SOK,SOK,56=50=137,OK,S@67.77,175.23	SOK,SOK,165=263=176,OK,C1@331.41,272.59	SOK,SOK,109=224=154,B1,C1@253.00,234.00	SOK,SOK,198=240=171,OK,C1@341.95,267.05	SOK,SOK,108=97=145,OK,C1@145.04,204.96	SOK,SOK,98=170=206,OK,C1@186.80,287.20	SOK,SOK,137=204=182,OK,C2@253.13,269.87
Rnf214	MmuEX0040147	100	100	100	94.95	68.54	91.92	72.01	74.47	72.31	78.96	91.14	82.88	-0.086916	0.02	-0.267372	0.19	-0.159522	0.05	-0.179987	0	-0.071178	0	0.108525	0		MmuEX0040147	SOK,SOK,65=67=0,OK,S@132.00,0.00	SOK,SOK,54=46=0,OK,S@100.00,0.00	SOK,SOK,58=57=0,OK,S@115.00,0.00	OK,OK,48=34=2,OK,S@79.76,4.24	OK,SOK,23=50=16,B1,S@61.00,28.00	SOK,SOK,51=70=5,OK,S@115.82,10.18	SOK,SOK,43=45=16,OK,C1@74.89,29.11	OK,SOK,50=33=13,OK,C1@71.49,24.51	SOK,SOK,45=45=16,OK,C1@76.65,29.35	OK,OK,38=35=9,OK,S@64.75,17.25	OK,SOK,40=48=4,OK,S@83.85,8.15	SOK,SOK,65=40=10,OK,S@95.31,19.69
Rnps1	MmuEX0040247	69.84	67.62	78.15	59.17	59.32	61.78	66.83	79.44	81.91	76.45	87.35	80.96	-0.102762	0.03	0.077407	0	0.109401	0	0.181053	0.02	0.209581	0.11	0.026969	0		MmuEX0040247	SOK,SOK,57=316=81,B2,C2@317.07,136.93	SOK,SOK,82=225=74,B1,C1@257.63,123.37	SOK,SOK,51=247=42,B1,C2@265.71,74.29	SOK,SOK,14=153=58,B2,C1@133.13,91.87	SOK,SOK,37=188=78,B2,C2@179.74,123.26	SOK,SOK,40=210=78,B2,C2@202.64,125.36	SOK,SOK,16=115=33,B2,C2@109.60,54.40	SOK,SOK,23=99=16,B1,C2@109.63,28.37	SOK,SOK,32=164=22,B2,C3@178.56,39.44	SOK,SOK,39=109=23,B1,C2@130.73,40.27	SOK,SOK,30=162=14,B2,C2@179.94,26.06	SOK,SOK,31=145=21,B1,C2@159.49,37.51
Rnps1	MmuEX0040248	73.55	83.36	78.57	85.75	75.5	77.52	57.27	53.79	44.69	61.97	53.07	55.84	-0.006411	0	-0.258748	0.12	-0.218625	0.07	-0.246273	0.17	-0.21462	0.16	0.036742	0		MmuEX0040248	SOK,SOK,248=486=133,OK,C1@637.68,229.32	SOK,SOK,232=463=70,OK,C1@637.70,127.30	SOK,SOK,200=367=78,OK,C1@506.78,138.22	SOK,SOK,165=299=39,OK,C1@431.32,71.68	SOK,SOK,156=352=83,B1,C1@446.20,144.79	SOK,SOK,189=378=83,OK,C1@503.88,146.12	SOK,SOK,76=94=65,OK,C1@134.58,100.42	SOK,SOK,49=106=67,OK,C1@119.41,102.59	SOK,SOK,74=94=106,OK,C1@122.45,151.55	SOK,SOK,70=83=48,OK,C1@124.56,76.44	SOK,SOK,70=116=83,OK,S@142.76,126.24	SOK,SOK,74=118=77,OK,C1@150.21,118.79
Robo2	MmuEX0040259	31.18	31.67	31.47	26.25	18.73	39.56	8.26	9.48	5.43	5.32	20.21	10.42	-0.055334	0	-0.236558	0.13	-0.209337	0.05	-0.186457	0.04	-0.162164	0	0.027045	0		MmuEX0040259	OK,OK,16=13=32,OK,S@19.02,41.98	OK,OK,20=18=41,OK,S@25.02,53.98	OK,OK,30=15=49,OK,S@29.58,64.42	SOK,SOK,15=27=59,OK,S@26.51,74.49	SOK,SOK,36=11=102,B1,S@27.91,121.09	SOK,SOK,42=30=55,OK,S@50.24,76.76	SOK,SOK,9=11=111,OK,S@10.82,120.18	SOK,SOK,9=13=105,OK,S@12.04,114.96	SOK,SOK,9=5=122,OK,S@7.38,128.62	OK,OK,6=4=89,OK,S@5.27,93.73	SOK,SOK,23=15=75,OK,S@22.84,90.16	SOK,SOK,19=8=116,B1,S@14.90,128.10
Samhd1	MmuEX0040961	6.19	11.7	16.39	22.37	25.04	12.09	42.51	47	44.51	48.23	49.72	41.53	0.095287	0	0.327762	0.22	0.350566	0.2	0.23098	0.14	0.254915	0.18	0.025198	0		MmuEX0040961	SOK,SOK,10=9=140,OK,S@9.84,149.16	SOK,SOK,23=4=101,B2,S@14.98,113.02	SOK,SOK,21=11=80,B1,S@18.36,93.64	SOK,SOK,46=16=106,B1,S@37.58,130.42	SOK,SOK,39=21=88,OK,S@37.06,110.94	SOK,SOK,38=9=169,B1,S@26.11,189.89	SOK,SOK,131=54=123,B1,S@130.93,177.07	SOK,SOK,117=49=92,B1,S@121.26,136.74	SOK,SOK,146=51=121,B1,S@141.54,176.46	SOK,SOK,154=56=111,B1,S@154.82,166.18	SOK,SOK,191=68=129,B1,S@192.91,195.09	SOK,SOK,228=64=203,B1,S@205.57,289.43
Sec31a	MmuEX0041514	61	69.22	70	69.89	69.84	71.81	42.3	41.96	40.54	49.28	46.05	48.56	0.020299	0	-0.266947	0.15	-0.203362	0.08	-0.287894	0.23	-0.224817	0.17	0.063013	0		MmuEX0041514	SOK,SOK,300=254=182,OK,S@448.96,287.04	SOK,SOK,265=170=99,OK,S@369.63,164.37	SOK,SOK,274=296=126,OK,S@487.20,208.80	SOK,SOK,260=210=104,OK,S@401.17,172.83	SOK,SOK,291=220=113,OK,S@435.80,188.20	SOK,SOK,300=260=113,OK,S@483.28,189.72	SOK,SOK,132=167=211,OK,S@215.73,294.27	SOK,SOK,107=154=187,OK,S@187.98,260.02	SOK,SOK,136=151=217,OK,S@204.32,299.68	SOK,SOK,170=164=177,OK,S@251.82,259.18	SOK,SOK,241=210=272,OK,S@332.94,390.06	SOK,SOK,262=210=257,OK,S@354.00,375.00
Senp6	MmuEX0041679	34.25	28.18	31.86	52.51	44.87	45.05	61.8	62.97	67.43	77.41	75.73	75.51	0.153072	0.08	0.322476	0.23	0.441414	0.36	0.170838	0.04	0.294354	0.19	0.122103	0.02		MmuEX0041679	SOK,SOK,40=36=189,OK,S@90.76,174.24	SOK,SOK,31=26=188,OK,S@69.04,175.96	SOK,SOK,37=24=168,OK,S@72.96,156.04	SOK,SOK,55=36=106,OK,S@103.44,93.56	SOK,SOK,64=50=181,OK,S@132.37,162.63	SOK,SOK,57=50=169,OK,S@124.34,151.66	SOK,SOK,62=65=102,OK,S@141.52,87.48	SOK,SOK,48=59=82,OK,S@119.01,69.99	SOK,SOK,76=54=81,OK,S@142.28,68.72	SOK,SOK,65=44=41,OK,S@116.11,33.88	SOK,SOK,89=68=65,OK,S@168.12,53.88	SOK,SOK,83=81=69,OK,S@175.94,57.06
Slain2	MmuEX0042523	36.33	39.04	29.93	41.75	38.84	35.12	70.77	77.22	76.02	68.94	66.49	70.39	0.026066	0	0.392368	0.29	0.329877	0.22	0.366303	0.23	0.302582	0.2	-0.061051	0		MmuEX0042523	SOK,SOK,51=54=92,OK,S@71.57,125.43	SOK,SOK,36=78=89,B1,S@79.25,123.75	SOK,SOK,40=48=103,OK,S@57.17,133.83	SOK,SOK,36=50=60,OK,S@60.95,85.05	SOK,SOK,103=85=148,OK,S@130.50,205.50	SOK,SOK,60=71=121,OK,S@88.50,163.50	SOK,SOK,121=126=51,OK,S@210.89,87.11	SOK,SOK,101=116=32,OK,S@192.28,56.72	SOK,SOK,144=116=41,OK,S@228.82,72.18	SOK,SOK,85=97=41,OK,S@153.74,69.26	SOK,SOK,143=115=65,OK,S@214.76,108.24	SOK,SOK,178=112=61,OK,S@247.07,103.93
Slc25a38	MmuEX0042914	14.83	27.63	30.07	28.57	19.35	29.56	39.13	46.34	53.85	43.33	41.18	41.88	0.003495	0	0.20337	0.1	0.158772	0.02	0.199057	0.02	0.160745	0.02	-0.044533	0		MmuEX0042914	SOK,SOK,43=4=135,B2,S@26.99,155.01	SOK,SOK,39=32=93,OK,S@45.31,118.69	OK,OK,29=14=50,B1,S@27.97,65.03	OK,OK,23=5=35,B1,S@18.00,45.00	SOK,SOK,15=21=75,OK,S@21.48,89.52	SOK,SOK,33=14=56,B1,S@30.45,72.55	OK,OK,25=29=42,OK,S@37.56,58.44	OK,OK,35=22=33,OK,S@41.71,48.29	OK,OK,46=17=27,B1,S@48.46,41.54	OK,OK,36=16=34,B1,S@37.26,48.74	SOK,SOK,47=16=45,B1,C1@44.47,63.53	OK,OK,31=18=34,OK,S@34.76,48.24
Slc2a4	MmuEX0043035	92.96	68.76	59.21	77.14	53.52	71.56	83.61	100	91.25	96.55	88.53	100	0.00538	0	0.218786	0	0.256887	0	0.208635	0	0.252898	0.12	0.041876	0		MmuEX0043035	VLOW,VLOW,12=14=1,OK,C2@25.10,1.90	SOK,SOK,27=55=19,B1,C2@69.45,31.55	OK,OK,18=22=14,OK,C2@31.97,22.03	OK,OK,19=34=8,OK,C2@47.06,13.94	OK,OK,26=17=18,OK,C3@32.65,28.35	SOK,SOK,39=53=18,OK,C2@78.72,31.28	VLOW,VLOW,6=14=2,B1,C2@18.39,3.61	LOW,LOW,18=19=0,OK,C2@37.00,0.00	OK,OK,17=24=2,OK,C2@39.24,3.76	OK,OK,20=35=1,OK,C2@54.07,1.93	OK,OK,36=55=6,OK,C2@85.87,11.13	OK,OK,23=22=0,OK,C3@45.00,0.00
Slc39a13	MmuEX0043286	71.43	74.57	65.12	62.25	63	54.28	85.46	82.83	93.13	98.66	82.07	77.29	-0.10661	0	0.152676	0.03	0.108231	0.01	0.254682	0.14	0.219096	0.12	-0.041444	0		MmuEX0043286	SOK,SOK,56=54=21,OK,S@93.57,37.43	SOK,SOK,42=79=20,B1,S@105.14,35.86	OK,OK,32=23=14,OK,S@44.93,24.07	SOK,SOK,58=36=27,OK,S@75.32,45.68	SOK,SOK,48=45=26,OK,S@74.97,44.03	OK,OK,31=31=25,OK,S@47.22,39.78	SOK,SOK,98=87=15,OK,S@170.92,29.08	SOK,SOK,84=126=21,OK,S@191.34,39.66	SOK,SOK,127=101=8,OK,S@219.79,16.21	SOK,SOK,69=84=1,OK,S@151.94,2.06	SOK,SOK,104=107=22,OK,S@191.22,41.78	SOK,SOK,114=141=36,OK,S@224.91,66.09
Slmap	MmuEX0043711	86.51	80.33	96.24	90.41	93.57	95.14	80.48	75.07	74.21	71.06	79.51	80.43	0.06841	0	-0.106504	0.01	-0.078158	0	-0.170866	0.06	-0.144859	0.1	0.025187	0		MmuEX0043711	SOK,SOK,209=163=29,OK,S@346.91,54.09	SOK,SOK,125=120=30,OK,S@220.91,54.09	SOK,SOK,172=135=6,OK,S@301.23,11.77	SOK,SOK,125=139=14,OK,S@251.34,26.66	SOK,SOK,142=120=9,OK,S@253.57,17.43	SOK,SOK,140=134=7,OK,S@267.34,13.66	SOK,SOK,189=149=41,OK,S@305.02,73.98	SOK,SOK,136=141=46,OK,S@242.48,80.52	SOK,SOK,190=207=69,OK,S@345.82,120.18	SOK,SOK,157=118=56,OK,S@235.21,95.79	SOK,SOK,177=149=42,OK,S@292.60,75.40	SOK,SOK,228=224=55,OK,S@407.78,99.22
Slu7	MmuEX0043737	30.26	16.77	23	20.73	30.52	26.01	48.02	37.5	54.87	29.27	50.47	43.96	0.028813	0	0.241991	0.1	0.201688	0	0.21711	0	0.17334	0.02	-0.042752	0		MmuEX0043737	SOK,SOK,13=46=68,B1,S@38.43,88.57	OK,OK,6=21=67,B1,S@15.76,78.24	SOK,SOK,8=41=82,B2,S@30.13,100.87	OK,OK,11=23=65,B1,S@20.52,78.48	SOK,SOK,16=49=74,B1,S@42.42,96.58	SOK,SOK,12=33=64,B1,S@28.35,80.65	SOK,SOK,14=71=46,B2,S@62.91,68.09	SOK,SOK,11=55=55,B1,S@45.38,75.62	SOK,SOK,24=83=44,B1,S@82.85,68.15	SOK,SOK,17=31=58,OK,S@31.03,74.97	SOK,SOK,23=85=53,B1,S@81.26,79.74	SOK,SOK,24=67=58,B1,S@65.50,83.50
Smad2	MmuEX0043749	99.15	98.82	94.58	97.49	87.72	94.83	87.22	87.59	90.2	79.94	78.95	82.02	-0.038523	0	-0.103469	0.02	-0.182519	0.1	-0.06541	0	-0.145736	0.05	-0.077587	0.03		MmuEX0043749	SOK,SOK,288=181=2,OK,S@467.00,4.00	SOK,SOK,217=117=2,OK,S@332.04,3.96	SOK,SOK,209=210=12,OK,S@407.64,23.36	SOK,SOK,134=99=3,OK,S@230.08,5.92	SOK,SOK,166=134=21,OK,S@281.58,39.42	SOK,SOK,200=130=9,OK,S@321.47,17.53	SOK,SOK,183=172=26,OK,S@332.31,48.69	SOK,SOK,156=98=18,OK,S@238.24,33.76	SOK,SOK,147=129=15,OK,S@262.48,28.52	SOK,SOK,184=95=35,OK,S@251.01,62.99	SOK,SOK,196=119=42,OK,S@281.85,75.15	SOK,SOK,169=132=33,OK,S@273.95,60.05
Smc5	MmuEX0043868	41.4	16.67	25.84	23.94	35.54	26.67	45.86	53.06	57.04	67.74	52.48	55.74	0.019492	0	0.259204	0	0.313601	0.17	0.242759	0.09	0.291731	0.09	0.050187	0		MmuEX0043868	SOK,SOK,19=70=63,B1,S@62.93,89.07	SOK,SOK,8=22=75,B1,S@17.50,87.50	SOK,SOK,23=46=99,OK,S@43.41,124.59	SOK,SOK,23=28=81,OK,S@31.60,100.40	SOK,SOK,37=49=78,OK,S@58.29,105.71	SOK,SOK,29=35=88,OK,S@40.54,111.46	OK,OK,14=47=36,B1,S@44.48,52.52	OK,OK,17=35=23,B1,S@39.80,35.20	SOK,SOK,16=61=29,B1,S@60.46,45.54	VLOW,VLOW,8=34=10,B1,S@35.22,16.78	OK,OK,21=32=24,OK,S@40.41,36.59	OK,OK,24=44=27,OK,S@52.95,42.05
Smpd4	MmuEX0043993	29.91	17.93	24.72	24.66	16.03	17.7	51.47	47.66	30.88	51.39	49.02	41.87	-0.055265	0	0.209131	0	0.23036	0.11	0.269295	0.07	0.284822	0.15	0.014582	0		MmuEX0043993	SOK,SOK,67=32=116,B1,S@64.31,150.69	SOK,SOK,22=23=103,OK,S@26.54,121.46	SOK,SOK,42=25=102,OK,S@41.78,127.22	OK,OK,5=31=55,B2,S@22.44,68.56	SOK,SOK,21=21=110,OK,S@24.37,127.63	SOK,SOK,25=12=86,B1,S@21.77,101.23	SOK,SOK,37=33=33,OK,S@53.01,49.99	OK,OK,25=26=28,OK,S@37.65,41.35	OK,OK,22=20=47,OK,S@27.48,61.52	SOK,SOK,43=31=35,OK,S@56.02,52.98	SOK,SOK,44=31=39,OK,S@55.88,58.12	SOK,SOK,41=44=59,OK,S@60.29,83.71
Smpx	MmuEX0043997	46.08	57.1	19.44	20.16	25.77	28.22	67.35	63.27	56.21	53.01	97.6	60.51	-0.206999	0	0.155555	0	0.1498	0.01	0.361855	0.19	0.372919	0.18	-0.011997	0		MmuEX0043997	SOK,SOK,137=95=160,OK,S@180.63,211.37	SOK,SOK,213=119=147,OK,S@273.51,205.49	SOK,SOK,23=20=105,OK,S@28.77,119.23	SOK,SOK,17=19=84,OK,S@24.19,95.81	SOK,SOK,19=24=73,OK,S@29.89,86.11	SOK,SOK,29=41=105,OK,S@49.38,125.61	LOW,OK,19=16=10,OK,S@30.31,14.69	LOW,OK,19=19=13,OK,S@32.27,18.73	OK,SOK,37=24=28,OK,S@50.03,38.97	SOK,SOK,42=25=35,OK,S@54.07,47.93	OK,OK,38=31=1,OK,S@68.32,1.68	N,VLOW,8=5=5,OK,S@10.89,7.11
Smyd4	MmuEX0044040	82.72	87.23	100	67.5	82.14	41.18	50	50	50	100	67.74	61.29	-0.204383	0	-0.378311	0.2	-0.182943	0	-0.166682	0	0.023132	0	0.187245	0		MmuEX0044040	LOW,LOW,53=14=7,B1,S@61.21,12.79	VLOW,VLOW,34=7=3,B1,S@38.38,5.62	OK,OK,45=28=0,OK,S@73.00,0.00	OK,OK,28=26=13,OK,S@45.23,21.77	OK,OK,20=26=5,OK,S@41.89,9.11	OK,OK,8=20=20,B1,S@19.77,28.23	VLOW,VLOW,22=6=14,B1,S@21.00,21.00	VLOW,VLOW,17=3=10,B2,S@15.00,15.00	LOW,LOW,12=16=14,OK,S@21.00,21.00	VLOW,VLOW,7=12=0,OK,S@19.00,0.00	N,N,4=17=5,B1,S@17.61,8.39	LOW,LOW,19=19=12,OK,S@30.64,19.36
Spag9	MmuEX0044511	47.68	57.08	56.23	63.93	75.66	67.27	84.38	87.31	83.97	80.37	75.52	80.07	0.134642	0.06	0.306596	0.23	0.243957	0.13	0.172501	0.08	0.107753	0	-0.060739	0		MmuEX0044511	SOK,SOK,81=89=102,OK,S@129.69,142.31	SOK,SOK,58=66=51,OK,S@99.89,75.11	SOK,SOK,99=96=83,OK,S@156.32,121.68	SOK,SOK,75=100=54,OK,S@146.40,82.60	SOK,SOK,123=110=41,OK,S@207.31,66.69	SOK,SOK,111=122=62,OK,S@198.45,96.55	SOK,SOK,261=233=50,OK,S@459.03,84.97	SOK,SOK,203=212=33,OK,S@391.15,56.85	SOK,SOK,205=226=45,OK,S@399.70,76.30	SOK,SOK,125=152=37,OK,S@252.36,61.64	SOK,SOK,173=205=67,OK,S@336.06,108.94	SOK,SOK,220=184=55,OK,S@367.52,91.48
Sptan1	MmuEX0044725	23.34	24.49	23.66	25.52	28.54	32.99	37.53	42.14	38.44	33.09	32.74	31.58	0.049231	0	0.154252	0.1	0.086124	0.03	0.103309	0.01	0.034641	0	-0.0662	0.01		MmuEX0044725	SOK,SOK,67=84=248,OK,S@93.13,305.87	SOK,SOK,45=51=148,OK,S@59.76,184.24	SOK,SOK,70=54=200,OK,S@76.66,247.34	SOK,SOK,59=52=162,OK,S@69.67,203.33	SOK,SOK,82=65=184,OK,S@94.47,236.53	SOK,SOK,68=59=129,OK,S@84.45,171.55	SOK,SOK,170=170=283,OK,S@233.81,389.19	SOK,SOK,154=165=219,OK,S@226.71,311.29	SOK,SOK,146=210=285,OK,S@246.40,394.60	SOK,SOK,142=125=270,OK,S@177.69,359.31	SOK,SOK,144=227=381,OK,S@246.20,505.80	SOK,SOK,177=207=416,OK,S@252.64,547.36
Spry1	MmuEX0044804	53.8	67.29	53.1	54.51	61.74	54.64	84.44	78.65	81.33	78.93	86.67	80.21	0.010927	0	0.256685	0.08	0.252003	0.15	0.247207	0.12	0.238968	0.18	-0.006357	0		MmuEX0044804	SOK,SOK,151=33=79,B1,C2@141.49,121.51	SOK,SOK,131=50=44,B1,C2@151.40,73.60	SOK,SOK,85=35=53,B1,C2@91.86,81.14	SOK,SOK,99=28=53,B1,C1@98.12,81.88	SOK,SOK,94=48=44,OK,C1@114.84,71.16	SOK,SOK,80=26=44,B1,C2@81.96,68.04	SOK,SOK,479=118=55,B1,C2@550.55,101.45	SOK,SOK,335=85=57,B1,C2@375.16,101.84	SOK,SOK,462=148=70,B1,C2@553.04,126.96	SOK,SOK,373=114=65,B1,C2@435.69,116.31	SOK,SOK,482=155=49,B1,C2@594.56,91.44	SOK,SOK,329=133=57,B1,C2@416.29,102.71
Srsf4	MmuEX0044994	15.93	13.47	15.38	10.06	13.71	9.67	24.42	37.7	36.47	24.66	25.9	20.06	-0.039081	0	0.199599	0.05	0.085156	0.01	0.237573	0.1	0.125872	0.06	-0.110927	0		MmuEX0044994	SOK,SOK,46=48=241,OK,C1@53.37,281.63	SOK,SOK,29=37=206,OK,C1@36.64,235.36	SOK,SOK,19=48=179,B1,C1@37.83,208.17	SOK,SOK,19=16=152,OK,C1@18.81,168.19	SOK,SOK,28=25=162,OK,C1@29.48,185.52	SOK,SOK,16=27=195,OK,C1@23.01,214.99	SOK,SOK,39=62=152,OK,C2@61.78,191.22	SOK,SOK,60=57=94,OK,C2@79.55,131.45	SOK,SOK,58=85=121,OK,C2@96.28,167.72	SOK,SOK,23=41=95,OK,C2@39.21,119.79	SOK,SOK,42=68=153,OK,C2@68.12,194.88	SOK,SOK,45=32=149,OK,C1@45.34,180.66
Srsf4	MmuEX0044995	16.54	15.74	21.72	8.31	17.41	15.67	29.85	38.61	38.51	30.38	24.66	27.33	-0.026075	0	0.188106	0.09	0.096033	0.01	0.214666	0.15	0.125268	0.03	-0.094036	0		MmuEX0044995	SOK,SOK,50=46=239,OK,C2@55.41,279.59	SOK,SOK,37=41=206,OK,C2@44.70,239.30	SOK,SOK,49=51=178,OK,C2@60.38,217.62	SOK,SOK,16=12=152,OK,C1@14.96,165.04	SOK,SOK,25=44=162,OK,C2@40.22,190.78	SOK,SOK,27=46=195,OK,C2@42.00,226.00	SOK,SOK,62=69=152,OK,C2@84.48,198.52	SOK,SOK,60=56=91,OK,C3@79.92,127.08	SOK,SOK,85=69=121,OK,C3@105.90,169.10	SOK,SOK,41=43=95,OK,C2@54.38,124.62	SOK,SOK,68=34=153,OK,C2@62.88,192.12	SOK,SOK,32=81=149,B1,C2@71.60,190.40
Ssbp3	MmuEX0045024	17.56	16.93	20.31	8.66	12.85	13.17	3.98	2.67	3.35	3.69	5.71	3.57	-0.06053	0.01	-0.14353	0.1	-0.136166	0.08	-0.084326	0.02	-0.075515	0.02	0.008746	0		MmuEX0045024	SOK,SOK,106=84=446,OK,S@111.68,524.32	SOK,SOK,95=64=390,OK,S@92.95,456.05	SOK,SOK,83=73=306,OK,S@93.83,368.17	SOK,SOK,22=29=269,OK,S@27.71,292.29	SOK,SOK,41=33=251,OK,S@41.76,283.24	SOK,SOK,51=34=280,OK,S@48.07,316.93	SOK,SOK,7=7=169,OK,S@7.28,175.72	SOK,SOK,3=6=164,OK,S@4.62,168.38	SOK,SOK,1=11=173,B2,S@6.20,178.80	SOK,SOK,8=7=196,OK,S@7.79,203.21	SOK,SOK,6=22=231,B1,S@14.79,244.21	SOK,SOK,5=11=216,B1,S@8.28,223.72
Syne1	MmuEX0045949	43.91	22.73	22.21	57.49	55.19	47.43	100	100	88	91.57	59.25	92.34	0.224299	0	0.668521	0.41	0.575762	0.2	0.447679	0.29	0.34938	0	-0.089346	0		MmuEX0045949	VLOW,VLOW,7=8=10,OK,S@10.98,14.02	VLOW,VLOW,5=1=11,B2,S@3.86,13.14	VLOW,VLOW,3=3=11,OK,S@3.78,13.22	VLOW,VLOW,8=21=11,B1,S@23.00,17.00	VLOW,VLOW,6=23=12,B1,S@22.63,18.37	OK,OK,14=28=24,OK,S@31.30,34.70	OK,OK,45=16=0,B1,S@61.00,0.00	OK,OK,23=24=0,OK,S@47.00,0.00	OK,OK,32=53=6,OK,S@80.08,10.92	OK,OK,26=15=2,OK,S@39.38,3.62	LOW,LOW,28=13=15,B1,S@33.18,22.82	OK,OK,25=45=3,OK,S@67.41,5.59
Syne2	MmuEX0045967	57.41	50.32	70.21	37.02	25	45.45	47.44	62.57	58.17	50.79	55.95	61.8	-0.214024	0.11	-0.005104	0	-0.020021	0	0.201369	0.02	0.193352	0.05	-0.010458	0		MmuEX0045967	OK,OK,38=24=23,OK,S@48.80,36.20	SOK,SOK,40=39=39,OK,S@59.38,58.62	OK,OK,17=49=14,B1,S@56.17,23.83	SOK,SOK,34=33=57,OK,S@45.90,78.10	SOK,SOK,17=23=60,OK,S@25.00,75.00	SOK,SOK,37=28=39,OK,S@47.27,56.73	SOK,SOK,48=91=77,OK,S@102.47,113.53	SOK,SOK,57=60=35,OK,S@95.11,56.89	SOK,SOK,60=93=55,OK,S@120.99,87.01	SOK,SOK,38=59=47,OK,S@73.14,70.86	SOK,SOK,38=56=37,OK,S@73.29,57.71	SOK,SOK,87=78=51,OK,S@133.49,82.51
Taz	MmuEX0046359	40.74	49.5	27.7	23.86	47.76	41.78	57.27	71.72	62.45	59.83	57.38	70.04	0.008488	0	0.218116	0.1	0.201892	0.02	0.216057	0.14	0.194841	0.04	-0.017246	0		MmuEX0046359	SOK,SOK,48=73=88,OK,C1@85.15,123.85	SOK,SOK,54=46=51,OK,C1@74.75,76.25	SOK,SOK,29=47=98,OK,C1@48.20,125.80	SOK,SOK,17=25=67,OK,C1@26.01,82.99	SOK,SOK,41=79=65,OK,C1@88.36,96.64	SOK,SOK,39=50=62,OK,S@63.09,87.91	SOK,SOK,65=83=55,OK,C1@116.26,86.74	SOK,SOK,61=81=28,OK,C1@121.92,48.08	SOK,SOK,104=112=65,OK,S@175.48,105.52	SOK,SOK,71=85=51,OK,C1@123.85,83.15	SOK,SOK,106=104=78,OK,S@165.25,122.75	SOK,SOK,80=120=43,OK,C1@170.20,72.80
Tbc1d1	MmuEX0046378	6.07	9.56	6.34	5.6	8.42	5.01	25.65	26.32	20	18.03	15.36	24.82	-0.009071	0	0.170336	0.09	0.119264	0.01	0.179635	0.11	0.125639	0.03	-0.050535	0		MmuEX0046378	SOK,SOK,15=11=201,OK,S@13.78,213.22	SOK,SOK,9=28=175,B1,C1@20.27,191.73	SOK,SOK,6=25=229,B1,C1@16.48,243.52	SOK,SOK,10=9=160,OK,C1@10.02,168.98	SOK,SOK,14=20=185,OK,C1@18.44,200.56	SOK,SOK,15=12=256,OK,S@14.18,268.82	SOK,SOK,36=33=100,OK,C1@43.35,125.65	SOK,SOK,34=31=91,OK,C1@41.06,114.94	SOK,SOK,32=22=108,OK,C1@32.40,129.60	SOK,SOK,23=32=125,OK,C1@32.45,147.55	SOK,SOK,22=19=113,OK,C1@23.65,130.35	SOK,SOK,46=24=106,OK,C1@43.68,132.32
Tbc1d9b	MmuEX0046525	87.59	89.28	80.71	75.69	74.94	84.41	92.3	93.67	97.57	88.77	88.94	92.78	-0.101517	0	0.071552	0.01	0.029869	0	0.16844	0.1	0.127647	0.05	-0.040497	0.01		MmuEX0046525	SOK,SOK,190=86=19,B1,S@258.39,36.61	SOK,SOK,172=68=14,B1,S@226.77,27.23	SOK,SOK,143=124=31,OK,S@240.52,57.48	SOK,SOK,174=76=39,B1,S@218.74,70.26	SOK,SOK,174=103=45,OK,C1@241.31,80.69	SOK,SOK,192=109=27,OK,S@276.86,51.14	SOK,SOK,277=167=18,OK,S@426.43,35.57	SOK,SOK,145=99=8,OK,S@236.05,15.95	SOK,SOK,252=161=5,OK,C1@407.84,10.16	SOK,SOK,223=135=22,OK,S@337.33,42.67	SOK,SOK,209=122=20,OK,S@312.18,38.82	SOK,SOK,288=162=17,OK,S@433.28,33.72
Tcf12	MmuEX0046651	35.59	34.34	32.12	32.98	38.75	32.89	14.35	14.93	16.55	11.95	16.55	17.99	-0.001056	0	-0.186808	0.12	-0.180542	0.11	-0.187432	0.13	-0.180496	0.12	0.008281	0		MmuEX0046651	SOK,SOK,270=246=467,OK,S@349.85,633.15	SOK,SOK,211=175=369,OK,S@259.27,495.73	SOK,SOK,192=162=374,OK,S@233.83,494.17	SOK,SOK,189=118=312,OK,S@204.15,414.85	SOK,SOK,253=195=354,OK,S@310.78,491.23	SOK,SOK,249=201=459,OK,S@298.97,610.03	SOK,SOK,73=51=370,OK,S@70.89,423.11	SOK,SOK,57=43=285,OK,S@57.48,327.52	SOK,SOK,88=73=406,OK,S@93.84,473.16	SOK,SOK,48=28=280,OK,S@42.54,313.46	SOK,SOK,61=85=368,OK,S@85.07,428.93	SOK,SOK,92=55=335,OK,S@86.71,395.29
Tcf7	MmuEX0046681	8.53	6.93	6.35	10.2	8.63	5.82	20.7	29.19	28.22	37.58	38.26	23.13	0.009574	0	0.198799	0.09	0.294265	0.13	0.185557	0.07	0.285396	0.14	0.096272	0		MmuEX0046681	SOK,SOK,36=36=386,OK,S@39.07,418.93	SOK,SOK,23=23=309,OK,S@24.60,330.40	SOK,SOK,24=19=317,OK,S@22.86,337.14	SOK,SOK,24=26=220,OK,S@27.54,242.46	SOK,SOK,27=28=291,OK,S@29.86,316.14	SOK,SOK,25=17=340,OK,S@22.23,359.77	SOK,SOK,63=67=249,OK,S@78.45,300.55	SOK,SOK,66=75=171,OK,S@91.07,220.93	SOK,SOK,75=98=220,OK,S@110.90,282.10	SOK,SOK,168=186=294,OK,S@243.52,404.48	SOK,SOK,300=358=531,OK,S@454.91,734.09	SOK,SOK,59=71=216,OK,S@80.03,265.97
Tcf7l2	MmuEX0046686	37.14	20.83	55.56	41.18	20	17.65	30.23	63.64	60.87	79.17	55.56	56.92	-0.118201	0	0.181111	0	0.234128	0	0.284968	0	0.342332	0.15	0.047601	0		MmuEX0046686	OK,OK,8=18=22,B1,S@17.83,30.17	LOW,LOW,2=8=19,B1,S@6.04,22.96	LOW,LOW,24=11=14,B1,S@27.22,21.78	VLOW,VLOW,14=0=10,Bl,S@9.88,14.12	VLOW,VLOW,5=2=14,B1,S@4.20,16.80	VLOW,VLOW,2=4=14,OK,S@3.53,16.47	LOW,LOW,4=9=15,B1,S@8.46,19.54	VLOW,VLOW,13=8=6,OK,S@17.18,9.82	LOW,LOW,17=11=9,OK,S@22.52,14.48	OK,OK,21=17=5,OK,S@34.04,8.96	VLOW,VLOW,9=16=10,OK,S@19.45,15.55	LOW,LOW,19=18=14,OK,S@29.03,21.97
Tead1	MmuEX0046858	33.5	7.58	9.04	30.97	41.18	51.87	71.38	63.61	54.47	62.36	71.97	63.7	0.27913	0	0.499772	0.28	0.520584	0.19	0.216915	0	0.236745	0.03	0.023878	0		MmuEX0046858	OK,OK,9=20=24,OK,C1@17.76,35.25	OK,OK,1=1=31,B1,C1@2.50,30.50	OK,OK,1=8=30,B1,C1@3.53,35.47	OK,OK,20=9=30,B1,C1@18.27,40.73	LOW,OK,12=12=19,OK,C2@17.71,25.29	OK,SOK,15=20=29,B1,C3@33.20,30.80	OK,SOK,45=40=14,OK,C1@70.67,28.33	OK,SOK,29=39=20,OK,C2@55.98,32.02	OK,SOK,27=35=23,OK,C1@46.30,38.70	OK,SOK,32=47=18,OK,C1@60.49,36.51	SOK,SOK,28=60=22,B1,C2@79.17,30.83	SOK,SOK,35=48=21,OK,C1@66.25,37.75
Tekt1	MmuEX0046918	66.67	80	69.23	93.44	83.91	79.71	100	100	97.01	93.88	97.39	95.32	0.137777	0	0.272125	0.13	0.244918	0.11	0.143218	0.02	0.109793	0	-0.030892	0		MmuEX0046918	OK,OK,24=48=18,OK,S@60.00,30.00	OK,OK,24=32=7,OK,S@50.40,12.60	OK,OK,20=25=10,OK,S@38.08,16.92	LOW,LOW,45=12=2,B1,S@55.13,3.87	OK,OK,33=40=7,OK,S@67.13,12.87	LOW,LOW,10=45=7,B1,S@49.42,12.58	OK,OK,37=35=0,OK,S@72.00,0.00	OK,OK,28=46=0,OK,S@74.00,0.00	OK,OK,32=33=1,OK,S@64.03,1.97	OK,OK,50=42=3,OK,S@89.19,5.81	SOK,SOK,83=66=2,OK,S@147.06,3.94	SOK,SOK,70=93=4,OK,S@159.18,7.82
Tgfbr2	MmuEX0047113	23.44	31.79	24.61	16.33	25.04	29.8	44.73	39.74	44.92	37.85	37.62	40.81	-0.005325	0	0.180541	0.03	0.131394	0.02	0.18458	0.1	0.136981	0.07	-0.050933	0		MmuEX0047113	SOK,SOK,66=84=245,OK,S@92.59,302.41	SOK,SOK,44=93=147,B1,S@90.28,193.72	SOK,SOK,90=68=242,OK,S@98.44,301.56	SOK,SOK,49=47=246,OK,S@55.85,286.15	SOK,SOK,79=80=238,OK,S@99.41,297.59	SOK,SOK,71=92=192,OK,S@105.79,249.21	SOK,SOK,206=257=286,OK,S@335.03,413.97	SOK,SOK,176=184=273,OK,S@251.55,381.45	SOK,SOK,238=248=298,OK,S@352.17,431.83	SOK,SOK,176=187=298,OK,S@250.19,410.81	SOK,SOK,219=196=344,OK,S@285.54,473.46	SOK,SOK,265=270=388,OK,S@376.68,546.32
Tk2	MmuEX0047409	25.24	43.48	25.45	26	46.34	21.47	62.69	61.98	63.4	41.46	51.94	59.46	-0.006847	0	0.338924	0.1	0.23067	0	0.347997	0.08	0.245572	0	-0.109117	0		MmuEX0047409	SOK,SOK,12=40=77,B1,S@32.56,96.44	OK,OK,38=22=39,OK,S@43.05,55.95	OK,OK,18=10=41,OK,S@17.56,51.44	OK,OK,12=14=37,OK,S@16.38,46.62	OK,OK,42=15=33,B1,S@41.71,48.29	OK,OK,14=21=64,OK,S@21.26,77.74	SOK,SOK,52=32=25,OK,S@68.33,40.67	OK,OK,47=28=23,OK,S@60.74,37.26	SOK,SOK,54=43=28,OK,S@79.25,45.75	OK,OK,19=15=24,OK,S@24.05,33.95	OK,OK,41=26=31,OK,S@50.90,47.10	SOK,SOK,51=37=30,OK,S@70.16,47.84
Tle1	MmuEX0047421	95.78	97.7	97.65	80.26	87.09	74.5	96.69	100	96	100	99.32	95.1	-0.168127	0.08	-0.00071	0	0.021685	0	0.167536	0.1	0.185512	0.09	0.020386	0		MmuEX0047421	SOK,SOK,161=181=7,OK,C3@334.27,14.73	SOK,SOK,107=144=3,OK,C3@248.16,5.84	SOK,SOK,108=160=3,OK,C3@264.63,6.37	SOK,SOK,96=62=19,OK,C2@142.06,34.94	SOK,SOK,113=73=13,OK,C2@173.31,25.69	SOK,SOK,80=85=28,OK,C3@143.78,49.22	SOK,SOK,101=140=4,OK,C3@236.89,8.11	SOK,SOK,107=125=0,OK,C3@232.00,0.00	SOK,SOK,175=156=2,OK,C2@319.68,13.32	SOK,SOK,147=101=0,OK,C2@248.00,0.00	SOK,SOK,142=147=1,OK,C3@288.03,1.97	SOK,SOK,170=214=7,OK,C3@371.84,19.16
Tmem164	MmuEX0047800	46.06	56.19	44.02	57.6	42.26	45.12	75.9	55.24	59.07	84.72	67.44	81.79	-0.006803	0	0.131996	0	0.327791	0.04	0.134669	0.04	0.336571	0.18	0.205198	0.02		MmuEX0047800	SOK,SOK,50=66=58,OK,C1@80.14,93.86	OK,OK,21=39=20,B1,S@44.95,35.05	SOK,SOK,35=73=59,B1,C1@73.51,93.49	SOK,SOK,36=71=34,B1,C1@81.22,59.78	SOK,SOK,58=45=59,OK,C1@68.46,93.54	SOK,SOK,38=51=46,OK,C1@60.91,74.09	SOK,SOK,54=104=22,B1,C2@136.62,43.38	SOK,SOK,33=57=31,OK,C1@66.84,54.16	SOK,SOK,47=93=42,B1,C1@107.51,74.49	SOK,SOK,63=57=9,OK,C2@109.29,19.71	SOK,SOK,62=97=33,OK,C1@129.48,62.52	SOK,SOK,59=89=14,OK,C2@132.50,29.50
Tnnt2	MmuEX0048341	2.12	1.93	0	0	0	0	13.47	20.85	18.15	11.86	22.37	19.74	-0.011154	0	0.160189	0.09	0.177071	0.06	0.170528	0.1	0.188956	0.07	0.012746	0		MmuEX0048341	SOK,SOK,26=1615,na,na@34.79,1606.21	SOK,SOK,28=1915,na,na@37.50,1905.50	OK,OK,0=45,na,na@0.00,45.00	SOK,SOK,0=105,na,na@0.00,105.00	OK,OK,0=96,na,na@0.00,96.00	OK,OK,0=42,na,na@0.00,42.00	SOK,SOK,20=173,na,na@26.00,167.00	SOK,SOK,55=281,na,na@70.06,265.94	SOK,SOK,29=176,na,na@37.21,167.79	OK,OK,7=70,na,na@9.13,67.87	SOK,SOK,76=355,na,na@96.41,334.59	SOK,SOK,19=104,na,na@24.28,98.72
Tnrc6a	MmuEX0048382	64.53	64.36	55.93	88.04	77.33	90.26	100	81.63	79.5	91.03	96.88	92.46	0.244403	0.04	0.219188	0.05	0.308519	0.11	-0.025216	0	0.062445	0	0.092444	0		MmuEX0048382	LOW,LOW,34=9=15,B1,S@37.43,20.57	VLOW,VLOW,37=0=13,B3,S@32.18,17.82	OK,OK,35=13=24,B1,S@40.27,31.73	OK,OK,40=18=5,B1,S@55.47,7.53	SOK,SOK,55=31=16,OK,S@78.88,23.12	OK,SOK,31=42=5,OK,S@70.40,7.60	OK,OK,15=22=0,OK,S@37.00,0.00	LOW,OK,16=19=5,OK,S@32.65,7.35	LOW,OK,42=13=9,B1,S@50.88,13.12	N,VLOW,9=7=1,OK,S@15.48,1.52	OK,OK,24=25=1,OK,S@48.44,1.56	OK,OK,32=26=3,OK,S@56.40,4.60
Tpm1	MmuEX0048594	97.04	98.32	95.79	94.47	94.29	95.6	81.7	87.62	85.4	77.91	83.1	76.53	-0.024113	0	-0.116492	0.09	-0.190503	0.14	-0.092995	0.05	-0.166639	0.1	-0.074355	0.02		MmuEX0048594	SOK,SOK,2152=2731=72,OK,S@4808.33,146.67	SOK,SOK,2278=2656=41,OK,S@4891.42,83.58	SOK,SOK,1165=1377=54,OK,S@2486.71,109.29	SOK,SOK,938=1109=58,OK,S@1988.59,116.41	SOK,SOK,1130=1360=73,OK,S@2416.65,146.35	SOK,SOK,1273=1513=62,OK,S@2722.69,125.31	SOK,SOK,990=1316=250,OK,C1@2088.25,467.75	SOK,SOK,1105=1249=161,OK,C1@2203.64,311.36	SOK,SOK,1387=1623=249,OK,C1@2783.19,475.81	SOK,SOK,835=1075=262,OK,C1@1692.21,479.79	SOK,SOK,1269=1381=261,OK,C1@2419.04,491.96	SOK,SOK,981=1074=305,OK,C1@1806.11,553.89
Tpm1	MmuEX0048595	2.69	2.17	4.21	5.37	5.69	4.94	21.6	15.7	16.44	24.09	18.34	23.26	0.026188	0	0.140302	0.11	0.202001	0.15	0.113286	0.08	0.175708	0.11	0.06269	0		MmuEX0048595	SOK,SOK,39=76=2148,OK,S@60.87,2202.13	SOK,SOK,58=40=2279,OK,S@51.58,2325.42	SOK,SOK,45=54=1165,OK,S@53.21,1210.79	SOK,SOK,45=58=938,OK,C1@55.90,985.10	SOK,SOK,59=73=1130,OK,C1@71.81,1190.19	SOK,SOK,66=62=1273,OK,S@69.21,1331.79	SOK,SOK,278=250=990,OK,C1@327.89,1190.11	SOK,SOK,236=162=1104,OK,C1@235.81,1266.19	SOK,SOK,278=250=1386,OK,C1@314.66,1599.34	SOK,SOK,251=262=835,OK,C1@324.73,1023.27	SOK,SOK,291=261=1270,OK,C1@334.15,1487.85	SOK,SOK,269=306=980,OK,C2@361.69,1193.31
Tpm1	MmuEX0048597	26.75	24.18	41.95	35.73	35.75	36.07	21.51	16.95	17.19	15.52	18.11	21.2	0.090822	0	-0.092286	0.04	-0.086884	0.04	-0.182711	0.12	-0.176576	0.13	0.005495	0		MmuEX0048597	SOK,SOK,733=711=1977,OK,C3@915.12,2505.88	SOK,SOK,648=550=1878,OK,C3@743.78,2332.22	SOK,SOK,698=630=919,OK,C2@942.62,1304.38	SOK,SOK,563=511=966,OK,C2@728.89,1311.11	SOK,SOK,646=578=1100,OK,C2@830.83,1493.17	SOK,SOK,670=550=1081,OK,C2@829.97,1471.03	SOK,SOK,512=488=1825,OK,C3@607.66,2217.34	SOK,SOK,380=358=1808,OK,C3@431.55,2114.45	SOK,SOK,513=428=2267,OK,C3@551.46,2656.54	SOK,SOK,333=265=1628,OK,C3@345.48,1880.52	SOK,SOK,480=402=1994,OK,C3@520.84,2355.16	SOK,SOK,573=460=1920,OK,C3@626.04,2326.96
Tpm1	MmuEX0048598	75	77.61	61.37	66.61	65.62	67.69	80.22	84.67	85.03	86.17	84.33	81.72	-0.084198	0	0.094387	0.04	0.093416	0.05	0.178457	0.12	0.176665	0.12	-0.001348	0		MmuEX0048598	SOK,SOK,1971=2331=717,OK,C1@3764.25,1254.75	SOK,SOK,1853=2133=575,OK,C1@3539.79,1021.21	SOK,SOK,910=1120=639,OK,C2@1637.97,1031.03	SOK,SOK,964=1083=513,OK,C1@1705.22,854.78	SOK,SOK,1080=1203=598,OK,C2@1890.51,990.49	SOK,SOK,1068=1291=563,OK,C1@1977.90,944.10	SOK,SOK,1811=2262=502,OK,C1@3670.07,904.93	SOK,SOK,1808=2148=358,OK,C1@3652.66,661.34	SOK,SOK,2264=2632=431,OK,C1@4529.55,797.45	SOK,SOK,1622=1754=271,OK,C1@3142.62,504.38	SOK,SOK,1990=2380=406,OK,C1@4027.60,748.40	SOK,SOK,1920=2193=460,OK,C1@3737.06,835.94
Trerf1	MmuEX0048821	76.42	76.94	93.53	85.5	80.26	84.23	43.96	54.13	53.53	57.53	42.74	74.25	0.034552	0	-0.282573	0.14	-0.215923	0.1	-0.322435	0.17	-0.253024	0.02	0.068776	0		MmuEX0048821	OK,OK,51=29=12,OK,S@70.31,21.69	OK,OK,31=24=8,OK,S@48.47,14.53	SOK,SOK,81=38=4,B1,S@115.04,7.96	OK,OK,51=34=7,OK,S@78.66,13.34	OK,OK,33=34=8,OK,S@60.20,14.80	OK,OK,35=31=6,OK,S@60.65,11.35	OK,SOK,42=19=38,B1,S@43.52,55.48	OK,OK,38=25=26,OK,S@48.18,40.82	SOK,SOK,42=29=30,OK,S@54.07,46.93	OK,OK,21=40=22,OK,S@47.75,35.25	OK,OK,31=15=30,B1,S@32.48,43.52	OK,OK,38=39=13,OK,S@66.83,23.17
Tsc2	MmuEX0049265	17.26	10.48	6.35	11.25	19.3	12.17	28.12	34.78	35.89	32.62	28.65	44.36	0.024173	0	0.21934	0.06	0.221923	0.1	0.193231	0.09	0.194869	0.04	-0.000901	0		MmuEX0049265	SOK,SOK,32=26=139,OK,S@34.00,163.00	SOK,SOK,10=16=111,OK,S@14.36,122.64	SOK,SOK,8=8=118,OK,S@8.51,125.49	SOK,SOK,19=16=138,OK,S@19.46,153.54	SOK,SOK,15=29=92,OK,S@26.25,109.75	SOK,SOK,14=14=101,OK,S@15.70,113.30	SOK,SOK,40=50=115,OK,S@57.65,147.35	SOK,SOK,30=34=60,OK,S@43.13,80.87	SOK,SOK,36=39=67,OK,S@50.96,91.04	SOK,SOK,55=37=95,OK,S@61.00,126.00	SOK,SOK,64=34=122,OK,S@63.03,156.97	SOK,SOK,61=57=74,OK,S@85.17,106.83
Ttc3	MmuEX0049510	43.35	45.19	43.44	36.7	43.43	47.11	76.29	67.19	68.91	59.86	64.66	66.91	-0.013981	0	0.262126	0.13	0.201648	0.08	0.274207	0.13	0.208521	0.1	-0.063333	0		MmuEX0049510	SOK,SOK,105=69=114,OK,C2@124.85,163.15	SOK,SOK,48=78=75,OK,C2@90.83,110.17	SOK,SOK,84=36=76,B1,C2@85.14,110.86	SOK,SOK,36=69=88,B1,C3@70.83,122.17	SOK,SOK,53=52=67,OK,C2@74.70,97.30	SOK,SOK,73=62=76,OK,C2@99.40,111.60	SOK,SOK,44=44=13,OK,C1@77.05,23.95	OK,OK,27=35=15,OK,C1@51.74,25.26	OK,OK,37=27=14,OK,C1@53.75,24.25	OK,OK,23=34=19,OK,C2@45.49,30.51	SOK,SOK,70=51=32,OK,C2@98.93,54.07	OK,SOK,43=35=19,OK,C2@64.90,32.10
Ubn1	MmuEX0050277	45.42	41.83	33.2	21.67	40.78	46.99	59.81	63.75	65.9	61.13	67.2	48.66	-0.00601	0	0.218173	0.1	0.194991	0.09	0.227986	0.14	0.201505	0	-0.022135	0		MmuEX0050277	SOK,SOK,99=119=131,OK,S@158.52,190.48	SOK,SOK,43=108=105,B1,S@107.08,148.92	SOK,SOK,88=74=163,OK,S@107.90,217.10	SOK,SOK,41=42=150,OK,S@50.49,182.51	SOK,SOK,72=85=114,OK,S@110.51,160.49	SOK,SOK,108=103=119,OK,S@155.07,174.93	SOK,SOK,107=146=85,OK,S@202.16,135.84	SOK,SOK,96=101=56,OK,S@161.29,91.71	SOK,SOK,133=126=67,OK,S@214.83,111.17	SOK,SOK,80=93=55,OK,S@139.38,88.62	SOK,SOK,80=170=61,B1,S@208.99,102.01	SOK,SOK,116=83=105,OK,S@147.93,156.07
Usp34	MmuEX0050979	100	100	95.56	94.12	93.22	76.47	75.61	73.33	76.07	76.47	81.31	75.93	-0.063466	0	-0.225558	0.13	-0.199913	0.11	-0.166345	0	-0.135696	0	0.027173	0		MmuEX0050979	OK,OK,32=41=0,OK,S@73.00,0.00	LOW,LOW,14=21=0,OK,S@35.00,0.00	OK,OK,50=36=2,OK,S@84.09,3.91	OK,OK,51=45=3,OK,S@93.18,5.82	SOK,SOK,51=59=4,OK,C1@106.27,7.73	OK,OK,40=38=12,OK,C1@68.82,21.18	SOK,SOK,55=38=15,OK,C1@81.66,26.34	OK,OK,31=24=10,OK,C1@47.66,17.34	SOK,SOK,40=49=14,OK,S@78.35,24.65	OK,OK,30=22=8,OK,S@45.88,14.12	OK,OK,46=41=10,OK,S@78.87,18.13	OK,OK,33=49=13,OK,S@72.13,22.87
Vegfa	MmuEX0051320	17.51	17.49	6.97	10.96	8.77	8.6	48.57	42.01	46.34	49.97	46.95	47.13	-0.063284	0	0.299711	0.2	0.318014	0.25	0.364512	0.29	0.381156	0.33	0.016014	0		MmuEX0051320	SOK,SOK,20=60=140,OK,C2@38.52,181.48	SOK,SOK,16=55=123,B1,C2@33.93,160.07	SOK,SOK,10=19=150,OK,C2@12.48,166.52	SOK,SOK,27=26=179,OK,C2@25.43,206.57	SOK,SOK,11=33=170,OK,C2@18.77,195.23	SOK,SOK,21=19=178,OK,C2@18.75,199.25	SOK,SOK,178=350=216,OK,C1@361.36,382.64	SOK,SOK,199=341=292,OK,C2@349.52,482.48	SOK,SOK,244=370=282,OK,C1@415.21,480.79	SOK,SOK,181=296=188,OK,C2@332.30,332.70	SOK,SOK,250=363=276,OK,C1@417.39,471.61	SOK,SOK,323=629=413,OK,C2@643.32,721.68
Vldlr	MmuEX0051377	15.53	10.13	7.5	11.97	10.85	12.3	32.91	33	25.71	19.87	52.38	30.39	0.005097	0	0.198608	0.1	0.190614	0	0.190888	0.08	0.185558	0.03	-0.009702	0		MmuEX0051377	OK,OK,5=20=68,B1,S@14.44,78.56	OK,OK,5=11=71,B1,S@8.81,78.19	OK,OK,3=9=74,B1,S@6.45,79.55	SOK,SOK,21=13=125,OK,S@19.03,139.97	SOK,SOK,12=16=115,OK,S@15.52,127.48	SOK,SOK,10=20=107,OK,S@16.85,120.15	SOK,SOK,86=69=158,OK,S@103.01,209.99	SOK,SOK,63=70=135,OK,S@88.44,179.56	SOK,SOK,61=83=208,OK,S@90.50,261.50	SOK,SOK,26=33=119,OK,S@35.37,142.63	SOK,SOK,98=78=80,OK,S@134.09,121.91	SOK,SOK,82=42=142,OK,S@80.84,185.16
Wfdc2	MmuEX0052137	83.21	80.21	87.35	83.71	83.52	79.99	96.36	97.62	97.11	98.13	97.15	96.95	0.000201	0	0.138809	0.09	0.14057	0.08	0.139997	0.11	0.140165	0.12	0.000758	0		MmuEX0052137	SOK,SOK,1368=1150=254,OK,C2@2306.58,465.42	SOK,SOK,926=1003=238,OK,C2@1738.15,428.85	SOK,SOK,1091=1119=160,OK,C2@2070.19,299.81	SOK,SOK,1320=1372=262,OK,C2@2472.79,481.21	SOK,SOK,1347=1461=277,OK,C2@2576.59,508.41	SOK,SOK,1123=1219=293,OK,C2@2107.74,527.26	SOK,SOK,4227=4826=171,OK,C3@8888.25,335.75	SOK,SOK,3541=3913=91,OK,C3@7365.43,179.57	SOK,SOK,4343=4802=136,OK,C3@9012.78,268.22	SOK,SOK,4127=4395=81,OK,C3@8442.12,160.88	SOK,SOK,5210=5986=164,OK,C3@11036.24,323.76	SOK,SOK,5019=5615=167,OK,C3@10471.57,329.43
Wiz	MmuEX0052198	56.04	57.58	52.81	36.05	53.85	31.03	27.1	35.42	29.79	21.57	36.06	17.81	-0.17427	0	-0.242769	0.07	-0.306814	0.1	-0.06387	0	-0.130387	0.01	-0.060224	0		MmuEX0052198	OK,OK,17=34=20,OK,C3@39.79,31.21	VLOW,VLOW,12=7=7,OK,C3@14.97,11.03	OK,OK,25=22=21,OK,C3@35.91,32.09	SOK,SOK,25=28=47,OK,C3@36.05,63.95	LOW,LOW,18=17=15,OK,C3@26.92,23.08	OK,OK,16=20=40,OK,C3@23.58,52.42	OK,OK,16=13=39,OK,C3@18.43,49.57	OK,OK,18=16=31,OK,C3@23.02,41.98	OK,OK,16=12=33,OK,C2@18.17,42.83	OK,OK,9=13=40,OK,C3@13.37,48.63	OK,OK,26=19=40,OK,C3@30.65,54.35	OK,OK,6=7=30,OK,C3@7.66,35.34
Wnk1	MmuEX0052217	65.14	53.66	60.74	52.18	48.29	63.15	32.43	37.42	38.82	33.36	26.97	40.3	-0.081046	0	-0.238748	0.11	-0.272984	0.16	-0.160775	0.06	-0.188435	0.14	-0.030635	0		MmuEX0052217	SOK,SOK,148=97=66,OK,C1@202.59,108.41	SOK,SOK,59=86=63,OK,C1@111.61,96.39	SOK,SOK,120=87=67,OK,S@166.43,107.57	SOK,SOK,159=128=132,OK,C1@218.63,200.37	SOK,SOK,149=95=131,OK,C1@181.09,193.91	SOK,SOK,100=153=74,OK,C1@206.50,120.50	SOK,SOK,119=89=217,OK,S@137.83,287.17	SOK,SOK,78=81=133,OK,S@109.27,182.73	SOK,SOK,97=97=153,OK,S@134.71,212.29	SOK,SOK,70=86=156,OK,S@104.08,207.92	SOK,SOK,96=58=209,OK,S@97.90,265.10	SOK,SOK,95=121=160,OK,S@151.53,224.47
Wnk1	MmuEX0052218	79.23	60.77	73.13	90.22	88.47	81.87	95.52	97.31	94.85	96.91	91.76	92.23	0.148555	0.04	0.227175	0.13	0.197556	0.14	0.076543	0.03	0.04879	0.01	-0.030497	0		MmuEX0052218	SOK,SOK,177=113=38,OK,S@259.87,68.13	SOK,SOK,86=41=41,B1,S@102.09,65.91	SOK,SOK,146=99=45,OK,S@212.08,77.92	SOK,SOK,253=153=22,OK,S@386.14,41.86	SOK,SOK,145=116=17,OK,S@245.95,32.05	SOK,SOK,158=158=35,OK,S@287.36,63.64	SOK,SOK,262=250=12,OK,S@500.52,23.48	SOK,SOK,245=117=5,B1,S@357.13,9.87	SOK,SOK,304=212=14,OK,S@502.70,27.30	SOK,SOK,242=134=6,OK,S@370.20,11.80	SOK,SOK,292=198=22,OK,S@469.81,42.19	SOK,SOK,301=245=23,OK,S@524.79,44.21
Yap1	MmuEX0052491	25.29	26.59	24.43	34.94	31.13	30.24	46.11	38.94	40.74	44.63	41.79	43.95	0.064035	0	0.1613	0.07	0.178892	0.11	0.097433	0.03	0.112257	0.04	0.016042	0		MmuEX0052491	SOK,SOK,73=140=297,B1,S@128.98,381.02	SOK,SOK,43=147=250,B1,S@117.00,323.00	SOK,SOK,69=95=239,OK,S@98.45,304.55	SOK,SOK,68=158=200,B1,S@148.84,277.16	SOK,SOK,63=122=194,B1,S@117.98,261.02	SOK,SOK,99=143=263,OK,S@152.71,352.29	SOK,SOK,86=123=115,OK,S@149.40,174.60	SOK,SOK,48=82=96,OK,S@88.00,138.00	SOK,SOK,59=116=121,B1,S@120.59,175.41	SOK,SOK,53=116=99,B1,S@119.61,148.39	SOK,SOK,90=125=141,OK,S@148.77,207.23	SOK,SOK,71=133=123,B1,S@143.72,183.28
Ythdf3	MmuEX0052600	17.5	12.45	19.78	22.67	32.32	30.47	46.33	48.24	42.86	30.13	39.67	49.19	0.1238	0	0.291586	0.17	0.227887	0.06	0.163544	0.05	0.105525	0	-0.058353	0		MmuEX0052600	SOK,SOK,20=20=125,OK,S@28.87,136.12	SOK,SOK,19=15=161,OK,S@24.28,170.72	SOK,SOK,39=9=131,B1,C1@35.41,143.59	SOK,SOK,25=22=106,OK,C1@34.69,118.31	SOK,SOK,56=19=101,B1,C1@56.88,119.12	SOK,SOK,46=21=101,B1,C1@51.19,116.81	SOK,SOK,34=25=46,OK,S@48.65,56.35	SOK,SOK,42=34=53,OK,C1@62.23,66.77	SOK,SOK,50=28=70,OK,S@63.43,84.57	SOK,SOK,27=14=64,OK,S@31.64,73.36	SOK,SOK,61=23=86,B1,S@67.44,102.56	SOK,SOK,82=46=89,OK,S@106.74,110.26
Zfp120	MmuEX0053031	85.02	67.29	59.92	100	68.54	100	67.84	44.85	49.3	83.87	76.82	81.77	0.287828	0	-0.166808	0	0.111388	0	-0.451702	0.12	-0.172232	0	0.28029	0.05		MmuEX0053031	OK,OK,22=30=4,OK,S@47.61,8.39	VLOW,VLOW,6=28=7,B1,S@27.59,13.41	LOW,LOW,10=32=12,B1,S@32.36,21.64	OK,OK,16=20=0,OK,S@36.00,0.00	LOW,LOW,12=18=6,OK,S@24.67,11.33	OK,OK,22=27=0,OK,S@49.00,0.00	LOW,LOW,12=17=6,OK,S@23.74,11.26	LOW,OK,18=15=18,OK,S@22.87,28.13	LOW,LOW,12=24=16,OK,S@25.64,26.36	OK,OK,25=22=4,OK,S@42.77,8.23	OK,OK,31=37=9,OK,S@59.15,17.85	OK,OK,18=23=4,OK,S@36.80,8.20
Zscan26	MmuEX0053075	77.78	60.98	71.72	62.5	30.16	39.58	82.76	67.03	87.39	69.89	85.96	74.24	-0.30412	0.06	0.104136	0	0.044125	0	0.415816	0.13	0.338792	0	-0.065141	0		MmuEX0053075	OK,OK,45=39=12,OK,C2@74.67,21.33	OK,OK,38=37=24,OK,C2@60.37,38.63	OK,OK,43=28=14,OK,C3@60.96,24.04	OK,OK,24=26=15,OK,C2@40.62,24.38	OK,OK,27=11=44,B1,C2@24.73,57.27	OK,OK,23=15=29,OK,C2@26.52,40.48	SOK,SOK,48=48=10,OK,C2@87.73,18.27	OK,OK,31=30=15,OK,C2@50.94,25.06	SOK,SOK,47=50=7,OK,C2@90.89,13.11	OK,OK,25=40=14,OK,C2@55.21,23.79	SOK,SOK,58=40=8,OK,C3@91.12,14.88	SOK,SOK,38=60=17,OK,C2@85.38,29.62
Zfp644	MmuEX0053517	11.37	15.11	2.47	7.89	24.79	31.83	46.43	47.54	29.95	62.95	16.38	86.76	0.12522	0	0.324049	0.13	0.507341	0	0.195712	0	0.375685	0	0.19624	0		MmuEX0053517	OK,OK,10=0=38,Bl,C3@5.46,42.54	OK,OK,2=7=25,B1,C3@5.14,28.86	OK,OK,2=0=39,Bn,C3@1.01,39.99	LOW,LOW,2=1=17,OK,C3@1.58,18.42	OK,OK,5=9=21,OK,C3@8.68,26.32	VLOW,VLOW,10=0=10,Bl,C3@6.37,13.63	VLOW,VLOW,12=13=14,OK,C2@18.11,20.89	VLOW,VLOW,9=15=13,OK,C3@17.59,19.41	LOW,LOW,6=7=15,OK,C3@8.39,19.61	N,N,9=5=4,OK,C3@11.33,6.67	VLOW,VLOW,0=4=10,Bn,C3@2.29,11.71	LOW,LOW,11=16=2,OK,C2@25.16,3.84
Zfp655	MmuEX0053537	13.04	13.27	7.56	12.59	19.61	12.59	18.37	29.52	42.54	43.33	43.35	36.25	0.025939	0	0.174098	0	0.290473	0.17	0.144612	0	0.258353	0.13	0.111498	0		MmuEX0053537	OK,OK,6=12=60,OK,C1@10.17,67.83	OK,OK,4=11=49,B1,C2@8.49,55.51	OK,OK,7=2=55,B1,C1@4.84,59.16	OK,OK,10=7=59,OK,C1@9.57,66.43	OK,OK,9=11=41,OK,C1@11.96,49.04	OK,OK,1=16=59,B2,C2@9.57,66.43	OK,OK,19=8=60,B1,C1@15.98,71.02	OK,OK,14=17=37,OK,C2@20.07,47.93	SOK,SOK,19=58=52,B1,C2@54.88,74.12	LOW,LOW,3=23=17,B2,C2@18.63,24.37	SOK,SOK,22=53=49,B1,C2@53.75,70.25	SOK,SOK,17=41=51,B1,C2@39.51,69.49
Zfp746	MmuEX0053597	76.52	98.31	87.02	78.14	78.3	82.12	98.82	97.39	97.99	91.36	96.31	96.74	-0.078227	0	0.109314	0	0.082926	0	0.183404	0.12	0.161217	0.08	-0.025222	0		MmuEX0053597	SOK,SOK,71=105=27,OK,S@155.34,47.66	SOK,SOK,101=131=2,OK,S@230.05,3.95	SOK,SOK,131=97=17,OK,S@213.20,31.80	SOK,SOK,75=68=20,OK,S@127.37,35.63	SOK,SOK,97=69=23,OK,S@147.99,41.01	SOK,SOK,53=94=16,OK,S@133.86,29.14	SOK,SOK,90=78=1,OK,S@167.01,1.99	SOK,SOK,77=72=2,OK,S@147.06,3.94	SOK,SOK,86=109=2,OK,S@193.04,3.96	SOK,SOK,77=71=7,OK,S@141.61,13.39	SOK,SOK,103=106=4,OK,S@205.14,7.86	SOK,SOK,100=78=3,OK,S@175.10,5.90
Zfp827	MmuEX0053647	27.31	10.81	24.14	60.65	38.58	23.45	62.62	67.37	44.57	60.61	83.37	64.61	0.164648	0	0.36648	0.05	0.460597	0.15	0.189397	0	0.284768	0	0.088969	0		MmuEX0053647	OK,OK,1=18=28,B2,C2@12.84,34.16	OK,OK,1=5=32,OK,C3@4.11,33.89	LOW,LOW,2=9=17,B1,C3@6.76,21.24	VLOW,VLOW,7=29=12,B1,C2@29.11,18.89	VLOW,VLOW,4=6=13,OK,C2@8.87,14.13	OK,OK,2=9=21,B1,C3@7.50,24.50	VLOW,LOW,9=17=10,OK,C3@22.54,13.46	VLOW,LOW,6=20=8,OK,C2@22.91,11.09	VLOW,LOW,7=14=14,OK,C2@15.60,19.40	VLOW,VLOW,6=11=6,OK,C2@13.94,9.06	LOW,OK,15=19=5,OK,C3@32.51,6.49	VLOW,VLOW,5=12=5,OK,C2@14.21,7.79
Zfp951	MmuEX0053727	40.71	3.35	47.99	53.23	51.91	57.15	33.32	66.06	41.23	77.75	59.24	96.13	0.152001	0	0.047019	0	0.375941	0.24	-0.11204	0	0.224456	0	0.343217	0		MmuEX0053727	OK,OK,0=41=29,B3,S@28.50,41.50	OK,OK,0=2=28,Bn,S@1.01,29.00	VLOW,VLOW,0=19=10,B3,S@13.92,15.08	VLOW,VLOW,2=18=11,B1,S@16.50,14.50	OK,OK,4=40=25,B1,S@35.82,33.18	VLOW,LOW,5=19=14,OK,S@21.72,16.28	OK,OK,1=28=31,B2,S@19.99,40.01	VLOW,OK,8=25=14,OK,S@31.05,15.95	LOW,LOW,3=10=15,OK,S@11.54,16.46	N,VLOW,2=21=4,B1,S@20.99,6.01	VLOW,VLOW,1=27=10,B2,C1@22.51,15.49	OK,SOK,15=44=2,OK,S@58.64,2.36
Zfp961	MmuEX0053741	77.36	69.11	65.08	89.71	73.8	74.63	63.77	40.49	48.11	70.59	48.51	61.37	0.07073	0	-0.20108	0.02	-0.096299	0	-0.272922	0.13	-0.17147	0.01	0.105867	0		MmuEX0053741	OK,OK,27=39=8,OK,C2@57.25,16.75	OK,OK,18=36=10,OK,C2@44.23,19.77	OK,OK,21=33=12,OK,C2@42.95,23.05	OK,OK,20=22=2,OK,C2@39.47,4.53	OK,OK,23=45=10,OK,C2@57.56,20.44	OK,OK,30=41=10,OK,C2@60.45,20.55	VLOW,VLOW,8=26=8,B1,C2@26.78,15.22	VLOW,LOW,8=15=14,OK,C2@14.98,22.02	OK,OK,25=22=21,OK,C2@32.71,35.29	LOW,LOW,11=18=5,OK,C2@24.00,10.00	VLOW,VLOW,7=18=11,B1,C2@17.46,18.54	VLOW,VLOW,6=17=6,B1,C2@17.80,11.20
Arhgef2	MmuEX1004299	73.91	75	67.74	75.9	66.27	74.65	23.67	25.13	27.36	31.1	33.33	29.1	-0.004436	0	-0.468402	0.34	-0.415013	0.31	-0.468375	0.35	-0.410242	0.27	0.059342	0		MmuEX1004299	SOK,SOK,0=136=24,B3,S@118.26,41.74	SOK,SOK,0=138=23,B3,S@120.75,40.25	SOK,SOK,0=84=20,B3,S@70.45,33.55	VLOW,VLOW,0=63=10,B3,C1@55.41,17.59	SOK,SOK,2=108=28,B2,S@91.45,46.55	LOW,LOW,0=106=18,B3,S@92.57,31.43	SOK,SOK,0=98=158,B3,S@60.60,195.40	SOK,SOK,0=94=140,B3,S@58.80,175.20	SOK,SOK,0=110=146,B3,S@70.04,185.96	SOK,SOK,0=102=113,B3,S@66.86,148.14	SOK,SOK,0=127=127,B3,S@84.66,169.34	SOK,SOK,0=174=212,B3,S@112.33,273.67
Aspn	MmuEX1004515	20.51	11.78	15.26	40.03	33.64	15.57	89.16	82.76	83.46	85.61	78.88	89.99	0.17701	0	0.680369	0.63	0.695261	0.61	0.50383	0.44	0.521774	0.4	0.014715	0		MmuEX1004515	SOK,SOK,0=97=188,B3,C2@58.45,226.55	SOK,SOK,0=39=146,B3,C2@21.79,163.21	SOK,SOK,0=49=136,B3,C2@28.23,156.77	SOK,SOK,0=156=117,B3,C3@109.28,163.72	SOK,SOK,0=148=146,B3,C3@98.90,195.10	SOK,SOK,0=73=198,B3,C2@42.19,228.81	SOK,SOK,0=822=50,B3,C3@777.48,94.52	SOK,SOK,0=605=63,B3,C3@552.84,115.16	SOK,SOK,0=858=85,B3,C3@787.03,155.97	SOK,SOK,0=488=41,B3,C3@452.88,76.12	SOK,SOK,0=635=85,B3,C3@567.94,152.06	SOK,SOK,0=737=41,B3,C3@700.12,77.88
Aspn	MmuEX1004517	29.06	35.82	23.38	48.13	51.4	35.4	94.98	93.32	93.28	92.59	89.79	95.44	0.183676	0.07	0.643711	0.54	0.633931	0.51	0.458847	0.39	0.448658	0.35	-0.011258	0		MmuEX1004517	SOK,SOK,86=68=188,OK,C2@99.39,242.61	SOK,SOK,70=93=146,OK,C3@110.68,198.32	SOK,SOK,43=40=136,OK,C2@51.20,167.80	SOK,SOK,125=94=118,OK,C3@162.20,174.80	SOK,SOK,148=165=148,OK,C3@236.95,224.05	SOK,SOK,104=113=198,OK,C3@146.91,268.09	SOK,SOK,884=1007=50,OK,C3@1843.56,97.44	SOK,SOK,895=864=63,OK,C3@1700.29,121.71	SOK,SOK,1195=1165=85,OK,C3@2280.70,164.30	SOK,SOK,540=485=41,OK,C3@987.01,78.99	SOK,SOK,671=824=85,OK,C3@1418.68,161.32	SOK,SOK,839=960=43,OK,C3@1758.00,84.00
Cirbp	MmuEX1006858	73.86	82.95	72.49	72.55	66.1	68.07	86.2	79.56	87.33	91.87	82.96	92.42	-0.061695	0	0.105526	0	0.161143	0	0.16855	0.07	0.224305	0.11	0.056534	0		MmuEX1006858	SOK,SOK,243=0=43,B3,S@211.24,74.76	SOK,SOK,210=4=22,B2,S@195.76,40.24	SOK,SOK,169=0=32,B3,S@145.70,55.30	SOK,SOK,127=0=24,B3,S@109.55,41.45	SOK,SOK,120=1=31,B2,S@100.47,51.53	SOK,SOK,192=0=45,B3,S@161.33,75.67	SOK,SOK,425=1=34,B2,S@396.52,63.48	SOK,SOK,414=2=53,B2,S@373.14,95.86	SOK,SOK,512=0=37,B3,S@479.44,69.56	LOW,LOW,339=0=15,B3,S@325.22,28.78	SOK,SOK,327=4=34,B2,S@302.80,62.20	SOK,SOK,489=0=20,B3,S@470.42,38.58
Cr1l	MmuEX1007468	33.53	46.85	26.42	33	57.28	59.06	58.05	54.42	50.37	52.77	71.45	58.32	0.194792	0	0.196893	0	0.244394	0.11	-0.003276	0	0.041017	0	0.053938	0		MmuEX1007468	OK,OK,32=0=37,B3,C2@23.14,45.86	OK,OK,50=0=33,B3,C2@38.89,44.11	OK,OK,34=0=55,B3,C3@23.51,65.49	OK,OK,29=0=34,B3,C3@20.79,42.21	OK,OK,53=0=23,B3,C2@43.53,32.47	SOK,SOK,80=0=32,B3,C2@66.15,45.85	SOK,SOK,102=0=43,B3,C1@84.17,60.83	SOK,SOK,95=0=46,B3,C2@76.73,64.27	SOK,SOK,108=0=62,B3,C2@85.63,84.37	SOK,SOK,71=0=37,B3,C2@56.99,51.01	SOK,SOK,130=0=30,B3,C2@114.32,45.68	SOK,SOK,128=0=53,B3,C2@105.56,75.44
Dag1	MmuEX1008127	55.98	65.52	52.13	49.78	55.62	52.25	41.55	35.92	37.09	37.05	40.35	37.44	-0.037544	0	-0.182303	0.09	-0.180383	0.11	-0.146508	0.03	-0.145051	0.07	0.002002	0		MmuEX1008127	SOK,SOK,0=199=83,B3,C3@157.86,124.14	SOK,SOK,0=129=36,B3,C3@108.11,56.89	SOK,SOK,0=193=94,B3,C3@149.61,137.39	SOK,SOK,0=114=61,B3,C3@87.12,87.88	SOK,SOK,0=182=77,B3,C3@144.06,114.94	SOK,SOK,0=130=63,B3,C3@100.84,92.16	SOK,SOK,0=252=188,B3,C3@182.82,257.18	SOK,SOK,0=185=175,B3,C3@129.31,230.69	SOK,SOK,0=219=197,B3,C3@154.29,261.71	SOK,SOK,0=273=246,B3,C3@192.29,326.71	SOK,SOK,0=338=265,B3,C3@243.31,359.69	SOK,SOK,0=351=311,B3,C3@247.85,414.15
Lcp1	MmuEX1016141	20.82	19.3	38.45	12.24	14.33	17.1	45	33.58	38.29	48.65	50.19	45.12	-0.077836	0	0.156339	0	0.249563	0	0.239824	0.13	0.329249	0.22	0.092327	0		MmuEX1016141	SOK,SOK,19=40=117,B1,C2@36.64,139.36	OK,OK,20=9=59,OK,C2@16.98,71.02	SOK,SOK,19=42=51,B1,C2@43.06,68.94	OK,OK,7=8=55,OK,C2@8.57,61.43	SOK,SOK,33=14=137,OK,C2@26.37,157.63	SOK,SOK,13=34=120,B1,C2@28.56,138.44	SOK,SOK,43=133=114,B1,C2@130.50,159.50	SOK,SOK,33=67=103,B1,C2@68.17,134.83	SOK,SOK,28=115=123,B1,C2@101.85,164.15	SOK,SOK,25=151=100,B2,C2@134.27,141.73	SOK,SOK,53=155=109,B1,C2@159.10,157.90	SOK,SOK,41=170=137,B1,C2@157.02,190.98
Mbnl1	MmuEX1016906	77.24	53.36	80.2	61.9	71.08	70.17	40.76	52.54	43.02	31.76	40	40.86	-0.077771	0	-0.318279	0	-0.374834	0.08	-0.23746	0.11	-0.293138	0.22	-0.055669	0		MmuEX1016906	SOK,SOK,0=190=28,B3,S@168.38,49.62	SOK,SOK,0=119=52,B3,C1@91.25,79.75	SOK,SOK,0=162=20,B3,S@145.96,36.04	SOK,SOK,7=123=40,B2,C1@105.23,64.77	SOK,SOK,0=118=24,B3,C1@100.93,41.07	SOK,SOK,0=127=27,B3,C1@108.06,45.94	SOK,SOK,0=128=93,B3,C1@90.08,130.92	SOK,SOK,0=155=70,B3,C1@118.21,106.79	SOK,SOK,0=148=98,B3,C1@105.83,140.17	SOK,SOK,0=108=116,B3,C1@71.14,152.86	SOK,SOK,2=178=135,B2,C1@126.00,189.00	SOK,SOK,0=152=110,B3,C1@107.05,154.95
Mical3	MmuEX1017231	15.35	40.31	12.72	10.25	52.45	31.16	71.9	93.25	95.88	65.65	90.11	97.36	0.124876	0	0.707228	0.39	0.698907	0.36	0.573039	0.29	0.567904	0.27	-0.009487	0		MmuEX1017231	OK,OK,3=11=37,B1,C1@7.83,43.17	OK,OK,10=30=28,B1,C1@27.41,40.59	OK,OK,0=8=26,Bn,C1@4.32,29.68	OK,OK,1=5=25,B1,S@3.18,27.82	VLOW,VLOW,7=23=13,B1,S@22.55,20.45	LOW,OK,7=11=19,OK,C1@11.53,25.47	LOW,LOW,12=47=11,B1,S@50.33,19.67	VLOW,VLOW,5=24=1,B1,S@27.98,2.03	VLOW,VLOW,5=44=1,B2,S@47.94,2.06	VLOW,VLOW,7=25=8,B1,S@26.26,13.74	OK,OK,16=41=3,B1,S@54.07,5.93	OK,OK,20=57=1,B1,S@75.94,2.06
RP24-381P6.1	MmuEX1021789	24.14	54.99	24.73	16.34	22.88	25.25	7.69	7.17	14.47	5.02	12.98	3.49	-0.056181	0	-0.182968	0.05	-0.215094	0.13	-0.13251	0.04	-0.1595	0.04	-0.030222	0		MmuEX1021789	SOK,SOK,21=14=88,OK,S@29.69,93.31	SOK,SOK,20=43=53,B1,S@63.79,52.21	SOK,SOK,19=15=87,OK,S@29.92,91.08	SOK,SOK,22=13=148,OK,S@29.90,153.10	SOK,SOK,33=22=164,OK,S@50.11,168.89	SOK,SOK,38=13=133,OK,S@46.46,137.54	SOK,SOK,10=6=166,OK,S@14.00,168.00	SOK,SOK,11=5=165,OK,S@12.98,168.02	SOK,SOK,22=13=169,OK,S@29.52,174.48	SOK,SOK,7=0=104,Bl,S@5.57,105.43	SOK,SOK,23=5=148,B1,S@22.84,153.16	SOK,SOK,13=0=180,Bl,S@6.74,186.26
Wdr20	MmuEX1027885	70.89	56.88	72.22	78.18	68.08	68.42	53.85	45.46	42.43	45.98	61.59	73.09	0.028401	0	-0.21195	0.03	-0.067102	0	-0.240386	0.11	-0.097391	0	0.146855	0		MmuEX1027885	SOK,SOK,92=0=22,B3,S@80.81,33.19	OK,OK,56=0=24,B3,C1@45.50,34.50	VLOW,VLOW,43=2=10,B2,S@39.72,15.28	VLOW,VLOW,68=0=11,B3,S@61.76,17.24	LOW,LOW,60=3=17,B2,C1@54.46,25.54	LOW,LOW,59=5=17,B2,C1@55.42,25.58	OK,OK,54=0=27,B3,S@43.62,37.38	OK,OK,53=0=37,B3,S@40.91,49.09	SOK,SOK,56=1=45,B2,S@43.28,58.72	OK,OK,42=0=28,B3,S@32.19,37.81	OK,SOK,69=0=25,B3,S@57.89,36.11	VLOW,VLOW,46=1=10,B2,S@41.66,15.34
Aspn	MmuEX6058339	18.15	16.49	11.4	39.71	31.95	19.13	88.07	86.33	84.35	84.96	78.83	90.05	0.160194	0.04	0.701389	0.65	0.689017	0.58	0.542214	0.44	0.529449	0.4	-0.012319	0		MmuEX6058339	SOK,SOK,81=0=188,B3,C2@48.82,220.18	SOK,SOK,56=0=146,B3,C2@33.31,168.69	SOK,SOK,34=0=136,B3,C2@19.38,150.62	SOK,SOK,151=0=118,B3,C3@106.82,162.18	SOK,SOK,135=0=148,B3,C2@90.42,192.58	SOK,SOK,91=0=198,B3,C2@55.29,233.71	SOK,SOK,717=0=50,B3,C3@675.50,91.50	SOK,SOK,773=0=63,B3,C3@721.72,114.28	SOK,SOK,890=0=85,B3,C3@822.41,152.59	SOK,SOK,450=0=41,B3,C3@417.15,73.85	SOK,SOK,615=0=85,B3,C3@551.81,148.19	SOK,SOK,756=0=43,B3,C3@719.50,79.50
Aspn	MmuEX6058340	31.66	27.18	25.27	53.73	49.32	30.89	94.01	91.88	92.35	92.61	87.53	94.58	0.210767	0.01	0.64496	0.59	0.64224	0.56	0.434181	0.37	0.432751	0.34	0.00028	0		MmuEX6058340	SOK,SOK,94=83=191,OK,C2@116.51,251.49	SOK,SOK,39=70=146,OK,C2@69.31,185.69	SOK,SOK,49=43=136,OK,C2@57.62,170.38	SOK,SOK,149=125=118,OK,C3@210.62,181.38	SOK,SOK,146=146=150,OK,C3@217.99,224.01	SOK,SOK,73=104=198,OK,C2@115.84,259.16	SOK,SOK,814=880=54,OK,C3@1643.29,104.71	SOK,SOK,602=892=66,OK,C3@1433.33,126.67	SOK,SOK,856=1195=85,OK,C3@1972.60,163.40	SOK,SOK,488=540=41,OK,C3@990.00,79.00	SOK,SOK,628=664=92,OK,C3@1211.42,172.58	SOK,SOK,735=837=45,OK,C3@1529.36,87.64
Tinag	MmuEX6067347	73.06	90.23	55.78	62.33	51.7	53.5	76.38	88.89	70.87	86.82	87.08	86.79	-0.180537	0	0.033705	0	0.13968	0	0.218483	0.08	0.316115	0.18	0.098942	0		MmuEX6067347	SOK,SOK,75=66=24,OK,C1@120.55,44.45	OK,OK,17=72=4,B1,C1@83.91,9.09	SOK,SOK,45=40=31,OK,C2@64.70,51.30	SOK,SOK,56=77=36,OK,C2@105.34,63.66	SOK,SOK,75=66=61,OK,C2@104.43,97.57	SOK,SOK,50=65=45,OK,C2@85.60,74.40	SOK,SOK,72=95=23,OK,C1@145.12,44.88	SOK,SOK,81=55=8,OK,C1@128.00,16.00	SOK,SOK,52=79=24,OK,C1@109.85,45.15	SOK,SOK,64=50=8,OK,C1@105.92,16.08	SOK,SOK,59=76=9,OK,C1@125.40,18.60	SOK,SOK,90=148=16,OK,C1@220.45,33.55
1700088E04Rik	MmuINT0001524	86.29	94.48	82.61	82.4	62.11	71.73	74.15	59.74	69.23	51.91	46.3	56.02	-0.152434	0	-0.174145	0.06	-0.348107	0.22	-0.02533	0	-0.20031	0.08	-0.176211	0.07		MmuINT0001524	SOK,SOK,58.3=81,68=83=12,0.999@140.65,22.35	SOK,SOK,33.3=81,68=69=4,0.831@133.22,7.78	SOK,SOK,39.8=81,71=81=16,0.883@138.78,29.22	SOK,SOK,27.6=81,73=30=11,0.475@93.94,20.06	SOK,SOK,51.4=81,72=69=43,0.999@114.28,69.72	SOK,SOK,47.5=81,58=79=27,0.99@117.64,46.36	SOK,SOK,74.8=81,110=131=42,0.994@209.84,73.16	SOK,SOK,69.1=81,81=103=62,1@146.96,99.04	SOK,SOK,95.5=81,133=119=56,1@213.23,94.77	SOK,SOK,67.4=81,78=99=82,1@134.45,124.55	SOK,SOK,74.8=81,112=107=127,1@160.2,185.8	SOK,SOK,65.2=81,117=97=84,0.985@166.94,131.06
Cnppd1	MmuINT0001713	19.54	23.42	14.13	21.89	38.6	17.8	44.82	41.6	49.5	43.92	40.23	48.7	0.034867	0	0.261327	0.1	0.249158	0.09	0.226471	0	0.214608	0	-0.010188	0		MmuINT0001713	SOK,SOK,6.3=151,10=34=88,0.0365@26.3,108.29	OK,OK,6.7=151,0=34=54,1.08e-05@20.98,68.61	OK,OK,4.4=151,8=13=62,0.439@11.99,72.84	SOK,SOK,1.2=151,9=36=78,6.19e-05@27.43,97.87	OK,OK,4.4=151,7=37=34,0.00349@30.49,48.51	SOK,SOK,4.9=151,0=33=74,1.51e-05@19.43,89.74	SOK,SOK,7.7=151,3=94=58,6.84e-11@70.24,86.47	SOK,SOK,3.9=151,11=55=45,3.35e-05@46.73,65.6	SOK,SOK,13.7=151,27=84=55,0.000688@82.97,84.65	SOK,SOK,4.4=151,3=76=49,1.6e-08@56.85,72.59	SOK,SOK,8.8=151,11=68=57,0.000343@55.39,82.29	SOK,SOK,11.1=151,10=119=66,4.56e-09@95.91,101.03
9430015G10Rik	MmuINT0006153	33.52	70.82	84.91	48.28	35.4	37.47	23.91	71.39	59.67	100	57.3	69.27	-0.311801	0	-0.111822	0	-0.020891	0	0.20209	0	0.29427	0.11	0.090795	0		MmuINT0006153	OK,SOK,41.0=41,21=36=24,0.999@60.87,120.73	LOW,OK,41.8=41,14=26=3,0.968@54.41,22.42	OK,SOK,47.0=41,40=17=2,0.271@91.05,16.18	OK,OK,25.6=41,15=24=9,0.994@46.43,49.74	OK,SOK,28.2=41,18=20=13,0.999@42.2,77	OK,SOK,29.0=41,21=31=16,0.982@57.66,96.23	N,OK,7.7=41,8=2=7,0.199@10.94,34.81	LOW,OK,28.2=41,15=11=2,0.903@37.42,15	VLOW,OK,13.7=41,10=14=3,0.962@31.01,20.96	LOW,OK,20.5=41,13=25=0,0.906@60.41,0	LOW,OK,22.2=41,16=12=4,0.946@36.94,27.53	N,N,22.2=41,2=11=1,0.0972@16.69,7.41
Aatf	MmuINT0007475	4.98	6.49	6.32	7.04	11.28	5.2	36.61	27.94	30.94	21.8	18.82	31.58	0.016419	0	0.259756	0.14	0.169969	0.06	0.239179	0.09	0.151939	0.01	-0.087283	0		MmuINT0007475	SOK,SOK,0.0=151,13=0=124,0.0126@6.82,130.18	OK,OK,0.0=151,10=0=72,0.0346@5.32,76.68	SOK,SOK,0.0=151,12=0=89,0.0176@6.38,94.62	SOK,SOK,0.0=151,15=0=99,0.00643@8.03,105.97	OK,OK,0.0=151,15=0=59,0.00643@8.35,65.65	OK,OK,0.0=151,9=0=82,0.0484@4.73,86.27	SOK,SOK,0.0=151,67=0=58,1.62e-10@45.76,79.24	OK,OK,0.0=151,38=0=49,2.8e-06@24.31,62.69	OK,OK,0.0=151,43=0=48,5.21e-07@28.16,62.84	OK,OK,0.0=151,29=0=52,5.78e-05@17.66,63.34	SOK,SOK,0.0=151,32=0=69,2.11e-05@19.01,81.99	SOK,SOK,0.0=151,48=0=52,9.68e-08@31.58,68.42
Actc1	MmuINT0010364	0.13	0.06	0	1.27	0.38	0.34	32.2	12.16	16.62	12.23	6.15	16.06	0.007316	0	0.165137	0.1	0.122876	0.05	0.157076	0.1	0.113673	0.04	-0.043237	0		MmuINT0010364	SOK,SOK,2.4=102,7=0=2618,0.0949@3.51,2698.49	SOK,SOK,0.0=102,4=0=3272,0.26@2.02,3370.21	SOK,SOK,0.0=102,0=0=233,1@0,239.85	SOK,SOK,0.0=102,8=0=303,0.0678@4.06,315.85	SOK,SOK,0.0=102,2=0=256,0.51@1.01,264.52	SOK,SOK,0.0=102,2=0=287,0.51@1.01,296.43	SOK,SOK,0.0=102,218=0=223,1.39e-32@144.11,303.44	SOK,SOK,0.0=102,140=2=498,3.48e-21@79.61,575.04	SOK,SOK,0.0=102,167=0=407,3.95e-25@97.39,488.58	SOK,SOK,0.0=102,107=0=373,2.31e-16@60.05,430.92	SOK,SOK,1.7=102,136=0=1008,1.34e-20@72.18,1101.47	SOK,SOK,0.0=102,130=0=330,1.01e-19@75.43,394.27
Adamts10	MmuINT0011145	39.72	46.51	42	43.18	15.32	32.13	16.37	23.86	26.52	16.07	22	34.8	-0.103527	0	-0.19365	0.11	-0.203171	0.03	-0.092945	0	-0.098662	0	-0.014265	0		MmuINT0011145	SOK,SOK,82.8=41,88=82=129,1@118.76,180.24	SOK,SOK,80.2=41,102=91=111,1@141.39,162.61	SOK,SOK,78.5=41,73=85=109,1@112.18,154.91	SOK,SOK,34.1=41,32=44=50,0.996@54.41,71.59	SOK,SOK,25.6=41,20=18=105,0.973@21.91,121.09	SOK,SOK,42.7=41,42=47=94,1@58.8,124.2	SOK,SOK,49.5=41,35=32=171,0.985@38.98,199.14	SOK,SOK,39.3=41,49=40=142,0.999@55.12,175.91	SOK,SOK,80.2=41,71=72=198,1@90.46,250.65	SOK,SOK,31.6=41,24=35=154,0.984@34.24,178.82	SOK,SOK,97.3=41,60=50=195,0.938@67.1,237.9	SOK,SOK,123.8=41,102=103=192,1@138.16,258.84
Akap8l	MmuINT0013446	20.39	46.9	56.59	14.58	9.74	12.62	8.54	37.03	42.88	37.16	48.64	43.37	-0.318907	0	-0.107017	0	-0.025549	0	0.217121	0	0.295036	0.12	0.081518	0		MmuINT0013446	OK,OK,10.0=151,14=15=55,0.928@17.46,68.16	VLOW,VLOW,18.1=151,3=17=11,0.109@14.69,16.63	OK,OK,14.4=151,27=24=19,0.833@39.93,30.63	OK,OK,2.5=151,6=7=37,0.687@7.45,43.64	LOW,LOW,4.4=151,1=3=18,0.558@2.19,20.34	OK,OK,6.3=151,1=10=37,0.133@6.19,42.89	OK,OK,6.5=151,5=0=26,0.133@2.71,29.05	LOW,LOW,7.4=151,9=14=19,0.77@15.76,26.8	OK,OK,8.6=151,13=21=22,0.655@24.29,32.36	OK,OK,3.5=151,21=7=23,0.0573@19.2,32.47	OK,OK,16.2=151,20=19=20,0.987@28.98,30.6	OK,OK,26.4=151,19=22=26,0.983@29.39,38.38
Anks1	MmuINT0015856	9.73	9.88	21.87	4.86	6.62	9.31	23.04	29.58	27.68	15.24	16.53	24.72	-0.050156	0	0.146528	0	0.062317	0	0.197099	0.1	0.111672	0.03	-0.084468	0		MmuINT0015856	OK,OK,0.0=151,0=14=63,0.009@7.9,73.33	SOK,SOK,0.0=151,0=21=93,0.00061@11.88,108.37	OK,OK,0.7=151,0=15=26,0.00643@9.41,33.61	OK,OK,1.9=151,0=8=76,0.0678@4.32,84.59	SOK,SOK,0.0=151,0=13=89,0.0126@7.13,100.64	OK,SOK,0.0=151,3=14=80,0.009@9.52,92.74	SOK,SOK,0.0=151,0=58=94,1.71e-09@36.73,122.68	OK,SOK,2.3=151,0=45=52,1.9e-07@30.02,71.46	SOK,SOK,1.2=151,0=56=71,3.35e-09@36.8,96.15	SOK,SOK,1.2=151,0=30=81,2.95e-05@17.8,98.99	SOK,SOK,1.6=151,0=42=103,5.21e-07@25.19,127.22	SOK,SOK,4.2=151,2=67=102,1.8e-08@44.26,134.77
Ankzf1	MmuINT0015936	21.13	14.67	38.03	14.81	20.79	22.22	25.93	44.44	34.02	48.39	79.59	56.86	-0.032836	0	0.114441	0	0.352761	0.05	0.13598	0	0.37656	0.18	0.235895	0.08		MmuINT0015936	OK,OK,6.9=51,8=7=28,0.962@9.09,33.91	OK,OK,2.1=51,7=4=32,0.501@6.31,36.69	OK,OK,14.4=51,17=10=22,0.881@18.63,30.37	OK,OK,6.2=51,7=1=23,0.285@4.59,26.41	OK,OK,4.8=51,18=3=40,0.109@12.68,48.32	OK,OK,10.3=51,7=17=42,0.625@14.67,51.33	OK,OK,12.3=51,10=11=30,0.973@13.22,37.78	OK,OK,8.9=51,16=16=20,0.851@23.11,28.89	OK,OK,15.8=51,15=18=32,0.988@22.11,42.89	LOW,LOW,7.5=51,9=21=16,0.547@22.26,23.74	OK,OK,17.8=51,23=16=5,0.968@35.02,8.98	LOW,LOW,12.3=51,15=14=11,0.976@22.74,17.26
Rrnad1	MmuINT0023025	87.82	87.83	42.65	87.06	86.11	68.27	49.47	47.57	55.8	56.92	59.52	46.22	-0.005512	0	-0.33065	0	-0.289118	0	-0.315158	0.03	-0.287096	0.1	0.039827	0		MmuINT0023025	VLOW,VLOW,8.6=151,34=9=3,0.174@40.63,5.64	LOW,LOW,11.4=151,33=10=3,0.279@40.66,5.63	OK,OK,7.2=151,23=8=21,0.342@22.28,29.96	OK,OK,9.5=151,25=28=4,0.42@50.34,7.48	OK,OK,15.1=151,29=20=4,0.836@46.14,7.44	OK,OK,11.1=151,25=26=12,0.601@43.55,20.24	LOW,LOW,14.6=151,20=11=16,0.853@23.41,23.91	OK,OK,7.9=151,41=6=26,0.00887@34.81,38.37	OK,OK,6.7=151,30=15=18,0.13@35.4,28.04	LOW,LOW,2.3=151,22=12=13,0.017@26.95,20.4	LOW,LOW,5.1=151,15=14=10,0.472@23.46,15.95	LOW,LOW,7.7=151,10=17=16,0.687@20.11,23.39
Focad	MmuINT0023469	3.53	13.29	15.86	15.26	18.74	12.66	55.21	35.49	42.55	46.96	35.71	42.29	0.029759	0	0.308862	0.12	0.292549	0.13	0.281406	0.08	0.253728	0.1	-0.023436	0		MmuINT0023469	OK,OK,0.5=151,0=4=58,0.26@2.26,61.82	OK,OK,2.3=151,0=15=52,0.00459@9.29,60.64	OK,OK,0.5=151,6=19=69,0.000854@15.51,82.3	OK,OK,0.0=151,0=20=59,0.00061@12.61,70	OK,OK,0.0=151,0=23=53,0.000222@14.94,64.78	OK,SOK,0.0=151,3=18=76,0.0012@12.78,88.15	OK,OK,0.5=151,0=58=25,6.22e-10@49.23,39.94	OK,OK,0.5=151,0=29=28,2.11e-05@21.49,39.06	OK,OK,0.5=151,2=40=30,3.72e-07@32.61,44.03	OK,OK,0.0=151,0=40=24,3.72e-07@32.15,36.31	OK,OK,0.9=151,0=46=44,4.94e-08@34.14,61.47	OK,OK,0.7=151,0=40=29,3.72e-07@31.13,42.48
Cav1	MmuINT0029667	6.84	7.82	8.58	5.24	6.59	6.3	13.34	12.59	13.89	17	19.34	19.03	-0.016559	0	0.055551	0.02	0.108735	0.08	0.071125	0.04	0.125635	0.1	0.053478	0.02		MmuINT0029667	SOK,SOK,3.7=151,0=115=783,1.57e-17@61.42,836.58	SOK,SOK,6.7=151,0=100=589,2.44e-15@53.88,635.12	SOK,SOK,2.8=151,1=106=570,1.01e-14@58.09,618.91	SOK,SOK,6.3=151,0=119=1075,4.08e-18@62.57,1131.43	SOK,SOK,7.0=151,0=153=1084,4.39e-23@81.52,1155.48	SOK,SOK,5.6=151,0=138=1027,6.83e-21@73.39,1091.61	SOK,SOK,21.8=151,2=557=1815,5.19e-78@316.69,2057.31	SOK,SOK,15.8=151,0=406=1410,4.7e-60@228.63,1587.37	SOK,SOK,25.3=151,0=552=1711,2.17e-81@314.33,1948.67	SOK,SOK,14.4=151,0=496=1211,3.32e-73@290.19,1416.81	SOK,SOK,7.7=151,0=635=1324,1.62e-93@378.87,1580.13	SOK,SOK,16.9=151,0=739=1572,1.03e-108@439.78,1871.22
Ccdc86	MmuINT0031320	0.36	2.63	0	0	0	3.45	21.24	17.17	27.41	7.14	12.89	19.77	0.005406	0	0.209497	0.09	0.119351	0.03	0.207271	0.11	0.115755	0.02	-0.087419	0		MmuINT0031320	SOK,SOK,0.0=151,1=0=139,0.714@0.5,139.5	SOK,SOK,0.0=151,3=3=111,0.364@3.08,113.92	OK,OK,0.0=151,0=0=91,1@0,91	OK,OK,0.0=151,0=0=41,1@0,41	SOK,SOK,1.2=151,0=0=104,0.714@0,104	OK,OK,0.0=151,0=5=70,0.186@2.59,72.41	SOK,SOK,13.4=151,14=27=76,0.769@24.85,92.15	OK,OK,4.2=151,5=12=41,0.501@9.96,48.04	OK,OK,3.9=151,17=20=49,0.142@23.57,62.43	OK,OK,2.8=151,1=11=78,0.102@6.43,83.57	SOK,SOK,6.0=151,0=29=98,5.78e-05@16.37,110.63	SOK,SOK,7.4=151,13=22=71,0.384@20.96,85.04
Cep78	MmuINT0034939	0	0	2.41	0	0	0	36.36	36.36	16.07	23.46	15.15	30.77	-0.003891	0	0.313321	0.08	0.21794	0.1	0.312015	0.11	0.227529	0.1	-0.090468	0		MmuINT0034939	SOK,SOK,0.0=148,0=0=107,1@0,107	OK,OK,1.9=148,0=0=73,0.51@0,73	OK,OK,0.7=148,0=4=81,0.26@2.05,82.95	OK,OK,0.0=148,0=0=43,1@0,43	SOK,SOK,0.0=148,0=0=101,1@0,101	OK,OK,0.9=148,0=0=92,0.714@0,92	OK,OK,0.0=148,0=40=35,1.43e-06@27.27,47.73	OK,OK,0.0=148,0=24=21,0.000311@16.36,28.64	OK,OK,0.5=148,0=18=47,0.00234@10.45,54.55	OK,OK,0.2=148,0=19=31,0.00167@11.73,38.27	OK,OK,0.0=148,0=15=42,0.00643@8.64,48.36	LOW,LOW,1.2=148,0=16=18,0.00459@10.46,23.54
Cic	MmuINT0036432	45.61	39.76	33.33	20.39	39.22	8.51	9.8	4	11.73	8.7	8.62	9.38	-0.190046	0	-0.29792	0.14	-0.298267	0.15	-0.12097	0	-0.117084	0	0.002125	0		MmuINT0036432	OK,OK,0.0=151,0=52=31,2.52e-08@37.86,45.14	OK,OK,0.0=151,0=33=25,1.51e-05@23.06,34.94	OK,OK,0.5=151,2=44=46,3.72e-07@30.66,61.34	OK,OK,0.0=151,0=21=41,0.000854@12.64,49.36	OK,OK,0.0=151,4=36=31,5.49e-06@27.85,43.15	OK,OK,0.0=151,0=8=43,0.0678@4.34,46.66	OK,OK,0.0=151,0=15=69,0.00643@8.23,75.77	OK,OK,0.0=151,2=3=60,0.364@2.6,62.4	SOK,SOK,0.7=151,1=20=79,0.00802@11.73,88.27	OK,OK,0.0=151,0=8=42,0.0678@4.35,45.65	OK,OK,0.0=151,0=10=53,0.0346@5.43,57.57	OK,OK,0.5=151,2=10=58,0.0346@6.57,63.43
Csf2ra	MmuINT0042764	41.24	45.47	54.39	13.92	31.72	43.19	5.58	20.97	18.04	12.36	7.47	16.47	-0.153252	0	-0.292537	0.17	-0.339435	0.23	-0.145006	0.01	-0.195868	0	-0.048344	0		MmuINT0042764	OK,OK,28.2=57,29=16=26,0.997@37.67,53.68	OK,SOK,20.9=57,33=20=25,0.963@46.14,55.34	OK,OK,22.7=57,24=20=15,0.993@42.02,35.24	OK,OK,17.8=57,10=7=43,0.852@11.77,72.76	OK,OK,16.6=57,16=9=21,0.985@19.56,42.1	LOW,OK,20.3=57,21=12=18,0.994@28.11,36.98	OK,SOK,10.4=57,9=2=67,0.466@6.36,107.64	OK,SOK,11.7=57,22=11=49,0.854@23.43,88.31	OK,OK,13.5=57,16=9=45,0.989@17.52,79.61	SOK,SOK,23.9=57,24=13=102,0.995@24.6,174.4	SOK,SOK,18.4=57,21=9=143,0.95@18.65,231.04	SOK,SOK,34.4=57,31=26=120,0.998@41.1,208.43
E2f2	MmuINT0054696	8.93	3.53	6.19	6.9	7.91	5.26	39.35	22.08	54.64	20	13.25	36.36	0.000232	0	0.318765	0.1	0.135363	0.01	0.318624	0.06	0.135527	0	-0.186053	0.01		MmuINT0054696	OK,OK,1.4=151,0=10=51,0.0346@5.45,55.55	OK,OK,0.9=151,0=3=41,0.364@1.55,42.45	OK,OK,2.8=151,0=7=53,0.0949@3.71,56.29	OK,OK,1.6=151,3=5=54,0.679@4.28,57.72	OK,OK,2.8=151,0=11=64,0.0247@5.93,69.07	OK,OK,2.3=151,0=7=63,0.0949@3.68,66.32	SOK,SOK,0.9=151,6=55=47,1.53e-07@42.5,65.5	OK,OK,3.2=151,0=17=30,0.00328@10.38,36.62	OK,OK,3.0=151,0=53=22,1.8e-08@40.98,34.02	OK,OK,0.9=151,1=25=52,0.00181@15.6,62.4	OK,OK,2.3=151,0=22=72,0.00061@12.46,81.54	OK,OK,4.9=151,0=40=35,1.43e-06@27.27,47.73
Eftud2	MmuINT0055745	2.18	1.28	1.98	3.68	2.53	2.05	19.54	20.24	18.83	13.21	6.43	17.15	0.009439	0	0.176973	0.13	0.115025	0.03	0.168304	0.12	0.103215	0.01	-0.065138	0		MmuINT0055745	SOK,SOK,6.5=151,3=16=449,0.134@10.22,458.75	SOK,SOK,1.2=151,0=9=369,0.0346@4.85,373.7	SOK,SOK,4.9=151,7=9=410,0.762@8.45,418.1	SOK,SOK,5.1=151,19=3=290,0.0886@11.49,300.69	SOK,SOK,3.5=151,2=10=243,0.235@6.47,249.14	SOK,SOK,1.9=151,11=4=365,0.235@7.79,372.45	SOK,SOK,17.4=151,26=57=178,0.127@51.67,212.78	SOK,SOK,19.5=151,27=53=164,0.316@50.04,197.18	SOK,SOK,25.3=151,33=52=190,0.747@52.38,225.78	SOK,SOK,9.5=151,19=24=146,0.584@25.16,165.3	SOK,SOK,9.3=151,14=17=233,0.78@17.04,247.99	SOK,SOK,15.3=151,33=29=154,0.721@37.35,180.41
Eftud2	MmuINT0055747	0	1.9	1.51	1.49	4.03	1.17	14.09	19.74	20.63	14.08	3.68	18.39	0.005133	0	0.175328	0.11	0.127114	0	0.170985	0.1	0.124246	0	-0.046519	0		MmuINT0055747	SOK,SOK,0.0=151,0=0=495,1@0,495	SOK,SOK,2.1=151,7=9=421,0.351@8.31,428.96	SOK,SOK,1.6=151,2=15=567,0.0969@8.83,575.62	SOK,SOK,4.9=151,6=8=472,0.863@7.24,478.99	SOK,SOK,6.3=151,10=28=462,0.091@20.18,480.64	SOK,SOK,2.1=151,5=8=557,0.422@6.67,563.56	SOK,SOK,15.5=151,41=43=260,0.435@48.65,296.62	SOK,SOK,16.5=151,48=59=221,0.0796@65.09,264.65	SOK,SOK,24.6=151,76=57=259,0.232@81.22,312.46	SOK,SOK,7.0=151,26=33=183,0.0677@34.21,208.76	SOK,SOK,6.0=151,8=14=293,0.662@11.61,303.8	SOK,SOK,18.8=151,40=82=276,0.0126@73.64,326.78
Fanca	MmuINT0062259	4.85	0	3.1	17.5	20.48	13.27	29.75	25.45	30.49	29.79	18.91	23.5	0.146826	0.03	0.260862	0.12	0.208706	0.1	0.114082	0	0.068193	0	-0.048657	0		MmuINT0062259	OK,OK,3.7=151,7=1=79,0.285@4.22,82.84	OK,OK,0.5=151,0=0=69,1@0,69	OK,OK,0.7=151,4=1=79,0.558@2.61,81.45	OK,OK,2.5=151,0=12=30,0.0126@7.48,35.25	OK,OK,3.2=151,7=7=28,0.687@8.69,33.74	OK,OK,4.2=151,6=3=30,0.762@5.2,33.98	LOW,LOW,3.7=151,11=4=18,0.565@9.89,23.35	LOW,LOW,2.3=151,6=4=15,0.588@6.42,18.82	OK,OK,2.8=151,11=7=21,0.4@12.02,27.4	OK,OK,3.7=151,14=6=24,0.382@13.22,31.15	OK,OK,2.8=151,5=12=38,0.287@10.54,45.19	LOW,LOW,3.2=151,10=1=18,0.133@6.83,22.23
Fancc	MmuINT0062282	1	0	4.72	2.82	2.21	0	25.87	22.08	33.12	20.28	19.58	24.1	-0.002711	0	0.244428	0.13	0.187572	0.1	0.245328	0.11	0.188013	0.09	-0.055721	0		MmuINT0062282	OK,OK,0.0=151,0=1=48,0.714@0.5,49.91	OK,OK,0.0=151,0=0=40,1@0,40.97	OK,OK,0.0=151,0=6=59,0.133@3.14,63.42	OK,OK,0.0=151,0=4=67,0.26@2.06,70.86	OK,OK,0.0=151,0=2=43,0.51@1.02,45.13	OK,OK,0.0=151,0=0=48,1@0,49.32	OK,OK,0.0=151,0=28=39,8.1e-05@17.62,50.5	OK,OK,0.0=151,0=21=36,0.000854@12.82,45.24	SOK,SOK,0.0=151,0=52=51,2.52e-08@34.61,69.89	OK,OK,0.0=151,0=23=44,0.000436@13.83,54.37	OK,SOK,0.0=151,0=33=66,1.51e-05@19.73,81.03	SOK,SOK,0.0=151,0=43=66,5.21e-07@26.68,84.03
Vegfd	MmuINT0064554	20.07	18.79	23.33	22.28	27.85	28.47	42.63	37.73	39.38	47.05	34.41	38.37	0.060039	0	0.189818	0.12	0.178271	0.1	0.128424	0.06	0.11696	0.03	-0.013343	0		MmuINT0064554	SOK,SOK,15.5=151,22=82=217,0.00151@65.42,260.55	SOK,SOK,23.6=151,16=63=179,0.0361@49.2,212.62	SOK,SOK,11.1=151,30=75=180,0.000148@67.55,221.99	SOK,SOK,18.3=151,45=150=356,2.4e-09@124.79,435.3	SOK,SOK,15.8=151,47=126=234,9.96e-08@115.48,299.16	SOK,SOK,17.4=151,45=158=267,9.68e-11@136.54,343.04	SOK,SOK,71.6=151,117=324=310,6.66e-08@328.52,442.11	SOK,SOK,57.0=151,104=255=309,2.07e-06@257.87,425.59	SOK,SOK,70.7=151,92=326=337,2.93e-08@305.1,469.66	SOK,SOK,35.5=151,68=214=166,3.85e-09@216.89,244.08	SOK,SOK,36.9=151,46=204=250,1.3e-07@176.3,336.06	SOK,SOK,64.7=151,88=308=333,2.22e-08@286.88,460.79
Glipr1	MmuINT0069262	100	100	94.58	100	100	100	66.45	83.38	78.23	68.07	75.06	69.85	0.001844	0	-0.217433	0.13	-0.288204	0.2	-0.218112	0.14	-0.291698	0.22	-0.072088	0		MmuINT0069262	SOK,SOK,165.1=46,73=203=0,1@330.75,0	SOK,SOK,175.0=46,88=224=0,1@378,0	SOK,SOK,201.6=46,86=216=6,1@356.57,20.43	SOK,SOK,137.7=46,85=127=0,1@275.75,0	SOK,SOK,193.3=46,101=185=0,1@361.75,0	SOK,SOK,213.0=46,120=195=0,1@405,0	SOK,SOK,122.5=46,61=122=33,1@190.38,96.12	SOK,SOK,127.8=46,73=118=14,1@225.33,44.92	SOK,SOK,133.9=46,85=128=22,1@246.62,68.63	SOK,SOK,95.9=46,50=99=25,1@156.73,73.52	SOK,SOK,178.0=46,96=148=30,1@276.6,91.9	SOK,SOK,124.8=46,79=105=30,1@206.58,89.17
Gtpbp8	MmuINT0075099	16.2	22.67	31.67	35.59	43.32	46.97	12.26	16.67	26.67	16.98	28.42	26.4	0.194892	0.05	-0.046171	0	0.022019	0	-0.239159	0.1	-0.168653	0.03	0.072476	0		MmuINT0075099	SOK,SOK,157.4=151,0=29=75,1.14e-23@16.85,87.15	OK,OK,129.8=151,0=34=58,1.01e-19@20.86,71.14	OK,OK,99.4=151,2=36=41,1.48e-12@25.02,53.98	OK,OK,109.4=151,0=42=38,1.18e-16@28.47,51.53	SOK,SOK,136.5=151,10=71=53,4e-11@58.05,75.95	OK,OK,145.3=151,0=62=35,6.48e-22@45.56,51.44	OK,OK,175.9=151,0=19=68,1.91e-26@10.67,76.33	OK,OK,134.9=151,0=14=35,1.87e-20@8.17,40.83	OK,OK,174.5=151,6=34=55,7.14e-19@25.34,69.66	OK,OK,114.0=151,0=9=22,2.19e-17@5.26,25.74	OK,OK,136.1=151,1=26=34,5.33e-19@17.34,43.66	OK,OK,155.3=151,4=29=46,4.08e-18@20.86,58.14
Hps3	MmuINT0078896	0	0	0	1.33	0	1.54	59.02	51.81	69.01	48.5	40.39	66.14	0.001715	0	0.564826	0.4	0.46494	0.28	0.563059	0.43	0.458681	0.32	-0.098645	0		MmuINT0078896	OK,OK,0.0=151,0=0=45,1@0,45	LOW,LOW,0.0=151,0=0=18,1@0,18	OK,OK,0.0=151,0=0=21,1@0,21	OK,OK,0.2=151,1=0=37,0.714@0.51,37.49	OK,OK,0.0=151,0=0=38,1@0,38.15	OK,OK,0.0=151,1=0=32,0.714@0.51,32.49	SOK,SOK,1.4=151,107=0=37,2.31e-16@85.08,59.07	SOK,SOK,2.5=151,86=0=40,2.71e-13@65.28,60.72	SOK,SOK,1.9=151,147=0=33,3.31e-22@124.22,55.78	SOK,SOK,1.9=151,81=0=43,1.46e-12@60.14,63.86	SOK,SOK,1.2=151,80=0=59,2.04e-12@56.15,82.88	SOK,SOK,0.7=151,125=0=32,5.42e-19@103.84,53.16
Hvcn1	MmuINT0079820	53.25	58.7	41.67	54.29	61.29	69.57	29.33	33.94	26.54	15.59	29.68	43.08	0.099222	0	-0.224013	0.09	-0.216861	0	-0.322641	0.16	-0.318966	0.18	0.001584	0		MmuINT0079820	SOK,SOK,24.1=151,33=49=36,0.828@62.83,55.17	OK,OK,17.4=151,28=26=19,0.934@42.85,30.15	SOK,SOK,19.5=151,17=63=56,0.0898@56.67,79.33	OK,OK,20.6=151,13=44=24,0.209@43.97,37.03	OK,OK,29.0=151,29=28=18,1@45.97,29.03	SOK,SOK,29.2=151,36=60=21,0.831@81.4,35.6	SOK,SOK,21.3=151,15=73=106,0.00897@56.9,137.1	SOK,SOK,17.1=151,26=49=73,0.362@50.23,97.77	SOK,SOK,23.4=151,27=72=137,0.206@62.63,173.37	SOK,SOK,14.8=151,11=30=111,0.48@23.7,128.3	SOK,SOK,22.5=151,32=60=109,0.417@59.66,141.34	SOK,SOK,35.7=151,51=58=72,0.984@77.97,103.03
Krtcap3	MmuINT0089001	36.84	60.38	47.06	34.15	34.02	24.56	23.64	12.5	14.11	14.53	20.86	22.76	-0.159708	0	-0.317057	0.04	-0.277503	0.1	-0.14629	0	-0.112246	0	0.034415	0		MmuINT0089001	OK,OK,21.0=55,18=10=24,0.748@19.16,32.84	OK,OK,34.4=55,14=50=21,0.147@51.32,33.68	LOW,LOW,15.3=55,15=17=18,0.992@23.53,26.47	OK,OK,15.9=55,11=17=27,0.925@18.78,36.22	OK,OK,16.6=55,14=19=32,0.971@22.11,42.89	OK,OK,14.0=55,11=17=43,0.925@17.44,53.56	OK,OK,10.2=55,16=10=42,0.906@16.08,51.92	OK,OK,5.7=55,6=6=42,0.97@6.75,47.25	OK,OK,11.4=55,14=9=70,0.909@13.12,79.88	OK,OK,10.8=55,8=9=50,0.936@9.74,57.26	OK,OK,15.9=55,15=14=55,0.989@17.52,66.48	OK,OK,12.1=55,20=13=56,0.903@20.26,68.74
Krtcap3	MmuINT0089003	50.89	39.11	44.32	35.26	53.13	41.16	11.64	20.16	21.85	15.18	12.1	20.28	-0.023355	0	-0.257657	0.09	-0.288647	0.15	-0.233403	0.1	-0.264541	0.09	-0.027129	0		MmuINT0089003	OK,OK,24.1=64,42=22=30,0.877@48.29,46.6	OK,OK,26.8=64,22=19=31,0.978@28.52,44.4	OK,OK,26.2=64,32=27=36,0.997@42.57,53.49	OK,OK,13.7=64,24=13=33,0.856@25.02,45.95	OK,OK,20.2=64,18=31=21,0.92@37.52,33.1	OK,OK,26.2=64,16=20=25,0.935@25.41,36.33	OK,OK,6.0=64,2=14=59,0.122@8.93,67.8	OK,OK,7.1=64,14=12=50,0.77@15.62,61.85	SOK,SOK,12.6=64,11=27=66,0.601@23.15,82.79	OK,OK,10.9=64,11=10=57,0.982@12.09,67.58	OK,OK,8.8=64,7=10=60,0.918@9.53,69.23	OK,OK,22.4=64,21=12=63,0.854@19.84,78.01
Krtcap3	MmuINT0089004	62.22	56.8	66.16	53.96	51.65	53.15	31.1	29.44	32.54	20.57	18.14	18.43	-0.08848	0	-0.306858	0.17	-0.422862	0.28	-0.216234	0.09	-0.335545	0.19	-0.12219	0		MmuINT0089004	OK,OK,47.4=34,30=35=20,0.988@53.44,32.45	OK,OK,39.1=34,25=40=25,0.979@51.54,39.2	SOK,SOK,40.1=34,38=43=21,1@68.22,34.9	LOW,LOW,32.9=34,16=14=13,0.643@23.46,20.01	OK,OK,34.0=34,25=17=20,0.819@32.4,30.33	SOK,SOK,46.3=34,39=37=34,0.999@59.07,52.07	OK,OK,28.8=34,7=28=39,0.151@23.08,51.13	OK,OK,18.5=34,13=20=40,0.938@21.6,51.78	OK,OK,28.8=34,19=20=41,0.977@26.21,54.34	OK,OK,13.4=34,8=13=41,0.884@12.8,49.43	OK,OK,12.3=34,6=12=41,0.766@10.73,48.44	SOK,SOK,21.6=34,18=14=72,0.937@19.26,85.26
Mthfd1	MmuINT0101740	0.87	0	1.97	1.96	1.3	1.5	26.22	25.65	26.41	10.07	21.76	24.79	0.007701	0	0.250674	0.19	0.201696	0.06	0.245969	0.18	0.195561	0.05	-0.050951	0		MmuINT0101740	SOK,SOK,3.5=151,0=3=181,0.364@1.65,187.99	SOK,SOK,1.4=151,0=0=203,0.714@0,208.97	SOK,SOK,0.0=151,0=8=211,0.0484@4.45,221.5	SOK,SOK,0.7=151,0=8=213,0.0484@4.47,223.55	SOK,SOK,0.0=151,0=5=201,0.186@2.76,209.62	SOK,SOK,0.0=151,0=5=175,0.186@2.78,182.83	SOK,SOK,0.7=151,1=76=115,1.84e-11@53.11,149.43	SOK,SOK,0.0=151,0=63=97,8.26e-11@43.29,125.47	SOK,SOK,0.2=151,1=72=108,2.86e-12@50.43,140.52	SOK,SOK,0.0=151,2=31=156,1.08e-05@19.79,176.76	SOK,SOK,0.5=151,0=78=149,3.79e-13@51.94,186.75	SOK,SOK,0.2=151,3=89=148,6.69e-15@62.67,190.12
Mylk	MmuINT0103803	37.25	34.23	30.37	30.37	22.95	31.62	8.85	12.63	14.28	10.06	9.99	11.36	-0.044566	0	-0.217518	0.13	-0.236688	0.15	-0.172046	0.07	-0.190923	0.1	-0.018988	0		MmuINT0103803	SOK,SOK,0.9=151,0=233=185,8.96e-35@159.88,269.33	SOK,SOK,0.0=151,0=170=154,1.44e-25@114.1,219.23	SOK,SOK,1.2=151,0=173=187,5.25e-26@112.77,258.56	SOK,SOK,2.5=151,2=221=241,1.05e-29@145.35,333.25	SOK,SOK,0.0=151,0=170=269,1.44e-25@104.49,350.81	SOK,SOK,1.6=151,0=305=311,2.7e-45@200.74,434.11	SOK,SOK,2.8=151,2=87=432,6.55e-11@48.43,498.76	SOK,SOK,0.7=151,6=90=313,1.88e-12@54.05,373.92	SOK,SOK,2.5=151,2=116=334,6.59e-15@67.44,404.81	SOK,SOK,0.5=151,0=61=257,1.22e-09@33.56,300.02	SOK,SOK,0.0=151,0=69=293,8.26e-11@37.94,341.82	SOK,SOK,1.6=151,0=84=309,5.31e-13@46.77,364.96
Ogt	MmuINT0113022	40.39	31.17	36	14.53	19.68	38.38	42.86	65.38	66.82	41.73	53.33	71.24	-0.160938	0	0.273674	0	0.173747	0	0.421058	0.2	0.33253	0.2	-0.100091	0		MmuINT0113022	SOK,SOK,24.1=151,47=98=107,0.0164@101.78,150.22	SOK,SOK,26.2=151,23=54=85,0.653@50.5,111.5	SOK,SOK,27.8=151,44=64=96,0.699@73.44,130.56	SOK,SOK,9.5=151,6=28=100,0.108@19.47,114.53	SOK,SOK,13.4=151,20=29=100,0.702@29.32,119.68	SOK,SOK,11.6=151,34=37=57,0.324@49.13,78.87	SOK,SOK,10.0=151,23=46=46,0.0473@49.29,65.71	OK,OK,15.5=151,21=47=18,0.344@56.23,29.77	SOK,SOK,30.6=151,58=83=35,0.418@117.6,58.4	OK,OK,12.3=151,21=32=37,0.5@37.56,52.44	SOK,SOK,29.4=151,28=68=42,0.601@73.6,64.4	SOK,SOK,42.4=151,91=122=43,0.227@182.37,73.63
Pkmyt1	MmuINT0120792	29.54	24.58	29.17	32.69	38.81	40.99	59.04	56.78	55.57	54.37	50.31	54.2	0.100822	0	0.291965	0.21	0.251578	0.17	0.192277	0.08	0.151063	0.06	-0.041741	0		MmuINT0120792	SOK,SOK,58.1=44,45=76=147,0.979@79.83,190.41	SOK,SOK,48.5=44,45=50=148,1@60.09,184.38	SOK,SOK,36.6=44,34=63=120,0.915@63.84,155.01	SOK,SOK,49.3=44,50=76=132,0.994@85.07,175.16	SOK,SOK,54.9=44,64=98=130,0.972@114.44,180.44	SOK,SOK,80.3=44,64=93=115,0.999@112.61,162.12	SOK,SOK,88.3=44,90=117=73,1@167.34,116.1	SOK,SOK,63.6=44,66=89=60,1@123.56,94.05	SOK,SOK,73.2=44,61=89=61,0.999@118.71,94.91	SOK,SOK,58.9=44,57=65=52,1@95.64,80.27	SOK,SOK,61.2=44,81=59=70,1@106.52,105.21	SOK,SOK,72.4=44,86=105=82,1@149.64,126.45
Polr2b	MmuINT0123847	1.11	0.45	1.02	1.5	3.73	2.21	39.99	32.93	34.9	32.97	32.54	34.59	0.015304	0	0.347533	0.28	0.323368	0.26	0.332272	0.25	0.308013	0.24	-0.024142	0		MmuINT0123847	SOK,SOK,0.0=151,0=4=173,0.26@2.02,180.07	SOK,SOK,1.6=151,0=2=213,0.51@1,220.27	SOK,SOK,2.3=151,1=3=189,0.677@2.03,196.53	SOK,SOK,0.2=151,5=0=159,0.186@2.53,166.15	SOK,SOK,5.3=151,2=15=213,0.0969@8.81,227.45	SOK,SOK,0.5=151,2=8=215,0.0678@5.11,226.27	SOK,SOK,22.9=151,52=125=129,0.000156@123.89,185.91	SOK,SOK,20.9=151,27=67=93,0.196@62.48,127.26	SOK,SOK,20.2=151,46=103=135,0.00109@100.5,187.47	SOK,SOK,17.9=151,25=55=79,0.275@53.19,108.14	SOK,SOK,17.6=151,35=107=143,0.000149@94.11,195.1	SOK,SOK,21.1=151,39=96=124,0.00565@90.85,171.8
Psd	MmuINT0127655	6.67	12.78	11.93	13.04	27.54	6.67	62.79	39.13	47.62	56.16	26.15	41.67	0.024824	0	0.371968	0.15	0.306727	0.05	0.350999	0	0.278642	0	-0.079293	0		MmuINT0127655	OK,OK,3.9=151,1=3=28,0.558@2.13,29.87	OK,OK,8.3=151,1=16=58,0.0256@9.58,65.41	OK,OK,2.5=151,2=11=48,0.235@7.28,53.72	OK,OK,0.7=151,4=8=40,0.223@6.78,45.22	OK,OK,8.6=151,10=9=25,0.977@12.12,31.88	OK,OK,3.0=151,5=3=56,0.831@4.27,59.73	LOW,LOW,8.8=151,11=16=8,0.851@21.98,13.02	VLOW,VLOW,3.2=151,6=12=14,0.34@12.52,19.48	VLOW,VLOW,6.5=151,10=10=11,0.857@14.76,16.24	OK,OK,6.0=151,18=23=16,0.236@32.01,24.99	OK,OK,6.3=151,6=11=24,0.814@10.72,30.28	N,N,5.8=151,1=9=7,0.173@7.08,9.92
Psd	MmuINT0127657	25.9	6.22	16.64	14.96	17.36	8.78	42.23	48.2	61.74	38.28	41.41	33.78	-0.039304	0	0.317342	0.05	0.21338	0	0.363345	0.13	0.246775	0.08	-0.113651	0		MmuINT0127657	OK,OK,8.3=151,17=11=41,0.732@18.04,51.62	LOW,LOW,1.9=151,0=2=16,0.51@1.13,16.99	OK,OK,4.4=151,14=6=51,0.382@11.87,59.49	OK,OK,2.8=151,7=7=41,0.687@8.29,47.13	OK,OK,2.1=151,2=10=30,0.235@7.4,35.21	OK,OK,3.0=151,5=6=59,0.762@6.18,64.19	VLOW,VLOW,3.2=151,8=9=12,0.466@12.48,17.07	LOW,LOW,7.2=151,3=27=17,0.00866@23.44,25.19	LOW,LOW,10.7=151,26=12=12,0.641@31.32,19.41	LOW,LOW,2.5=151,8=10=15,0.4@12.86,20.74	OK,OK,6.0=151,12=22=25,0.236@24.98,35.35	VLOW,VLOW,1.4=151,8=4=12,0.223@8.19,16.05
Pusl1	MmuINT0129794	42.42	12.58	52.73	3.57	16.5	20.39	53.12	46.34	38.71	38.46	56.41	54.76	-0.259887	0	0.039991	0	0.103319	0	0.301892	0.08	0.358853	0.2	0.055171	0		MmuINT0129794	OK,OK,14.1=151,28=28=38,0.805@39.87,54.13	OK,OK,7.2=151,4=15=66,0.33@10.69,74.31	VLOW,VLOW,9.0=151,24=5=13,0.124@22.15,19.85	OK,OK,3.9=151,2=2=54,0.77@2.07,55.93	OK,OK,5.6=151,15=2=43,0.0969@9.9,50.1	OK,OK,4.9=151,9=12=41,0.647@12.64,49.36	LOW,LOW,7.9=151,14=20=15,0.594@26.03,22.97	OK,OK,11.4=151,19=19=22,0.88@27.8,32.2	LOW,LOW,8.6=151,15=9=19,0.882@16.65,26.35	LOW,LOW,3.9=151,13=7=16,0.439@13.85,22.15	OK,OK,13.4=151,17=27=17,0.769@34.41,26.59	OK,OK,10.9=151,26=20=19,0.641@35.59,29.41
Rapgef5	MmuINT0131760	37.35	33.77	47.1	20.78	29.55	43.86	73.78	83.52	82.96	61.78	53.57	58.34	-0.088531	0	0.421783	0.24	0.191341	0.02	0.513132	0.31	0.273941	0.06	-0.237842	0.07		MmuINT0131760	OK,OK,0.0=151,0=27=22,0.000113@18.54,31.1	OK,OK,0.0=151,0=21=20,0.000854@14.04,27.54	VLOW,VLOW,0.0=151,0=22=12,0.00061@16.18,18.17	OK,OK,0.0=151,0=27=50,0.000113@16.31,62.16	OK,OK,0.0=151,0=38=44,2.8e-06@24.61,58.68	OK,OK,0.0=151,0=37=23,3.92e-06@26.61,34.06	SOK,SOK,0.0=151,0=394=68,2.66e-58@342.34,121.66	SOK,SOK,0.0=151,0=240=23,8.5e-36@220.22,43.45	SOK,SOK,0.0=151,0=401=40,2.53e-59@366.83,75.35	SOK,SOK,0.0=151,0=143=43,1.27e-21@115.67,71.56	SOK,SOK,0.0=151,0=152=64,6.15e-23@116.72,101.16	SOK,SOK,0.0=151,0=196=68,2.29e-29@155.17,110.8
Rarres2	MmuINT0131885	23.86	25.39	31.64	25.75	18.22	20.92	7.57	6.37	4.98	6.83	6.76	8.18	-0.053651	0	-0.203675	0.13	-0.193111	0.13	-0.149812	0.08	-0.141102	0.08	0.008948	0		MmuINT0131885	SOK,SOK,32.4=135,45=44=142,0.995@55.12,175.88	SOK,SOK,25.9=135,44=37=119,0.954@50.78,149.22	SOK,SOK,18.7=135,49=38=94,0.515@57.27,123.73	SOK,SOK,20.2=135,63=23=124,0.219@54.08,155.92	SOK,SOK,27.7=135,55=23=175,0.626@46.1,206.9	SOK,SOK,19.4=135,57=25=155,0.291@49.58,187.42	SOK,SOK,37.9=135,77=51=782,0.877@68.89,841.11	SOK,SOK,27.7=135,49=62=816,0.745@59.05,867.95	SOK,SOK,27.0=135,57=46=982,0.802@54.03,1030.97	SOK,SOK,31.9=135,66=52=805,0.843@63.04,859.96	SOK,SOK,38.9=135,95=57=1048,0.597@81.12,1118.88	SOK,SOK,57.8=135,105=75=1010,0.979@97.34,1092.66
Rarres2	MmuINT0131886	31.67	32.93	34.57	35.36	17.55	26.44	6.48	8.03	9.27	6.41	7.71	6.81	-0.06681	0	-0.249464	0.19	-0.26048	0.2	-0.184918	0.06	-0.193545	0.07	-0.010181	0		MmuINT0131886	SOK,SOK,33.0=86,51=36=95,0.987@57.97,125.08	SOK,SOK,24.8=86,52=42=97,0.812@63.3,128.93	SOK,SOK,27.3=86,34=46=77,0.946@54.74,103.61	SOK,SOK,31.3=86,56=54=102,0.94@75.52,138.06	SOK,SOK,26.9=86,57=17=175,0.23@43.79,205.71	SOK,SOK,32.1=86,50=45=134,0.985@60.9,169.43	SOK,SOK,28.5=86,67=27=684,0.627@50.47,728.33	SOK,SOK,27.7=86,47=52=576,0.891@54.33,622.2	SOK,SOK,35.4=86,80=46=623,0.711@69.56,680.8	SOK,SOK,28.1=86,57=26=612,0.802@44.6,651.17	SOK,SOK,37.4=86,51=71=743,0.899@66.85,800.24	SOK,SOK,34.6=86,61=52=784,0.963@61.19,837.34
Rassf1	MmuINT0132269	0.77	2.94	3	6.61	8.07	3.43	17.72	17.12	23.18	24.84	20.44	20.44	0.037763	0	0.161229	0.11	0.190147	0.13	0.123887	0.05	0.150754	0.08	0.027468	0		MmuINT0132269	SOK,SOK,0.9=151,0=4=257,0.26@2.01,258.99	SOK,SOK,2.3=151,0=12=198,0.0176@6.17,203.83	SOK,SOK,1.4=151,0=13=210,0.0126@6.69,216.31	SOK,SOK,2.1=151,0=15=106,0.00643@8,113	SOK,SOK,1.6=151,3=20=131,0.0285@12.43,141.57	SOK,SOK,2.8=151,3=10=183,0.466@6.72,189.28	SOK,SOK,12.5=151,1=136=318,5.33e-19@80.63,374.37	SOK,SOK,13.2=151,0=107=259,2.31e-16@62.66,303.34	SOK,SOK,13.2=151,3=178=300,2.31e-22@111.5,369.5	SOK,SOK,8.6=151,1=116=177,3.82e-16@73.03,220.97	SOK,SOK,7.9=151,2=167=329,4.72e-22@101.79,396.21	SOK,SOK,7.7=151,1=149=292,7.35e-21@90.34,351.66
Sema4d	MmuINT0141149	0	0	4.76	0	0	2.27	21.21	1.49	18.75	28.09	18.06	31.82	-0.00285	0	0.142206	0	0.233414	0.1	0.140009	0	0.235904	0.11	0.102024	0		MmuINT0141149	OK,OK,0.0=151,0=0=39,1@0,39	OK,OK,0.0=151,0=0=54,1@0,54	OK,OK,0.0=151,0=3=30,0.364@1.57,31.43	OK,OK,0.0=151,0=0=42,1@0,42	OK,OK,0.0=151,0=0=40,1@0,40	OK,OK,0.0=151,0=2=43,0.51@1.02,43.98	VLOW,VLOW,0.0=151,0=7=13,0.0949@4.24,15.76	OK,OK,0.0=151,0=1=33,0.714@0.51,33.49	OK,OK,0.0=151,0=12=26,0.0176@7.12,30.88	OK,OK,0.0=151,0=25=32,0.000222@16.01,40.99	OK,OK,0.0=151,0=26=59,0.000159@15.35,69.65	LOW,LOW,0.0=151,0=14=15,0.009@9.23,19.77
Sfi1	MmuINT0142445	0	0	0	0	0	0	77.75	46.23	19	37.48	20.09	28.57	0.004868	0	0.427214	0.11	0.255901	0.09	0.435741	0.08	0.255714	0.08	-0.181539	0		MmuINT0142445	LOW,LOW,0.0=151,0=0=18,1@0,19.09	LOW,OK,0.0=151,0=0=19,1@0,20.15	OK,OK,0.2=151,0=0=31,1@0,32.88	OK,OK,0.0=151,0=0=30,1@0,31.82	LOW,LOW,0.0=151,0=0=16,1@0,16.97	LOW,LOW,0.0=151,0=0=18,1@0,19.09	VLOW,VLOW,2.1=151,5=15=3,0.0602@19.76,5.66	VLOW,VLOW,2.8=151,0=21=13,0.000311@17.34,20.16	OK,OK,2.3=151,4=9=29,0.289@8.57,36.53	N,N,0.2=151,4=3=6,0.26@5.24,8.75	OK,OK,3.7=151,5=9=29,0.631@9.29,36.94	OK,OK,2.8=151,16=0=20,0.00328@10.91,27.27
Sh3pxd2a	MmuINT0143161	50.74	41.49	47.12	35.26	42.96	31	14.44	42.34	17.24	14.89	21.65	12.14	-0.099456	0	-0.275879	0	-0.306432	0.13	-0.181359	0	-0.205217	0.11	-0.023353	0		MmuINT0143161	LOW,OK,0.0=151,0=50=16,4.94e-08@37.69,36.59	OK,OK,0.0=151,0=47=29,1.36e-07@33.25,46.89	OK,OK,0.0=151,0=49=21,6.91e-08@36.05,40.45	OK,OK,0.0=151,0=45=36,2.66e-07@30.44,55.88	OK,SOK,0.0=151,0=66=32,2.27e-10@47.18,62.64	OK,OK,0.0=151,0=41=35,1.02e-06@26.86,59.78	SOK,SOK,0.0=151,0=42=99,7.29e-07@24.03,142.38	OK,OK,0.0=151,0=58=33,3.35e-09@41.28,56.22	SOK,SOK,0.0=151,0=53=100,1.8e-08@31.06,149.12	SOK,SOK,0.0=151,0=45=102,2.66e-07@25.85,147.74	SOK,SOK,0.0=151,0=65=94,3.17e-10@39.54,143.1	SOK,SOK,0.0=151,0=39=114,2e-06@21.87,158.31
Slc22a17	MmuINT0145192	49.18	40.44	42.66	13.46	11.69	28	8.51	14.29	10.95	22.81	21.17	15.92	-0.271387	0.04	-0.324734	0.16	-0.236913	0.11	-0.048384	0	0.035642	0	0.080225	0		MmuINT0145192	SOK,SOK,28.5=108,66=54=62,0.708@89.51,92.49	SOK,SOK,7.8=108,43=48=67,0.0098@63.9,94.1	SOK,SOK,10.4=108,26=35=41,0.221@43.51,58.49	OK,OK,4.9=108,6=8=45,0.863@7.94,51.06	OK,OK,1.9=108,2=7=34,0.501@5.03,37.97	LOW,LOW,2.3=108,2=12=18,0.19@8.96,23.04	OK,OK,2.3=108,3=5=43,0.679@4.34,46.66	OK,OK,2.6=108,3=8=33,0.611@6.29,37.71	OK,OK,3.6=108,6=9=61,0.697@8.32,67.68	OK,OK,2.6=108,10=3=22,0.466@7.98,27.02	OK,OK,1.9=108,18=11=54,0.0471@17.57,65.43	OK,OK,4.5=108,17=8=66,0.367@14.49,76.51
Slc27a1	MmuINT0145907	26.3	23.18	29.29	8.85	30.21	27.43	9.55	7.34	6.28	2.63	4.37	5.92	-0.010087	0	-0.173102	0.04	-0.209682	0.11	-0.161364	0	-0.196931	0.01	-0.04182	0		MmuINT0145907	OK,OK,19.7=16,16=13=40,0.938@18.56,52	OK,OK,39.4=16,28=6=55,0.0135@21.05,69.75	OK,OK,15.3=16,4=16=24,0.283@13.23,31.94	OK,OK,10.9=16,6=0=30,0.0247@3.26,33.62	OK,OK,6.6=16,17=6=26,0.5@15.09,34.85	LOW,LOW,19.7=16,6=7=17,0.354@8.41,22.26	OK,OK,8.8=16,1=6=33,0.173@3.93,37.22	OK,OK,10.9=16,3=2=31,0.235@2.71,34.26	OK,OK,10.9=16,4=0=29,0.0247@2.13,31.73	OK,OK,2.2=16,3=0=54,0.364@1.54,57.05	OK,OK,2.2=16,5=3=86,0.679@4.22,92.4	OK,OK,2.2=16,3=3=47,0.855@3.22,51.25
Sned1	MmuINT0149664	43.18	45.45	42.39	21.21	16.05	18.53	4	14.85	4.41	2.33	12	22.03	-0.241274	0.07	-0.364253	0.2	-0.302166	0.11	-0.121953	0	-0.065988	0	0.06136	0		MmuINT0149664	OK,OK,7.4=151,25=13=25,0.266@27.2,35.8	LOW,LOW,2.8=151,1=24=15,0.00244@18.18,21.82	OK,OK,9.7=151,23=17=27,0.668@28.48,38.7	OK,OK,2.5=151,0=14=26,0.009@8.48,31.52	OK,OK,1.9=151,10=3=34,0.289@7.54,39.46	OK,OK,2.5=151,8=3=24,0.611@6.52,28.66	OK,OK,1.2=151,2=2=48,0.802@2.08,49.92	OK,OK,1.6=151,8=7=43,0.422@8.61,49.39	OK,OK,1.9=151,0=6=65,0.133@3.13,67.87	OK,OK,0.5=151,0=1=21,0.714@0.51,21.49	OK,OK,2.3=151,9=3=44,0.351@6.72,49.28	OK,OK,5.8=151,9=17=46,0.5@15.86,56.14
Sox17	MmuINT0150648	73.07	76.55	80.97	59.93	48.03	53.26	53.93	51.83	46.66	56.76	50.5	52.23	-0.235735	0.06	-0.255482	0.12	-0.233743	0.1	-0.025201	0	-0.006545	0	0.018152	0		MmuINT0150648	VLOW,VLOW,4.6=151,4=72=14,2.97e-07@65.87,24.28	VLOW,VLOW,4.9=151,0=67=10,1.62e-10@59.15,18.12	VLOW,VLOW,9.3=151,5=97=12,1.21e-09@92.42,21.72	SOK,SOK,5.8=151,2=83=28,2.3e-10@68.02,45.48	SOK,SOK,3.9=151,4=90=50,1.6e-09@69.66,75.37	OK,OK,4.6=151,2=58=26,5.26e-07@46.02,40.39	SOK,SOK,11.1=151,10=197=88,2.16e-18@159.55,136.3	SOK,SOK,13.0=151,13=184=91,9.55e-15@149.83,139.25	SOK,SOK,13.2=151,5=241=140,8.78e-29@180.49,206.33	SOK,SOK,13.0=151,17=160=67,5.52e-12@139.13,105.99	SOK,SOK,10.9=151,15=193=101,3.66e-17@156.85,153.74	SOK,SOK,19.5=151,24=203=103,1.83e-13@173.31,158.51
Srr	MmuINT0152555	81.65	72.47	82.2	60.31	63.62	73.47	48.91	40.48	40.4	42	42.15	30.56	-0.166171	0.04	-0.384315	0.27	-0.404312	0.26	-0.214769	0.07	-0.235999	0.14	-0.020427	0		MmuINT0152555	SOK,SOK,128.8=103,275=247=57,0.938@474.12,106.55	SOK,SOK,106.0=103,227=147=69,0.915@322.51,122.52	SOK,SOK,128.1=103,250=197=47,0.989@407.2,88.18	SOK,SOK,80.9=103,180=111=93,0.829@233.24,153.5	SOK,SOK,97.2=103,160=182=95,0.99@279.8,160	SOK,SOK,130.8=103,268=211=84,0.973@415.45,150.02	SOK,SOK,66.9=103,153=119=138,0.758@202.52,211.54	SOK,SOK,51.6=103,104=57=115,0.918@113.09,166.29	SOK,SOK,58.1=103,113=81=139,0.947@136.18,200.9	SOK,SOK,42.8=103,108=56=110,0.531@116.44,160.8	SOK,SOK,61.2=103,135=78=142,0.809@151.39,207.78	SOK,SOK,44.9=103,75=60=149,0.987@88.13,200.25
Ssbp4	MmuINT0152818	49.36	47.44	51.78	39.77	35.46	42.05	29.46	30.35	29.85	28.52	33.24	29.56	-0.098067	0.05	-0.19372	0.14	-0.190851	0.11	-0.094672	0.02	-0.092705	0	0.00429	0		MmuINT0152818	SOK,SOK,124.0=151,314=198=262,0.476@382.38,392.29	SOK,SOK,142.3=151,314=261=317,0.897@423.88,469.62	SOK,SOK,98.0=151,249=167=193,0.473@315.69,293.98	SOK,SOK,89.7=151,248=129=285,0.234@263.48,399.02	SOK,SOK,91.3=151,223=109=302,0.592@224.88,409.29	SOK,SOK,97.1=151,195=133=226,0.964@232.96,321.04	SOK,SOK,62.1=151,158=103=311,0.483@168.95,404.55	SOK,SOK,43.6=151,119=89=238,0.364@135.56,311.1	SOK,SOK,70.2=151,170=105=322,0.612@178.55,419.61	SOK,SOK,62.4=151,133=93=283,0.859@145.21,363.95	SOK,SOK,92.7=151,216=146=363,0.746@241.16,484.34	SOK,SOK,43.6=151,135=74=249,0.135@135.38,322.62
Tapbp	MmuINT0156967	18.42	13.43	16.01	20.11	18.39	15.53	6.48	2.2	3.26	3.17	1.32	1.62	0.018924	0	-0.12737	0.06	-0.143063	0.08	-0.148946	0.08	-0.164701	0.1	-0.017849	0		MmuINT0156967	SOK,SOK,11.0=149,0=42=93,7.29e-07@24.87,110.13	SOK,SOK,6.1=149,6=15=84,0.608@14.78,95.27	OK,OK,5.6=149,2=23=70,0.0799@15.48,81.21	SOK,SOK,13.2=149,7=44=113,0.209@34.17,135.73	SOK,SOK,15.7=149,3=40=101,0.011@26.95,119.58	SOK,SOK,8.0=149,2=25=78,0.0532@16.57,90.12	SOK,SOK,14.1=149,5=40=355,0.0732@26.19,378.02	SOK,SOK,7.0=149,1=11=285,0.235@6.55,291.29	SOK,SOK,8.7=149,1=17=280,0.0602@9.74,289.1	SOK,SOK,8.9=149,2=24=423,0.0653@14.29,436.4	SOK,SOK,4.2=149,3=8=504,0.76@6.83,510.69	SOK,SOK,6.1=149,0=16=487,0.00459@8.15,494.85
Thyn1	MmuINT0160057	10.41	9.37	19.72	20.04	18.32	27.11	42.22	27.44	43.21	33.56	54.65	60.8	0.097148	0.02	0.284054	0.12	0.420986	0.16	0.188788	0.03	0.324078	0.06	0.140531	0		MmuINT0160057	SOK,SOK,94.8=151,20=14=148,7.81e-05@18.99,163.42	SOK,SOK,121.0=151,23=9=156,7.09e-10@17.64,170.62	SOK,SOK,91.1=151,21=34=114,0.0117@33.52,136.48	SOK,SOK,79.5=151,25=39=130,0.166@39.11,156.04	SOK,SOK,90.6=151,33=32=147,0.355@39.01,173.93	SOK,SOK,97.6=151,39=51=123,0.532@58.15,156.35	SOK,SOK,59.1=151,44=68=78,0.992@81.06,110.94	OK,OK,50.3=151,21=20=55,0.631@26.5,70.08	SOK,SOK,71.6=151,33=67=67,0.777@73.01,95.96	OK,OK,47.0=151,21=11=32,0.0662@21.59,42.74	SOK,SOK,49.4=151,59=41=42,0.998@78.26,64.94	SOK,SOK,49.1=151,53=54=35,1@87.3,56.29
Tsga10	MmuINT0166549	87.3	100	78.72	83.33	93.22	100	65.71	49.3	48.31	51.02	34.62	56.52	0.050535	0	-0.342553	0.12	-0.379314	0.12	-0.39462	0.09	-0.429854	0.21	-0.035666	0		MmuINT0166549	OK,OK,9.5=151,25=30=4,0.382@51.51,7.49	VLOW,VLOW,6.0=151,8=18=0,0.449@26,0	LOW,LOW,7.9=151,12=25=5,0.37@33.06,8.94	OK,OK,6.0=151,26=34=6,0.0365@55,11	OK,OK,11.4=151,21=34=2,0.334@53.14,3.86	OK,OK,10.9=151,31=46=0,0.0766@77,0	VLOW,VLOW,7.4=151,9=37=12,0.0399@38.11,19.89	LOW,LOW,7.2=151,17=18=18,0.575@26.13,26.87	OK,OK,7.4=151,24=19=23,0.302@31.88,34.12	LOW,LOW,4.9=151,10=15=12,0.472@18.88,18.12	LOW,LOW,6.5=151,6=12=17,0.766@12.12,22.88	LOW,LOW,6.5=151,14=25=15,0.175@30.52,23.48
Tsr1	MmuINT0166780	21.92	30.63	19.63	39.85	26.18	24.78	61.63	53.86	58.62	47.21	49.54	51.39	0.049217	0	0.354432	0.18	0.26835	0.14	0.30425	0.16	0.22326	0.01	-0.086184	0		MmuINT0166780	SOK,SOK,21.6=151,71=39=198,0.176@67.77,241.38	SOK,SOK,27.1=151,67=55=140,0.565@80.75,182.87	SOK,SOK,19.0=151,53=42=197,0.397@57.56,235.67	SOK,SOK,25.7=151,71=52=94,0.398@87.08,131.45	SOK,SOK,19.5=151,55=32=124,0.342@55.49,156.45	SOK,SOK,23.4=151,53=49=157,0.68@64.54,195.9	SOK,SOK,31.1=151,112=94=65,0.0389@168.72,105.04	SOK,SOK,31.3=151,102=71=75,0.104@134.7,115.39	SOK,SOK,32.7=151,135=78=76,0.00534@170.76,120.54	SOK,SOK,20.4=151,80=30=62,0.0337@81.62,91.26	SOK,SOK,32.2=151,92=88=93,0.284@136.53,139.06	SOK,SOK,34.3=151,131=74=98,0.0127@156.83,148.35
Tsr1	MmuINT0166782	21.01	12.85	19.61	28.57	25.13	20.72	41.51	36.33	50.6	41.31	47.54	48.97	0.060893	0	0.229329	0.15	0.276129	0.15	0.173877	0.05	0.216478	0.07	0.042322	0		MmuINT0166782	SOK,SOK,41.0=58,57=60=220,0.997@70.8,266.2	SOK,SOK,21.1=58,21=25=156,0.996@25.96,176.04	SOK,SOK,31.4=58,36=44=164,0.994@47.85,196.15	SOK,SOK,29.6=58,37=39=95,0.997@48.85,122.15	SOK,SOK,29.6=58,44=56=149,0.919@62.57,186.43	SOK,SOK,40.4=58,50=54=199,0.999@62.78,240.22	SOK,SOK,51.9=58,68=64=93,1@93.4,131.6	SOK,SOK,48.3=58,44=53=85,1@66.12,115.88	SOK,SOK,76.6=58,83=87=83,1@128.02,124.98	SOK,SOK,45.9=58,48=59=76,1@75.6,107.4	SOK,SOK,48.3=58,51=65=64,0.999@85.57,94.43	SOK,SOK,41.0=58,60=82=74,0.896@105.78,110.22
Tusc2	MmuINT0168331	11.26	11.97	9.7	6.6	12.46	17.18	45.2	35.6	43.33	33.33	35.4	31.63	0.011604	0	0.309997	0.19	0.221059	0.15	0.297726	0.18	0.209474	0.09	-0.086747	0		MmuINT0168331	SOK,SOK,2.5=151,25=9=134,0.0229@18.92,149.08	SOK,SOK,1.9=151,28=0=103,8.1e-05@15.68,115.32	SOK,SOK,1.4=151,13=10=107,0.0594@12.61,117.39	SOK,SOK,1.2=151,12=1=92,0.0781@6.93,98.07	SOK,SOK,1.2=151,32=3=123,0.000214@19.69,138.31	SOK,SOK,0.0=151,25=14=94,0.000222@22.85,110.15	SOK,SOK,6.0=151,159=34=117,8.93e-17@140.12,169.88	SOK,SOK,3.7=151,100=36=123,8.27e-11@92.2,166.8	SOK,SOK,10.7=151,182=29=138,8e-16@151.22,197.78	SOK,SOK,0.9=151,88=20=108,3.61e-12@71.99,144.01	SOK,SOK,4.6=151,131=40=156,5.44e-14@115.76,211.24	SOK,SOK,3.7=151,90=46=147,1.6e-09@89.51,193.49
Usp19	MmuINT0171380	38.77	31.19	47.93	11.13	7.89	18.79	11.87	13.58	15.99	24.48	36.29	31.46	-0.269136	0.14	-0.24649	0.09	-0.088636	0	0.019665	0	0.190968	0.03	0.167403	0.03		MmuINT0171380	OK,OK,10.7=151,15=32=35,0.404@32.61,51.51	OK,OK,2.8=151,13=12=26,0.287@16.4,36.18	OK,OK,11.6=151,17=24=21,0.795@30.33,32.95	OK,OK,6.7=151,2=15=64,0.0969@9.45,75.43	OK,OK,3.9=151,7=5=66,0.82@6.47,75.53	OK,OK,8.3=151,10=17=55,0.732@16.03,69.3	OK,OK,7.4=151,8=6=49,0.926@7.83,58.14	OK,OK,8.1=151,2=10=36,0.289@6.81,43.37	OK,OK,7.9=151,15=6=52,0.608@12.18,63.97	OK,OK,3.2=151,7=15=32,0.199@13.69,42.25	OK,OK,3.9=151,18=11=24,0.203@19.76,34.69	OK,OK,12.8=151,17=20=38,0.938@24.32,52.98
Vamp2	MmuINT0172524	22.58	28.62	46.81	19.08	20.35	14.16	6.95	8.5	17.58	7.59	12.31	13.64	-0.107291	0	-0.198379	0.11	-0.174259	0.1	-0.088767	0	-0.062551	0	0.02771	0		MmuINT0172524	SOK,SOK,17.1=151,17=32=84,0.865@30.03,102.97	SOK,SOK,24.3=151,32=57=111,0.637@57.24,142.76	SOK,SOK,21.8=151,33=55=50,0.557@64.6,73.4	SOK,SOK,10.9=151,7=26=70,0.233@19.65,83.35	SOK,SOK,11.4=151,15=31=90,0.442@27.68,108.32	SOK,SOK,15.5=151,13=18=94,0.964@17.7,107.3	SOK,SOK,16.5=151,12=21=221,0.88@17.65,236.35	SOK,SOK,17.9=151,12=22=183,0.854@18.44,198.56	SOK,SOK,17.6=151,17=47=150,0.422@37.62,176.38	SOK,SOK,13.4=151,6=17=140,0.5@12.37,150.63	SOK,SOK,17.1=151,16=48=228,0.316@35.95,256.05	SOK,SOK,30.8=151,22=50=228,0.697@40.92,259.08
Vcan	MmuINT0172768	3.05	7.35	3.33	3.72	4.09	2.46	23.08	25.87	33.45	17.3	20.45	15.13	-0.007091	0	0.223028	0.14	0.136772	0.07	0.22874	0.16	0.143202	0.08	-0.088592	0		MmuINT0172768	SOK,SOK,8.5=95,4=14=286,0.382@9.27,294.73	SOK,SOK,0.0=95,1=19=126,0.00167@10.73,135.27	SOK,SOK,2.6=95,9=3=174,0.537@6.19,179.81	SOK,SOK,14.7=95,22=13=453,0.902@18.15,469.85	SOK,SOK,9.9=95,16=17=387,0.881@17.18,402.82	SOK,SOK,4.8=95,15=4=376,0.33@9.72,385.28	SOK,SOK,22.1=95,39=63=170,0.339@62.78,209.22	SOK,SOK,36.1=95,65=69=192,0.918@84.34,241.66	SOK,SOK,55.6=95,71=127=197,0.757@132.13,262.87	SOK,SOK,9.6=95,15=26=98,0.542@24.05,114.95	SOK,SOK,11.1=95,34=21=107,0.334@33.13,128.87	SOK,SOK,11.8=95,15=26=115,0.728@23.6,132.4
Wdr24	MmuINT0175066	19.69	0	11.11	20.99	9.52	36.26	41.54	31.25	35.71	14.75	26.44	20	0.098894	0	0.251125	0.11	0.097032	0	0.149366	0	-0.001524	0	-0.152334	0		MmuINT0175066	OK,OK,8.4=71,10=15=51,0.815@14.96,61.04	OK,OK,1.5=71,0=0=42,0.714@0,42	OK,OK,5.9=71,2=14=64,0.122@8.89,71.11	OK,OK,6.9=71,3=14=32,0.24@10.29,38.71	OK,OK,4.4=71,6=6=57,0.873@6.57,62.43	OK,OK,14.3=71,12=21=29,0.88@22.48,39.52	LOW,LOW,12.8=71,10=17=19,0.881@19.11,26.89	OK,OK,8.9=71,12=8=22,0.913@13.12,28.88	LOW,LOW,8.9=71,4=16=18,0.283@13.57,24.43	OK,OK,3.0=71,7=2=26,0.501@5.16,29.84	OK,OK,11.3=71,14=9=32,0.909@14.54,40.46	OK,OK,3.5=71,7=8=30,0.611@9,36
Xrcc3	MmuINT0176986	8.74	10.84	23.33	9.09	17.95	22.45	36.59	55	64.29	25.71	3.45	83.67	0.036758	0	0.39607	0.17	0.117904	0	0.354431	0.15	0.094853	0	-0.272915	0		MmuINT0176986	OK,OK,4.2=75,9=0=47,0.0484@4.89,51.11	OK,OK,6.1=75,1=8=37,0.223@4.99,41.01	OK,OK,4.7=75,11=17=46,0.367@17.26,56.74	OK,OK,4.7=75,3=6=45,0.762@4.91,49.09	OK,OK,7.5=75,13=8=48,0.814@12.39,56.61	OK,OK,6.1=75,14=8=38,0.662@13.47,46.53	VLOW,VLOW,7.5=75,11=4=13,0.565@10.25,17.75	VLOW,VLOW,6.5=75,15=7=9,0.724@17.05,13.95	LOW,LOW,10.7=75,23=13=10,0.756@29.57,16.43	VLOW,VLOW,6.1=75,4=5=13,0.873@5.66,16.34	OK,OK,1.4=75,2=0=28,0.51@1.04,28.96	OK,OK,15.4=75,18=23=4,0.949@37.65,7.35
Xrcc3	MmuINT0176987	24.44	5.95	14.58	14.29	17.32	6.92	64.04	83.48	53.9	33.63	43.49	38.83	-0.00816	0	0.490465	0.24	0.232955	0	0.484259	0.29	0.246237	0	-0.247297	0.01		MmuINT0176987	OK,OK,14.3=22,6=8=22,0.662@8.86,27.38	OK,OK,1.6=22,3=2=40,0.855@2.68,42.38	OK,OK,15.9=22,15=5=59,0.418@11.54,67.61	VLOW,VLOW,3.2=22,4=0=12,0.26@2.29,13.71	OK,OK,14.3=22,7=5=29,0.529@7.13,34.02	OK,OK,3.2=22,3=2=34,0.855@2.7,36.36	LOW,LOW,19.1=22,11=17=8,0.88@23.37,13.13	VLOW,VLOW,11.1=22,13=7=2,0.814@18.54,3.67	OK,OK,38.2=22,20=26=20,0.872@35.99,30.78	VLOW,VLOW,8.0=22,6=5=11,0.863@7.45,14.7	N,N,0.0=22,1=8=6,0.0678@6.63,8.61	VLOW,VLOW,4.8=22,7=8=12,0.863@10.58,16.66
Aldh7a1	MmuINT1004163	31.68	26.54	29.91	18.95	26.14	38.38	10.05	3.9	7.34	12.11	4.98	10.88	-0.026829	0	-0.221335	0.14	-0.197163	0.12	-0.188694	0.04	-0.168115	0.01	0.021025	0		MmuINT1004163	SOK,SOK,0.0=151,0=115=124,1.57e-17@75.72,163.28	SOK,SOK,0.0=151,3=51=75,3.53e-08@34.28,94.9	SOK,SOK,0.0=151,0=64=75,4.44e-10@41.57,97.43	SOK,SOK,0.0=151,0=36=77,5.49e-06@21.41,91.59	SOK,SOK,0.0=151,0=46=65,1.9e-07@29.02,81.98	SOK,SOK,0.0=151,0=71=57,4.22e-11@49.13,78.87	SOK,SOK,0.0=151,2=22=108,0.00061@13.28,118.84	OK,OK,0.0=151,0=6=74,0.133@3.12,76.88	SOK,SOK,0.0=151,0=16=101,0.00459@8.59,108.41	SOK,SOK,0.0=151,2=26=102,0.000159@15.76,114.36	SOK,SOK,0.0=151,1=11=115,0.0247@6.33,120.73	SOK,SOK,0.0=151,0=32=131,2.11e-05@17.73,145.27
B430010I23Rik	MmuINT1005153	1.27	0	1.75	2.27	2.22	0	31.25	11.26	28.8	42.86	29.06	30.28	0.003509	0	0.246282	0.06	0.300292	0.19	0.241567	0.04	0.297078	0.2	0.052848	0		MmuINT1005153	OK,OK,0.7=151,1=0=39,0.714@0.51,39.49	OK,OK,0.0=151,0=0=49,1@0,49	OK,OK,0.0=151,1=0=28,0.714@0.51,28.49	OK,OK,0.5=151,2=0=43,0.51@1.02,43.98	OK,OK,0.9=151,3=0=66,0.364@1.53,67.47	OK,OK,0.0=151,0=0=37,1@0,37	OK,SOK,3.5=151,36=2=55,0.00144@32.81,72.19	OK,OK,1.2=151,17=0=67,0.00328@9.46,74.54	SOK,SOK,2.1=151,55=0=68,9.18e-09@35.42,87.58	OK,OK,1.6=151,54=0=36,1.29e-08@38.57,51.43	SOK,SOK,2.1=151,59=0=72,2.39e-09@38.07,92.93	SOK,SOK,2.5=151,52=2=76,1.78e-05@43,99
BC055324	MmuINT1005316	13.92	9.86	5.09	18.41	14.33	8.79	57	42.9	51.47	66.94	52.98	24.4	0.044602	0	0.402162	0.25	0.418376	0.13	0.363648	0.19	0.37715	0.08	0.018581	0		MmuINT1005316	SOK,SOK,6.7=151,0=25=82,0.000113@15.11,93.41	SOK,SOK,14.4=151,0=20=97,0.000854@11.66,106.56	OK,OK,13.0=151,0=9=89,0.0126@5.02,93.53	OK,OK,13.7=151,0=20=47,0.000854@12.56,55.65	SOK,SOK,18.8=151,0=35=111,3.92e-06@21.23,126.9	OK,OK,10.7=151,0=12=66,0.0126@6.92,71.81	LOW,LOW,19.5=151,0=45=18,9.68e-08@37.46,28.26	OK,OK,18.3=151,0=34=24,5.49e-06@25.77,34.29	OK,OK,25.3=151,0=50=25,1.8e-08@40.16,37.87	VLOW,VLOW,12.8=151,0=42=11,2.66e-07@37.18,18.36	LOW,LOW,13.4=151,0=34=16,5.49e-06@27.58,24.48	OK,OK,26.4=151,0=28=46,4.13e-05@18.47,57.23
Bvht	MmuINT1005663	62.96	51.16	55.26	27.62	24.14	28.93	9.52	17.12	12.18	9.63	22.51	22.58	-0.284785	0.15	-0.432682	0.28	-0.352282	0.23	-0.147723	0	-0.066679	0	0.082396	0		MmuINT1005663	SOK,SOK,31.8=151,0=102=30,1.24e-15@83.11,48.89	SOK,SOK,39.4=151,0=88=42,1.38e-13@66.51,63.49	SOK,SOK,31.8=151,0=84=34,5.31e-13@65.21,52.79	OK,OK,13.4=151,0=29=38,5.78e-05@18.51,48.49	OK,OK,12.5=151,0=21=33,0.000854@13.04,40.96	OK,OK,22.2=151,0=35=43,7.68e-06@22.57,55.43	SOK,SOK,16.2=151,0=40=190,1.43e-06@21.9,208.1	SOK,SOK,35.2=151,0=76=184,7.84e-12@44.51,215.49	SOK,SOK,38.7=151,0=58=209,3.35e-09@32.52,234.48	SOK,SOK,16.5=151,0=26=122,0.000159@14.25,133.75	SOK,SOK,17.6=151,0=79=136,2.86e-12@48.4,166.6	SOK,SOK,52.6=151,0=84=144,5.31e-13@51.48,176.52
Car14	MmuINT1006082	18.99	42.53	30	37.7	39.78	41.46	56.67	61.34	67.8	53.85	55.56	66.99	0.09435	0	0.314954	0.11	0.26617	0.06	0.213104	0.08	0.174284	0.04	-0.041758	0		MmuINT1006082	OK,OK,21.3=151,0=30=64,4.13e-05@17.85,76.15	SOK,SOK,20.6=151,8=66=50,0.000212@52.74,71.26	OK,OK,11.6=151,0=24=28,0.000311@15.6,36.4	LOW,LOW,13.7=151,0=23=19,0.000436@15.83,26.17	OK,OK,19.2=151,0=37=28,3.92e-06@25.86,39.14	OK,OK,14.4=151,0=51=36,3.53e-08@36.07,50.93	SOK,SOK,29.2=151,2=100=39,1.08e-12@79.9,61.1	OK,OK,37.1=151,4=69=23,6.95e-07@58.89,37.11	LOW,LOW,32.0=151,0=80=19,2.04e-12@67.12,31.88	OK,OK,14.6=151,1=62=27,1.63e-08@48.46,41.54	SOK,SOK,26.9=151,2=98=40,2.03e-12@77.78,62.22	LOW,LOW,31.5=151,0=69=17,8.26e-11@57.61,28.39
Ccdc66	MmuINT1006324	49.9	39.31	28.5	47.59	42.74	37.14	64.81	67.22	57.52	86.51	69.39	63.41	0.023916	0	0.233457	0.07	0.298685	0.2	0.205289	0.07	0.272767	0.15	0.066682	0		MmuINT1006324	SOK,SOK,30.4=151,0=78=38,4e-12@58.46,58.69	OK,OK,14.6=151,0=48=36,9.68e-08@33.44,51.62	OK,OK,20.6=151,3=29=39,0.00866@20.56,51.59	OK,OK,26.9=151,1=42=23,9.47e-06@31.73,34.95	OK,OK,30.4=151,0=40=26,1.43e-06@28.55,38.25	OK,OK,18.5=151,3=42=37,0.000288@30.86,52.23	SOK,SOK,33.6=151,1=90=24,1.88e-12@74.99,40.72	LOW,LOW,19.2=151,0=76=18,7.84e-12@63.54,30.99	SOK,SOK,48.2=151,7=85=33,6.43e-07@72.46,53.51	N,N,21.1=151,0=66=5,2.27e-10@61.55,9.6	LOW,LOW,22.7=151,0=84=18,5.31e-13@71.15,31.38	SOK,SOK,29.0=151,1=103=29,2.7e-14@84.98,49.03
Cd59b	MmuINT1006508	97.76	99.46	96.58	89.9	92.21	93.07	70.63	83	52.98	70.86	86.31	85.63	-0.059692	0.01	-0.275356	0.12	-0.140364	0.07	-0.212712	0.05	-0.081417	0.02	0.133465	0		MmuINT1006508	SOK,SOK,268.8=84,357=61=5,3.06e-07@431.19,9.88	SOK,SOK,246.2=84,246=92=1,0.96@364.28,1.98	SOK,SOK,275.8=84,271=96=7,0.87@388.68,13.76	SOK,SOK,222.1=84,211=71=17,0.639@287.74,32.33	SOK,SOK,241.7=84,246=66=14,0.155@318.64,26.92	SOK,SOK,230.0=84,291=68=14,0.0111@366.01,27.25	LOW,OK,49.6=84,40=14=12,0.409@49.61,20.63	OK,OK,41.7=84,45=18=7,0.862@62.53,12.81	OK,SOK,53.3=84,41=24=32,0.962@55.16,48.95	OK,OK,51.7=84,25=37=15,0.812@62.33,25.63	SOK,SOK,88.3=84,77=67=13,1@152.64,24.21	OK,SOK,49.2=84,37=45=8,0.989@88.48,14.85
Cdk5rap3	MmuINT1006636	34.78	36.26	50	18.91	34.38	31.43	17.46	14.63	12.24	15.15	3.8	4	-0.093601	0	-0.239035	0.07	-0.33022	0.12	-0.143721	0	-0.232525	0	-0.094229	0		MmuINT1006636	OK,OK,16.5=138,0=32=30,2.11e-05@21.56,40.44	OK,OK,12.7=138,0=33=29,1.51e-05@22.48,39.52	LOW,LOW,15.5=138,0=30=15,4.13e-05@22.5,22.5	OK,OK,11.2=138,2=8=22,0.235@6.1,26.16	OK,OK,10.9=138,0=22=21,0.00061@14.78,28.22	OK,OK,14.5=138,0=33=36,1.51e-05@21.69,47.31	OK,OK,9.6=138,0=22=52,0.00061@12.92,61.08	OK,OK,6.1=138,0=12=35,0.0176@6.88,40.12	OK,OK,8.6=138,0=12=43,0.0176@6.73,48.27	OK,OK,6.3=138,0=15=42,0.00643@8.64,48.36	OK,OK,7.1=138,0=6=76,0.0949@3.12,78.88	OK,OK,3.3=138,0=5=60,0.186@2.6,62.4
Chtop	MmuINT1007179	31.88	30.35	32.7	41.29	38.78	39.31	47.36	50.94	48.26	39.12	38.89	39.74	0.081033	0.04	0.171049	0.12	0.075578	0.03	0.090156	0.03	-0.00521	0	-0.095392	0.04		MmuINT1007179	SOK,SOK,109.6=151,182=345=563,0.0202@347.49,742.51	SOK,SOK,107.3=151,141=286=490,0.299@278.31,638.69	SOK,SOK,93.2=151,189=358=563,7.32e-05@362.97,747.03	SOK,SOK,85.1=151,186=274=327,0.0216@324.95,462.05	SOK,SOK,92.7=151,206=321=416,0.00296@365.7,577.3	SOK,SOK,102.5=151,240=365=467,0.000588@421.4,650.6	SOK,SOK,92.0=151,212=362=319,3.3e-05@422.92,470.08	SOK,SOK,73.0=151,163=352=248,3.34e-08@388.67,374.33	SOK,SOK,106.6=151,241=384=335,0.000396@463.3,496.7	SOK,SOK,73.9=151,141=233=291,0.0458@260.15,404.85	SOK,SOK,108.9=151,166=333=392,0.0371@346.51,544.49	SOK,SOK,108.2=151,168=353=395,0.0075@364.02,551.98
Dalrd3	MmuINT1008308	25.2	32.27	31.36	38.95	49.41	37.46	27.34	27.27	24.86	19.26	15.42	16.1	0.105185	0.01	-0.032272	0	-0.127771	0.01	-0.134183	0.04	-0.234088	0.13	-0.09657	0.01		MmuINT1008308	SOK,SOK,52.5=46,0=124=184,7.59e-19@77.62,230.38	SOK,SOK,32.7=46,0=121=127,2.08e-18@80.03,167.97	SOK,SOK,57.1=46,0=106=116,3.24e-16@69.62,152.38	SOK,SOK,50.2=46,0=111=87,6.02e-17@77.12,120.88	SOK,SOK,50.2=46,0=125=64,5.42e-19@93.38,95.62	SOK,SOK,34.2=46,1=126=106,1.43e-17@87.28,145.72	SOK,SOK,27.4=46,2=74=101,3.82e-09@48.39,128.61	SOK,SOK,27.4=46,1=56=76,1.12e-07@36.27,96.73	SOK,SOK,22.1=46,0=45=68,2.66e-07@28.09,84.91	SOK,SOK,16.7=46,0=52=109,2.52e-08@31.01,129.99	SOK,SOK,16.0=46,0=62=170,8.71e-10@35.77,196.23	SOK,SOK,25.9=46,0=43=112,5.21e-07@24.96,130.04
Ddx17	MmuINT1008420	22.43	19.96	19.62	4.08	6.47	7.35	14.66	28.15	27.3	23.31	19.39	28.53	-0.142589	0.1	0.057554	0	0.027945	0	0.200628	0.08	0.171797	0.11	-0.028547	0		MmuINT1008420	SOK,SOK,87.2=151,123=252=675,0.0527@238.94,826.33	SOK,SOK,77.9=151,69=211=587,0.0312@175.61,704.18	SOK,SOK,96.4=151,73=212=610,0.0661@178.12,729.73	SOK,SOK,22.9=151,24=39=768,0.923@34,799.36	SOK,SOK,33.6=151,29=58=654,0.793@48.17,696.35	SOK,SOK,30.1=151,34=75=716,0.428@60.97,768.57	SOK,SOK,47.5=151,21=103=379,0.000715@74.65,434.59	SOK,SOK,66.1=151,44=141=247,0.0389@124.01,316.53	SOK,SOK,76.3=151,94=162=354,0.787@169.21,450.61	SOK,SOK,36.4=151,46=124=292,0.0225@109.44,360.07	SOK,SOK,74.9=151,62=137=431,0.7@123.77,514.54	SOK,SOK,112.4=151,118=214=432,0.969@221.67,555.3
Dut	MmuINT1009175	70.72	65.88	78.24	64.24	76.47	73.25	50.22	41.29	47.45	46.21	51.14	46.41	0.018407	0	-0.238508	0.15	-0.224866	0.1	-0.258846	0.08	-0.248024	0.13	0.012257	0		MmuINT1009175	SOK,SOK,10.9=151,0=401=83,2.53e-59@342.28,141.72	SOK,SOK,14.6=151,0=309=80,7.02e-46@256.27,132.73	SOK,SOK,12.3=151,0=338=47,4.06e-50@301.22,83.78	SOK,SOK,7.0=151,0=291=81,3e-43@238.97,133.03	SOK,SOK,8.3=151,0=286=44,1.61e-42@252.35,77.65	SOK,SOK,10.0=151,0=345=63,3.85e-51@298.86,109.14	SOK,SOK,9.5=151,0=115=57,1.57e-17@86.38,85.62	SOK,SOK,5.3=151,0=83=59,7.44e-13@58.63,83.37	SOK,SOK,10.2=151,0=130=72,1.01e-19@95.85,106.15	SOK,SOK,6.3=151,0=122=71,1.49e-18@89.19,103.81	SOK,SOK,9.0=151,0=157=75,1.14e-23@118.64,113.36	SOK,SOK,7.2=151,0=71=41,4.22e-11@51.98,60.02
Ednrb	MmuINT1009314	53.24	64.01	68.17	55.78	58.79	60.38	33.71	26.88	37.85	27.7	40.78	45.57	-0.04834	0	-0.299863	0.15	-0.233467	0.16	-0.250207	0.16	-0.17572	0.09	0.069879	0		MmuINT1009314	SOK,SOK,0.9=151,0=218=93,1.39e-32@167.03,146.7	SOK,SOK,2.5=151,6=221=62,2.26e-28@186.16,104.67	SOK,SOK,3.2=151,0=194=44,4.48e-29@163.13,76.17	SOK,SOK,0.2=151,7=193=77,6.27e-29@155.77,123.49	SOK,SOK,2.8=151,0=232=79,1.25e-34@184.2,129.12	SOK,SOK,2.5=151,0=229=73,3.44e-34@183.64,120.5	SOK,SOK,0.5=151,2=154=149,3.14e-23@104.29,205.09	SOK,SOK,1.9=151,3=81=111,4.3e-10@53.29,144.97	SOK,SOK,2.8=151,0=163=130,1.52e-24@112.35,184.48	SOK,SOK,0.5=151,0=71=90,4.22e-11@45.33,118.32	SOK,SOK,0.2=151,0=112=79,4.3e-17@78.84,114.49	SOK,SOK,0.7=151,0=131=76,7.2e-20@95.35,113.89
Eif2b4	MmuINT1009395	20.3	15.56	21.89	44.64	37.45	17.54	29.35	30.94	43.36	42.93	40.31	49.07	0.160467	0	0.138348	0	0.248194	0.11	-0.024392	0	0.075488	0	0.108318	0		MmuINT1009395	SOK,SOK,13.2=151,6=31=73,0.0639@22.37,87.81	OK,OK,11.1=151,0=14=38,0.009@8.09,43.91	OK,OK,10.0=151,1=27=50,0.000988@17.08,60.95	LOW,LOW,9.7=151,1=28=18,0.000729@20.99,26.04	OK,OK,9.3=151,5=20=21,0.239@17.28,28.86	OK,OK,12.5=151,0=20=47,0.0012@11.75,55.25	OK,OK,15.8=151,2=32=41,0.00112@22.03,53.03	OK,OK,8.8=151,3=22=28,0.0458@16.43,36.66	LOW,LOW,8.6=151,3=26=19,0.018@20.85,27.24	OK,OK,10.4=151,4=38=28,0.00274@30.1,40.02	OK,OK,10.2=151,2=29=23,0.00259@21.79,32.27	OK,OK,11.4=151,6=42=25,0.00717@35.91,37.27
Eif4a2	MmuINT1009468	22.49	23.6	30.83	8.26	9.99	12.43	8.5	13.76	11.62	6.22	11.93	18.65	-0.14001	0.11	-0.126075	0.07	-0.123035	0.08	0.014558	0	0.01862	0	0.002874	0		MmuINT1009468	SOK,SOK,83.2=151,143=196=577,0.61@211.12,727.61	SOK,SOK,81.1=151,91=228=512,0.137@201.25,651.51	SOK,SOK,83.2=151,131=215=384,0.338@230.49,517.13	SOK,SOK,51.0=151,70=103=950,0.879@95.32,1058.65	SOK,SOK,36.6=151,36=96=590,0.351@74.14,668.03	SOK,SOK,50.1=151,74=128=704,0.407@115.66,814.81	SOK,SOK,30.4=151,45=69=607,0.646@62.97,677.91	SOK,SOK,37.1=151,61=99=496,0.343@92.67,580.83	SOK,SOK,51.5=151,83=109=721,0.805@108.93,828.48	SOK,SOK,24.3=151,23=47=523,0.802@37.93,571.84	SOK,SOK,47.8=151,73=132=749,0.255@116.9,863.01	SOK,SOK,83.4=151,107=218=702,0.3@196.58,857.48
Endog	MmuINT1009580	60.98	55.05	63.73	63.48	67.61	55.01	40.62	58.24	43.32	31.3	27.62	45.83	0.02466	0	-0.157336	0	-0.286006	0.13	-0.188647	0.03	-0.309308	0.03	-0.125248	0		MmuINT1009580	SOK,SOK,0.7=151,2=248=80,4.14e-35@201.23,128.77	SOK,SOK,0.9=151,0=169=69,2.02e-25@131.02,106.98	SOK,SOK,0.2=151,0=253=72,1.07e-37@207.12,117.88	SOK,SOK,2.3=151,0=146=42,4.63e-22@119.34,68.66	SOK,SOK,0.0=151,0=238=57,1.67e-35@199.45,95.55	SOK,SOK,0.0=151,0=203=83,2.17e-30@157.33,128.67	SOK,SOK,0.5=151,1=103=76,8.89e-16@73.12,106.88	SOK,SOK,1.6=151,4=102=38,5.71e-13@83.87,60.13	SOK,SOK,0.5=151,1=132=87,5.14e-20@95.3,124.7	SOK,SOK,2.1=151,0=82=90,1.04e-12@53.84,118.16	SOK,SOK,3.0=151,0=116=152,1.12e-17@74.02,193.98	SOK,SOK,2.3=151,0=88=52,1.38e-13@64.16,75.84
Ercc1	MmuINT1009675	39.53	54.55	32.14	53.28	42.01	49.04	35.03	40	38.35	30.07	20.22	27.87	0.091177	0	-0.024377	0	-0.134477	0	-0.102335	0	-0.215634	0.1	-0.114087	0		MmuINT1009675	SOK,SOK,0.0=151,11=91=78,5.04e-14@71.15,108.85	SOK,SOK,0.7=151,6=102=45,3.75e-14@83.46,69.54	SOK,SOK,0.2=151,2=70=76,5.9e-11@47.57,100.43	SOK,SOK,1.2=151,3=70=32,1.24e-09@55.94,49.06	SOK,SOK,1.9=151,10=61=49,2.11e-07@50.41,69.59	SOK,SOK,0.5=151,0=102=53,1.24e-15@76.01,78.99	SOK,SOK,0.5=151,6=49=51,6.91e-08@37.13,68.87	OK,OK,0.9=151,1=47=36,1.96e-06@33.6,50.4	OK,OK,0.7=151,10=41=41,1.3e-05@35.28,56.72	OK,OK,0.0=151,4=39=50,2e-06@27.97,65.03	SOK,SOK,0.0=151,5=31=71,2.95e-05@21.64,85.36	OK,OK,1.2=151,3=31=44,0.000291@21.74,56.26
Exosc9	MmuINT1009847	58.94	57.13	66.63	67.84	64.59	58.68	44.34	51.29	56.83	47.11	47.75	40	0.04902	0	-0.079562	0.02	-0.137872	0.05	-0.133085	0	-0.187634	0.13	-0.055155	0		MmuINT1009847	SOK,SOK,0.5=151,5=641=225,2.15e-94@513.37,357.63	SOK,SOK,0.0=151,0=565=212,2.74e-83@443.9,333.1	SOK,SOK,0.0=151,0=623=156,9.17e-92@519.05,259.95	SOK,SOK,0.0=151,0=595=141,1.13e-87@499.3,236.7	SOK,SOK,0.0=151,0=580=159,1.76e-85@477.32,261.68	SOK,SOK,0.7=151,0=622=219,1.28e-91@493.5,347.5	SOK,SOK,0.0=151,0=196=123,2.29e-29@141.44,177.56	SOK,SOK,0.0=151,0=219=104,9.95e-33@165.67,157.33	SOK,SOK,0.2=151,0=316=120,6.66e-47@247.78,188.22	SOK,SOK,0.0=151,0=171=96,1.03e-25@125.78,141.22	SOK,SOK,0.0=151,0=265=145,1.89e-39@195.78,214.22	SOK,SOK,0.9=151,0=240=180,8.5e-36@168,252
Fanci	MmuINT1010096	52.59	51.28	63.46	63.25	56.65	57.43	89.44	86.4	79.53	79.29	79.26	81.38	0.047546	0	0.315252	0.11	0.256822	0.12	0.268942	0.17	0.213904	0.11	-0.056709	0		MmuINT1010096	SOK,SOK,20.6=151,45=156=88,8.18e-08@153.35,138.24	SOK,SOK,19.7=151,23=133=72,4.19e-06@118,112.11	SOK,SOK,20.9=151,20=191=59,1.08e-11@172.44,99.29	SOK,SOK,16.5=151,7=156=46,1.49e-15@133.05,77.3	SOK,SOK,30.6=151,22=169=71,1.22e-08@149.61,114.48	SOK,SOK,17.4=151,46=154=72,2.72e-09@157.43,116.69	SOK,SOK,25.7=151,17=140=9,6.81e-08@148.71,17.56	LOW,LOW,16.5=151,14=143=12,1.4e-09@146.32,23.03	SOK,SOK,25.0=151,24=208=29,1.37e-11@208.25,53.6	SOK,SOK,23.2=151,17=117=17,9.76e-06@120.12,31.38	SOK,SOK,20.2=151,23=158=23,2.14e-08@162.23,42.45	SOK,SOK,27.1=151,16=191=23,9.13e-14@187.72,42.95
Frmd4a	MmuINT1010481	32.79	10.77	35.35	68.29	43.24	41.18	44.83	39.33	42.34	58.49	61.82	55.32	0.163758	0	0.118592	0	0.275767	0.1	-0.037757	0	0.121931	0	0.160965	0.01		MmuINT1010481	OK,OK,0.0=151,0=40=41,1.43e-06@26.56,54.44	OK,OK,0.0=151,0=7=29,0.0949@3.88,32.12	OK,OK,0.0=151,1=34=32,1.08e-05@23.68,43.32	VLOW,VLOW,0.0=151,0=56=13,6.56e-09@47.12,21.88	OK,OK,0.0=151,0=32=21,2.11e-05@22.92,30.08	OK,OK,0.0=151,0=42=30,7.29e-07@29.65,42.35	OK,OK,0.7=151,0=52=32,2.52e-08@37.66,46.34	OK,OK,0.0=151,2=33=27,1.51e-05@24.38,37.62	OK,OK,0.0=151,0=47=32,1.36e-07@33.45,45.55	OK,OK,0.0=151,0=62=22,8.71e-10@49.13,34.87	OK,OK,0.0=151,0=68=21,1.16e-10@55.02,33.98	OK,OK,0.0=151,0=52=21,2.52e-08@40.38,32.62
Glipr1	MmuINT1010881	93.78	100	98.03	95.01	98.45	94.37	42.03	42.23	54.88	45.6	51.22	39.05	-0.020593	0	-0.529408	0.39	-0.522467	0.42	-0.510069	0.35	-0.498103	0.41	0.009338	0		MmuINT1010881	SOK,SOK,11.4=151,20=139=5,2.06e-23@255.63,16.95	LOW,LOW,7.4=151,11=100=0,5.39e-18@186.32,0	VLOW,VLOW,3.7=151,6=96=1,7.03e-20@172.46,3.47	VLOW,VLOW,4.9=151,9=109=3,5.73e-22@195.02,10.24	LOW,LOW,9.0=151,13=119=1,1.42e-20@219.92,3.46	VLOW,VLOW,5.6=151,6=97=3,3.25e-18@170.98,10.2	SOK,SOK,4.4=151,5=71=51,5.85e-14@91.9,126.75	SOK,SOK,6.0=151,8=64=47,8.86e-11@85.51,116.98	SOK,SOK,7.4=151,9=92=40,3.41e-16@131.86,108.41	OK,SOK,2.3=151,5=44=28,1.5e-09@59.8,71.34	SOK,SOK,7.2=151,1=96=46,1.38e-23@127.81,121.72	SOK,SOK,4.2=151,5=56=46,1.5e-10@71.71,111.93
Hnrnpf	MmuINT1020772	49.14	40.77	46.56	56.64	49.5	52.96	69.82	64.09	74.85	65.97	65.3	74.13	0.067912	0.02	0.235592	0.17	0.208565	0.13	0.167321	0.09	0.143139	0.05	-0.026341	0		MmuINT1020772	SOK,SOK,0.0=151,14=471=251,1.49e-69@361.67,374.33	SOK,SOK,0.0=151,3=370=271,8.56e-55@262.56,381.44	SOK,SOK,0.0=151,8=351=206,5.12e-52@263.06,301.94	SOK,SOK,0.0=151,7=359=140,3.47e-53@286.67,219.45	SOK,SOK,0.0=151,15=330=176,5.99e-49@257.9,263.1	SOK,SOK,0.0=151,5=389=175,1.43e-57@301.34,267.66	SOK,SOK,0.2=151,15=383=86,1.08e-56@337.93,146.07	SOK,SOK,0.0=151,15=271=80,2.51e-40@234.65,131.47	SOK,SOK,0.0=151,10=365=63,4.61e-54@327.84,110.16	SOK,SOK,0.0=151,6=277=73,3.33e-41@234.85,121.15	SOK,SOK,0.0=151,15=414=114,3.18e-61@354.58,188.42	SOK,SOK,0.9=151,7=314=56,1.18e-44@279.47,97.53
Il17d	MmuINT1021227	91.53	76.14	94.59	96.47	95.9	94.62	71.27	78.1	77.78	82.95	81.01	87.93	0.043693	0	-0.155753	0	-0.075501	0	-0.197287	0.11	-0.119731	0.03	0.074193	0		MmuINT1021227	SOK,SOK,10.2=151,156=60=10,2.28e-13@206.86,19.14	SOK,SOK,5.6=151,85=49=21,1.65e-07@118.02,36.98	SOK,SOK,7.2=151,116=59=5,1.45e-10@170.26,9.74	SOK,SOK,15.8=151,92=72=3,0.000613@161.1,5.9	SOK,SOK,7.4=151,120=67=4,4.71e-11@183.17,7.83	SOK,SOK,7.7=151,130=46=5,1.4e-11@171.26,9.74	SOK,SOK,2.1=151,97=32=26,2.79e-12@110.47,44.53	SOK,SOK,4.4=151,76=31=15,9.44e-08@95.28,26.72	SOK,SOK,7.2=151,87=53=20,3.81e-07@124.45,35.55	SOK,SOK,7.2=151,60=47=11,0.000317@97.88,20.12	SOK,SOK,10.2=151,87=58=17,1.21e-05@131.24,30.76	SOK,SOK,5.1=151,83=19=7,6.48e-08@95.84,13.16
Kif20a	MmuINT1021718	3.9	5.69	4.35	5.02	2.78	5.02	12.66	20.12	16.49	23.05	20.3	21.51	-0.002593	0	0.117782	0.05	0.169567	0.1	0.119874	0.04	0.170028	0.11	0.050689	0		MmuINT1021718	SOK,SOK,0.9=151,0=28=335,8.1e-05@14.54,358.31	SOK,SOK,3.7=151,0=39=314,2e-06@20.61,341.62	SOK,SOK,0.5=151,2=29=331,5.78e-05@16.17,355.56	SOK,SOK,1.6=151,3=28=285,0.00341@16.28,308.1	SOK,SOK,0.7=151,0=18=306,0.00234@9.26,323.74	SOK,SOK,0.7=151,1=37=349,4.54e-05@19.94,377.32	SOK,SOK,0.0=151,2=35=124,7.68e-06@20.84,143.8	SOK,SOK,0.9=151,0=42=81,7.29e-07@25.23,100.16	SOK,SOK,1.2=151,1=36=91,6.19e-05@21.55,109.13	OK,OK,0.7=151,0=37=60,3.92e-06@22.77,76	SOK,SOK,0.0=151,0=54=103,1.29e-08@32.49,127.54	SOK,SOK,2.3=151,1=65=117,6.21e-09@40.1,146.34
Nexn	MmuINT1024226	49.85	60	57.36	62.07	55.67	52.15	41.15	32.99	36.11	32.47	34.95	28.64	-0.005847	0	-0.202511	0.04	-0.245995	0.12	-0.194601	0.11	-0.238333	0.15	-0.045839	0		MmuINT1024226	SOK,SOK,171.1=36,146=188=168,1@250.25,251.75	SOK,SOK,164.3=36,149=205=118,1@283.2,188.8	SOK,SOK,119.6=36,144=152=110,1@232.88,173.12	SOK,SOK,177.9=36,182=237=128,1@339.52,207.48	SOK,SOK,176.0=36,143=176=127,1@248.29,197.71	SOK,SOK,131.2=36,142=198=156,1@258.66,237.34	SOK,SOK,80.7=36,56=116=123,0.892@121.39,173.61	SOK,SOK,56.4=36,54=74=130,1@85.11,172.89	SOK,SOK,106.9=36,79=86=146,1@112.3,198.7	SOK,SOK,30.1=36,52=48=104,0.955@66.24,137.76	SOK,SOK,16.5=36,42=59=94,0.142@68.15,126.85	SOK,SOK,51.5=36,55=59=142,1@73.32,182.68
Nup62	MmuINT1024691	35.41	27.01	30.66	38.28	30.78	24.38	48.88	48.81	53.51	58.09	52.76	55.43	-1.8e-05	0	0.196022	0.09	0.246557	0.18	0.195695	0.06	0.243111	0.15	0.05021	0		MmuINT1024691	SOK,SOK,0.0=151,353=0=322,2.61e-52@239.02,435.98	SOK,SOK,0.0=151,285=0=385,2.26e-42@180.97,489.03	SOK,SOK,0.0=151,220=2=251,7.11e-33@145.02,327.98	SOK,SOK,0.0=151,196=0=158,2.29e-29@135.51,218.49	SOK,SOK,0.0=151,240=1=271,8.5e-36@157.59,354.41	SOK,SOK,0.0=151,178=0=276,9.75e-27@110.69,343.31	SOK,SOK,0.0=151,197=0=103,1.63e-29@146.64,153.36	SOK,SOK,0.0=151,225=0=118,1.32e-33@167.42,175.58	SOK,SOK,0.0=151,244=0=106,2.21e-36@187.28,162.72	SOK,SOK,0.0=151,275=5=101,6.53e-41@221.32,159.68	SOK,SOK,0.0=151,380=2=171,2.96e-56@291.76,261.24	SOK,SOK,0.0=151,291=5=119,3e-43@230.03,184.97
Pigf	MmuINT1026649	52.61	66.76	60.8	59.52	65.57	59.73	74.21	81.76	82.14	71.63	78.64	73.63	0.004822	0	0.1943	0.11	0.136403	0.07	0.189734	0.09	0.132178	0.06	-0.059342	0		MmuINT1026649	SOK,SOK,0.0=151,6=276=127,4.66e-41@215.17,193.83	SOK,SOK,0.0=151,15=226=60,9.44e-34@200.95,100.05	SOK,SOK,0.0=151,0=214=69,5.35e-32@172.06,110.94	SOK,SOK,0.0=151,13=234=84,6.4e-35@197.01,133.99	SOK,SOK,0.0=151,3=237=63,2.33e-35@198.68,104.32	SOK,SOK,0.2=151,0=261=88,7.25e-39@208.46,140.54	SOK,SOK,0.2=151,0=259=45,1.42e-38@225.6,78.4	SOK,SOK,0.0=151,0=242=27,4.34e-36@219.93,49.07	SOK,SOK,0.9=151,3=273=30,1.01e-38@251.35,54.65	SOK,SOK,0.0=151,0=207=41,5.64e-31@177.64,70.36	SOK,SOK,0.0=151,0=265=36,1.89e-39@236.71,64.29	SOK,SOK,0.0=151,0=296=53,5.57e-44@256.97,92.03
Pigl	MmuINT1026652	45.13	56.22	52.12	62.73	43.66	50.54	65.11	60.78	64.3	30.69	25.81	40.17	-0.003346	0	0.120519	0	-0.187573	0	0.111547	0	-0.192973	0	-0.304327	0.14		MmuINT1026652	VLOW,LOW,0.0=151,26=0=14,0.000159@18.87,22.94	VLOW,VLOW,0.0=151,29=0=10,5.78e-05@22.65,17.64	OK,OK,0.0=151,59=0=24,2.39e-09@44.87,41.22	VLOW,VLOW,0.0=151,38=0=10,2.8e-06@30.92,18.37	OK,OK,0.0=151,35=0=20,7.68e-06@25.14,32.44	VLOW,VLOW,0.0=151,30=0=13,4.13e-05@22.58,22.1	VLOW,LOW,0.0=151,59=0=14,2.39e-09@48.71,26.1	VLOW,VLOW,0.0=151,42=0=12,7.29e-07@33.76,21.79	LOW,LOW,0.0=151,61=0=15,1.22e-09@50.11,27.82	OK,OK,0.0=151,21=0=21,0.000854@13.72,30.99	OK,OK,0.0=151,33=0=42,1.51e-05@20.76,59.66	OK,OK,0.0=151,47=0=31,1.36e-07@32.94,49.06
Pkmyt1	MmuINT1026842	19.71	10.28	11.31	21.94	16.59	17.77	36.34	32.06	42.67	37.6	22.98	31.71	0.059285	0	0.237006	0.1	0.179995	0.06	0.182555	0.06	0.126069	0.01	-0.059097	0		MmuINT1026842	SOK,SOK,1.2=151,4=50=113,5.49e-07@33.21,135.27	SOK,SOK,3.7=151,2=23=112,0.0101@14.15,123.52	SOK,SOK,2.5=151,0=29=117,4.13e-05@16.62,130.3	SOK,SOK,0.0=151,1=52=97,1.29e-08@33.25,118.28	SOK,SOK,0.2=151,1=40=106,1.02e-06@24.58,123.59	SOK,SOK,0.2=151,0=55=131,4.68e-09@33.34,154.28	SOK,SOK,0.0=151,0=61=55,6.22e-10@42.81,74.99	OK,OK,1.4=151,0=44=48,2.66e-07@29.91,63.38	OK,OK,0.2=151,2=53=38,9.18e-09@40.35,54.21	OK,OK,0.2=151,0=48=41,6.91e-08@33.99,56.42	SOK,SOK,0.7=151,4=39=74,1.78e-05@27.15,91	OK,OK,1.9=151,0=46=51,1.36e-07@31.19,67.17
Ppp1r18	MmuINT1027281	34.41	30.4	47.2	32.01	36.8	37.36	60.33	68.72	55.2	52.27	49.83	53.9	0.003112	0	0.257458	0.02	0.168759	0.01	0.251976	0.12	0.164719	0.06	-0.086194	0		MmuINT1027281	SOK,SOK,15.8=151,6=101=102,2e-09@71.92,137.08	SOK,SOK,16.0=151,22=61=95,0.0796@54.11,123.89	SOK,SOK,25.7=151,7=111=66,5.82e-10@86.85,97.15	SOK,SOK,18.5=151,3=94=103,6.84e-11@64.02,135.98	SOK,SOK,17.9=151,5=80=73,1.5e-07@58.14,99.86	SOK,SOK,19.2=151,9=90=83,2.03e-06@68,114	SOK,SOK,19.2=151,23=123=48,1.42e-05@117.04,76.96	SOK,SOK,13.2=151,12=111=28,3.46e-07@103.77,47.23	SOK,SOK,23.6=151,14=124=56,1.33e-07@107.09,86.91	SOK,SOK,16.9=151,9=129=63,8.26e-11@105.06,95.94	SOK,SOK,24.1=151,6=143=75,1.06e-14@111.62,112.38	SOK,SOK,23.9=151,21=124=62,5.01e-05@111.57,95.43
Ppp2r5c	MmuINT1027323	46.73	43.63	43.19	34.23	33.18	48.01	27.77	26.92	24.93	23.16	24.39	27.65	-0.091132	0	-0.178846	0.11	-0.193426	0.1	-0.093862	0	-0.106245	0.03	-0.01405	0		MmuINT1027323	SOK,SOK,0.7=151,213=0=111,7.49e-32@156.27,178.14	SOK,SOK,0.0=151,193=0=114,6.27e-29@138.61,179.08	SOK,SOK,0.2=151,143=0=86,1.27e-21@102.39,134.68	SOK,SOK,0.0=151,156=0=137,1.6e-23@104.69,201.15	SOK,SOK,0.0=151,126=0=116,3.87e-19@83.9,168.97	SOK,SOK,0.9=151,204=0=101,1.55e-30@150.98,163.49	SOK,SOK,0.2=151,106=2=129,3.24e-16@69.31,180.28	SOK,SOK,0.0=151,103=1=130,8.89e-16@66.16,179.62	SOK,SOK,2.8=151,127=3=180,2.45e-15@81.68,245.95	SOK,SOK,0.0=151,80=5=131,2.04e-12@53.12,176.23	SOK,SOK,1.6=151,118=1=169,1.98e-16@74.17,229.93	SOK,SOK,0.0=151,121=0=145,2.08e-18@77.23,202.08
Ppp3cb	MmuINT1027325	33.91	31.35	27.68	31.91	36.35	40.05	22.38	25.28	21.75	13.83	15.86	24.44	0.052993	0	-0.080544	0.01	-0.144929	0	-0.130483	0.04	-0.196876	0.11	-0.066226	0		MmuINT1027325	SOK,SOK,1.6=151,195=12=164,5.17e-26@142.79,278.3	SOK,SOK,3.9=151,173=9=170,1.46e-20@122.62,268.51	SOK,SOK,10.7=151,165=22=215,8.75e-14@126.73,331.1	SOK,SOK,3.9=151,153=11=154,7.61e-18@111.96,238.91	SOK,SOK,3.9=151,202=7=145,1.55e-24@144.99,253.88	SOK,SOK,3.2=151,211=8=142,5.72e-27@156.28,233.94	SOK,SOK,2.8=151,126=5=180,3.35e-15@81.75,283.52	SOK,SOK,2.1=151,95=3=119,5.25e-12@62.38,184.36	SOK,SOK,6.5=151,122=11=187,4.98e-12@84.47,303.88	SOK,SOK,0.5=151,58=1=139,3.35e-09@33.88,211.08	SOK,SOK,1.6=151,66=12=165,4.54e-08@48.8,258.9	SOK,SOK,3.9=151,83=17=125,1.25e-08@67.74,209.43
Purg	MmuINT1027830	18.4	13.73	31.65	9.86	10.34	15.87	50	36.17	39.68	12	14.29	44.26	-0.068439	0	0.22351	0	0.002326	0	0.284884	0.1	0.074613	0	-0.214131	0		MmuINT1027830	OK,OK,0.0=151,22=1=51,0.00061@13.62,60.38	OK,OK,0.0=151,21=0=66,0.000854@11.95,75.05	OK,OK,0.0=151,7=18=27,0.00234@16.46,35.54	OK,OK,0.0=151,7=0=32,0.0949@3.85,35.15	OK,OK,0.9=151,8=1=39,0.223@4.96,43.04	OK,OK,0.0=151,12=8=53,0.0176@11.59,61.41	VLOW,VLOW,1.9=151,20=2=11,0.0285@16.5,16.5	LOW,LOW,1.6=151,14=3=15,0.122@11.57,20.43	LOW,LOW,0.5=151,13=12=19,0.0126@17.46,26.54	VLOW,VLOW,0.9=151,2=1=11,0.802@1.68,12.32	OK,OK,0.2=151,8=3=33,0.0678@6.29,37.71	LOW,LOW,2.3=151,24=3=17,0.0101@19.47,24.53
RP24-381P6.1	MmuINT1029144	19.09	25.73	19.94	16.49	20.09	9.02	9.14	6.34	7.41	3.59	5.37	3.95	-0.05205	0	-0.132518	0.05	-0.167014	0.1	-0.086102	0	-0.117455	0.02	-0.032574	0		MmuINT1029144	SOK,SOK,4.2=151,7=21=89,0.00565@25.01,105.99	OK,OK,0.5=151,0=23=54,2.8e-06@24.1,69.57	SOK,SOK,5.8=151,5=25=93,0.00291@27.98,112.35	SOK,SOK,5.3=151,11=28=144,0.000887@33.58,170.08	SOK,SOK,13.0=151,18=44=173,0.0027@54.85,218.15	SOK,SOK,5.3=151,5=15=138,0.103@16.36,164.98	SOK,SOK,3.5=151,2=18=157,0.00196@17.46,173.54	SOK,SOK,3.2=151,6=10=166,0.134@12.05,177.95	SOK,SOK,5.8=151,2=15=168,0.00771@14.5,181.17	SOK,SOK,1.4=151,0=5=108,0.0678@4.32,116.01	SOK,SOK,4.4=151,10=5=155,0.631@9.67,170.33	SOK,SOK,9.5=151,0=8=162,0.0126@6.93,168.41
Racgap1	MmuINT1029454	53.02	49.73	53.29	60.5	56.23	62.08	68.28	73.64	75.29	74.57	74.71	77.34	0.077592	0.03	0.211843	0.13	0.230854	0.18	0.131384	0.05	0.153051	0.11	0.021928	0		MmuINT1029454	SOK,SOK,0.0=151,0=587=393,3.22e-131@683.47,605.61	SOK,SOK,0.0=151,0=477=365,8.15e-107@543.44,549.34	SOK,SOK,0.0=151,0=457=303,2.76e-102@533.02,467.21	SOK,SOK,0.0=151,0=383=189,6.42e-86@467.74,305.38	SOK,SOK,0.0=151,0=498=293,1.72e-111@591.99,460.81	SOK,SOK,0.0=151,0=559=258,4.42e-125@689.35,421.07	SOK,SOK,0.0=151,0=501=176,4.47e-112@641.5,298.01	SOK,SOK,0.0=151,0=466=126,2.48e-104@615.68,220.39	SOK,SOK,0.0=151,0=528=131,4.56e-118@704.19,231.11	SOK,SOK,0.0=151,0=368=95,1.47e-82@488.81,166.69	SOK,SOK,0.0=151,0=502=129,2.28e-112@667.32,225.89	SOK,SOK,0.0=151,0=528=117,4.56e-118@712.47,208.75
Ruvbl2	MmuINT1030568	94.52	81.82	84.62	79.17	85.51	76.74	71.93	46.34	45.63	81.08	55.97	45.9	-0.053156	0	-0.350611	0.16	-0.294834	0.08	-0.293997	0	-0.240087	0	0.061438	0		MmuINT1030568	SOK,SOK,0.7=151,43=95=4,3.69e-13@134.22,7.78	SOK,SOK,0.9=151,36=108=16,5.26e-15@130.91,29.09	SOK,SOK,1.2=151,24=108=12,5.26e-15@121.85,22.15	OK,OK,0.0=151,19=57=10,4.68e-09@68.09,17.91	OK,OK,0.0=151,17=42=5,7.29e-07@54.73,9.27	OK,OK,0.2=151,19=47=10,1.36e-07@58.32,17.68	OK,OK,0.9=151,20=62=16,1.63e-08@70.49,27.51	OK,OK,0.7=151,10=28=22,0.000729@27.8,32.2	OK,OK,0.0=151,14=33=28,1.51e-05@34.22,40.78	OK,OK,0.2=151,20=40=7,1.43e-06@54.32,12.68	SOK,SOK,1.6=151,23=66=35,4.54e-08@69.4,54.6	OK,OK,0.7=151,11=45=33,3.68e-06@40.85,48.15
Srr	MmuINT1032168	59.93	66.02	56.21	55.5	42.02	51.83	27.53	23.5	17.41	27.08	39.94	27.56	-0.09709	0	-0.370811	0.26	-0.295269	0.18	-0.2765	0.12	-0.204002	0	0.071036	0		MmuINT1032168	SOK,SOK,0.7=151,0=117=38,8e-18@93.56,62.56	SOK,SOK,0.0=151,0=128=32,1.98e-19@106.25,54.69	SOK,SOK,0.7=151,0=111=42,6.02e-17@86.7,67.54	SOK,SOK,0.0=151,0=95=37,1.31e-14@73.86,59.22	SOK,SOK,0.0=151,0=94=63,1.84e-14@66.75,92.1	SOK,SOK,0.0=151,0=124=56,7.59e-19@94.13,87.49	SOK,SOK,0.0=151,2=59=78,2.39e-09@38.9,102.4	SOK,SOK,0.2=151,0=43=68,5.21e-07@26.55,86.42	SOK,SOK,0.0=151,0=46=106,1.9e-07@27.01,128.11	OK,OK,0.0=151,0=39=51,2e-06@24.78,66.72	SOK,SOK,0.0=151,0=89=65,9.88e-14@62.27,93.64	SOK,SOK,0.0=151,0=65=83,3.17e-10@41.46,108.98
Srsf5	MmuINT1032207	29.35	33.04	37.09	11.51	8.84	9.87	14.07	17.44	21.26	19.83	20.96	32.43	-0.229936	0.15	-0.154824	0.12	-0.116853	0.02	0.075074	0	0.115659	0.06	0.042678	0.01		MmuINT1032207	SOK,SOK,191.2=151,148=305=556,0.995@298.77,719.2	SOK,SOK,223.7=151,137=277=428,0.996@280.94,569.36	SOK,SOK,183.6=151,136=344=414,0.696@334.64,567.6	SOK,SOK,38.0=151,37=90=497,0.651@72.08,554.16	SOK,SOK,62.8=151,25=110=704,0.0117@74.3,766.21	SOK,SOK,65.1=151,59=85=674,1@81.09,740.49	SOK,SOK,69.3=151,66=116=568,0.996@106.09,647.91	SOK,SOK,97.8=151,89=149=576,1@142.9,676.49	SOK,SOK,118.9=151,91=215=577,0.852@188.9,699.62	SOK,SOK,74.6=151,74=112=385,1@114.12,461.37	SOK,SOK,123.1=151,113=193=590,1@189.24,713.61	SOK,SOK,212.6=151,216=344=597,1@379.46,790.63
Tctn1	MmuINT1032859	39.15	12.17	27.84	16.32	21.26	15.86	56.83	45.28	46.36	70.88	49.85	38.56	-0.10067	0	0.205023	0.09	0.221555	0.04	0.302529	0.16	0.321085	0.16	0.015316	0		MmuINT1032859	OK,OK,3.9=151,0=50=40,3.53e-08@35.81,55.66	OK,OK,6.5=151,0=14=52,0.009@8.08,58.33	SOK,SOK,3.0=151,1=47=64,1.42e-06@31.57,81.82	OK,OK,4.2=151,0=25=66,0.000159@14.97,76.76	OK,OK,3.2=151,0=32=61,1.51e-05@19.97,73.97	OK,OK,5.8=151,0=26=71,0.000113@15.51,82.26	SOK,SOK,12.1=151,2=172=68,1.83e-23@140.4,106.66	SOK,SOK,9.5=151,0=82=51,5.31e-13@61.31,74.1	SOK,SOK,12.3=151,0=131=78,1.87e-20@98.68,114.17	SOK,SOK,14.8=151,0=175=37,4.98e-27@153.91,63.23	SOK,SOK,12.1=151,2=112=59,9.07e-15@87.88,88.41	SOK,SOK,7.0=151,0=100=82,8.89e-16@71.31,113.63
Tsr1	MmuINT1034007	11.41	14.01	18.12	16.21	10.46	9.31	43.38	35.38	40.48	41.64	33.37	35.84	-0.028736	0	0.25501	0.14	0.223394	0.11	0.281483	0.17	0.250312	0.15	-0.025049	0		MmuINT1034007	SOK,SOK,6.3=151,5=51=213,0.000332@31.46,244.27	SOK,SOK,3.5=151,0=51=152,3.53e-08@29.07,178.4	SOK,SOK,4.6=151,6=44=111,0.00182@29.87,134.96	SOK,SOK,1.6=151,7=29=92,0.00259@21.29,110.07	SOK,SOK,2.5=151,8=23=132,0.0365@17.53,150.1	SOK,SOK,0.9=151,0=37=175,3.92e-06@20.22,196.93	SOK,SOK,5.1=151,1=62=40,1.63e-08@45.23,59.04	SOK,SOK,2.8=151,0=71=63,4.22e-11@48.06,87.79	SOK,SOK,2.5=151,0=77=55,5.6e-12@54.09,79.53	SOK,SOK,2.8=151,1=65=45,6.21e-09@46.81,65.61	SOK,SOK,6.0=151,10=53=62,0.000597@42.63,85.13	SOK,SOK,4.4=151,10=73=73,2.23e-07@57.02,102.07
Ung	MmuINT1034482	49.22	37.5	47.17	53.66	57.14	43.17	58.62	84	77.22	73.33	72.55	82.35	0.062313	0	0.293528	0.01	0.287418	0.15	0.232302	0	0.222002	0.06	-0.005695	0		MmuINT1034482	SOK,SOK,3.0=151,64=157=114,1.87e-19@164.89,170.11	SOK,SOK,0.0=151,37=95=110,1.31e-14@90.75,151.25	SOK,SOK,1.2=151,52=123=98,3.84e-17@128.77,144.23	SOK,SOK,0.0=151,16=72=38,3.01e-11@67.61,58.39	SOK,SOK,0.0=151,29=99=48,3.41e-15@100.57,75.43	SOK,SOK,0.2=151,23=94=77,1.84e-14@83.75,110.25	LOW,LOW,0.0=151,12=22=12,0.00061@26.97,19.03	OK,OK,0.5=151,18=24=4,0.000311@38.64,7.36	LOW,LOW,0.0=151,12=49=9,6.91e-08@54.05,15.95	LOW,LOW,0.2=151,13=31=8,2.95e-05@38.13,13.87	LOW,LOW,0.0=151,10=64=14,4.44e-10@63.84,24.16	OK,OK,0.2=151,18=38=6,2.8e-06@51.06,10.94
Wdr76	MmuINT1035160	30.36	10	16.3	13.67	19.5	20	33.73	36	34.48	55.81	33.78	36.49	0.016024	0	0.17657	0	0.210266	0.11	0.166893	0.05	0.19736	0.06	0.041206	0		MmuINT1035160	SOK,SOK,0.7=151,72=3=86,6.5e-10@48.88,112.12	OK,OK,0.7=151,7=3=45,0.285@5.5,49.5	SOK,SOK,0.0=151,35=2=95,7.68e-06@21.52,110.48	OK,OK,1.4=151,19=0=60,0.00167@10.8,68.2	SOK,SOK,0.9=151,47=0=97,1.36e-07@28.08,115.92	SOK,SOK,0.0=151,36=0=72,5.49e-06@21.6,86.4	SOK,SOK,0.0=151,57=0=56,4.68e-09@38.11,74.89	OK,OK,0.9=151,27=0=24,0.000113@18.36,32.64	OK,OK,1.6=151,37=3=38,0.00027@26.89,51.11	LOW,LOW,1.2=151,45=3=19,3.68e-06@37.39,29.61	OK,OK,0.0=151,50=0=49,4.94e-08@33.44,65.56	SOK,SOK,0.0=151,51=3=47,3.53e-08@36.85,64.15
Zcwpw1	MmuINT1035422	1.5	0	0	5.41	8.31	3.15	15.87	20.34	12.96	32.04	19.08	42.74	0.047928	0	0.156169	0.04	0.298063	0.1	0.106763	0	0.241992	0	0.137004	0		MmuINT1035422	OK,OK,0.5=151,0=1=31,0.714@0.51,33.37	OK,OK,0.0=151,0=0=36,1@0,38.18	OK,OK,0.0=151,0=0=35,1@0,37.12	OK,OK,0.0=151,0=4=33,0.26@2.11,36.89	OK,OK,0.0=151,0=5=26,0.186@2.71,29.87	OK,OK,0.0=151,0=2=29,0.51@1.03,31.73	OK,OK,0.0=151,0=10=25,0.0346@5.79,30.72	OK,OK,0.0=151,0=13=24,0.0126@7.82,30.63	LOW,OK,0.0=151,0=6=19,0.133@3.39,22.76	LOW,LOW,0.0=151,0=16=16,0.00459@10.56,22.41	OK,OK,0.7=151,0=14=28,0.009@8.34,35.36	VLOW,VLOW,0.0=151,0=19=12,0.00167@13.56,18.17
