# Supplementary material for: Aerocyte specification and lung adaptation to breathing is dependent on alternative splicing changes
Source: Life Sci Alliance. 2022 Oct 11;5(12):e202201554. doi: 10.26508/lsa.202201554 (PMC9554796; doi:10.26508/lsa.202201554)
Supplement: Supplementary file 2 [file LSA-2022-01554_TableS2.xlsx]

## Sheet: Table S2
Table S2. Differentially expressed genes in at least one pairwise comparison between time-points, as calculated by EdgeR (|log2FC|>1, FDR<0.05).
ENSG ID	GENE NAME	E15_E18_log2FC	E15_E18_PValue	E15_E18_FDR	E15_P5_log2FC	E15_P5_PValue	E15_P5_FDR	E15_P8_log2FC	E15_P8_PValue	E15_P8_FDR	E18_P5_log2FC	E18_P5_PValue	E18_P5_FDR	E18_P8_log2FC	E18_P8_PValue	E18_P8_FDR	P5_P8_log2FC	P5_P8_PValue	P5_P8_FDR
ENSMUSG00000037034	Pax1	-11.5457	2.00765e-06	6.1184e-05	-8.33182	2.43706e-05	5.01508e-05	-0.483449	0.733065	0.768498	3.20509	0.382909	0.443255	11.0583	4.41013e-06	1.03566e-05	7.84794	5.328e-05	0.00119029
ENSMUSG00000076752	Tcrg-C2	-9.27561	5.64141e-06	0.000144406	-2.52925	0.0477125	0.0646845	0.00378734	1	1	6.73346	0.00120486	0.00222766	9.27538	5.64141e-06	1.30938e-05	2.53301	0.0477125	0.170536
ENSMUSG00000002057	Foxn1	-8.83646	3.44237e-05	0.000638361	-8.86353	3.27858e-05	6.65856e-05	0.573298	0.656626	0.698394	0	1	1	9.40571	1.13212e-05	2.54183e-05	9.43288	1.08335e-05	0.000347984
ENSMUSG00000030046	Bmp10	-8.30513	0.000138182	0.00188985	-8.33187	0.00013369	0.000253298	-3.33053	0.0541282	0.0715683	-0.0254742	1	1	4.97446	0.00993603	0.0153591	5.00117	0.00788988	0.0495865
ENSMUSG00000062077	Trim54	-8.26986	6.56726e-08	3.54764e-06	-1.21864	0.1576	0.194495	-0.821142	0.337078	0.385805	7.03821	9.87892e-06	2.39083e-05	7.44481	1.98336e-06	4.82748e-06	0.39751	0.660391	0.825776
ENSMUSG00000029019	Nppb	-8.11407	0.000161005	0.00213161	-7.37956	0.000441371	0.000791762	-4.18269	0.0195763	0.027642	0.735376	0.774268	0.811971	3.93125	0.0334133	0.0475667	3.19675	0.0823103	0.243004
ENSMUSG00000041616	Nppa	-7.94517	0.000186358	0.00240612	-6.33915	0.00136441	0.00230162	-4.05414	0.0229063	0.0320803	1.60602	0.334782	0.393953	3.89101	0.0317086	0.0452956	2.285	0.172217	0.385696
ENSMUSG00000002033	Cd3g	-7.59544	1.91378e-07	8.61041e-06	0.502483	0.622952	0.666839	2.26069	0.0325738	0.0446215	8.09586	4.4712e-08	1.40231e-07	9.85548	2.32658e-10	8.02968e-10	1.7582	0.0908951	0.259896
ENSMUSG00000072902	Gm10435	-7.54465	1.78936e-07	8.11845e-06	-3.09379	0.00352706	0.00565956	-2.08694	0.0378129	0.0512781	4.44778	0.00227888	0.00405334	5.45683	0.000129	0.000257299	1.00686	0.338619	0.576242
ENSMUSG00000061816	Myl1	-7.45437	4.42877e-06	0.000118237	-1.23004	0.323135	0.372726	0.444533	0.717786	0.754994	6.22409	5.68466e-05	0.000125298	7.89883	1.79077e-06	4.38384e-06	1.67458	0.183392	0.400668
ENSMUSG00000042045	Sln	-6.85317	5.98971e-08	3.3246e-06	-0.0893907	0.926051	0.938308	-0.297277	0.755221	0.788209	6.76328	5.67885e-08	1.76225e-07	6.55575	1.64192e-07	4.45839e-07	-0.207885	0.827673	0.923819
ENSMUSG00000020061	Mybpc1	-6.75852	0.000947127	0.008483	1.3942	0.351036	0.401354	3.40954	0.0330223	0.0451861	8.14912	0.000121118	0.000255592	10.1669	5.74433e-06	1.33174e-05	2.01532	0.183083	0.40021
ENSMUSG00000061808	Ttr	-6.24196	0.0016837	0.013344	-1.90714	0.137474	0.17181	4.05946	0.00123745	0.00203786	4.32325	0.0740208	0.101622	10.297	7.72267e-08	2.16256e-07	5.9663	1.73664e-05	0.000509078
ENSMUSG00000040086	Tnni3k	-6.20023	3.18751e-08	1.95682e-06	-1.26905	0.138393	0.172839	-1.11189	0.188198	0.227069	4.93016	6.19763e-06	1.53041e-05	5.08807	3.30229e-06	7.84276e-06	0.157168	0.86282	0.941089
ENSMUSG00000076749	Tcrg-C1	-6.14149	2.51479e-05	0.000502087	-1.64469	0.150583	0.186491	0.00785447	0.996716	0.998013	4.4958	0.00131766	0.00242264	6.14901	2.48614e-05	5.38575e-05	1.65253	0.150583	0.355068
ENSMUSG00000021622	Ckmt2	-6.09029	0.000220834	0.00273536	2.24708	0.00764965	0.0117316	3.66464	2.8843e-05	5.70992e-05	8.32389	1.51444e-08	4.94465e-08	9.75044	1.431e-11	5.45644e-11	1.41743	0.073739	0.227026
ENSMUSG00000024803	Ankrd1	-6.00854	1.01754e-08	7.57386e-07	-2.46404	0.00568942	0.00887965	-2.01471	0.0215541	0.0302864	3.54447	0.000162005	0.000336079	3.99383	2.98996e-05	6.42975e-05	0.449334	0.596879	0.785963
ENSMUSG00000028989	Angptl7	-5.9938	1.16622e-09	1.08883e-07	2.02175	0.00283167	0.00458931	3.76654	1.91272e-07	4.61108e-07	8.01347	1.56351e-15	9.10376e-15	9.75965	6.97579e-21	5.13082e-20	1.74477	0.00866698	0.0528964
ENSMUSG00000027022	Xirp2	-5.89078	0.00156239	0.0125864	2.05741	0.0479393	0.0649702	3.72525	0.000566399	0.000972674	7.93468	3.84274e-06	9.72852e-06	9.61146	1.61285e-08	4.79669e-08	1.66769	0.0900882	0.258639
ENSMUSG00000027483	Bpifa1	-5.88082	1.01694e-06	3.43264e-05	1.58628	0.0464333	0.0630827	6.10666	8.24145e-11	2.59232e-10	7.46349	4.83392e-10	1.81576e-09	11.9862	2.64366e-20	1.88274e-19	4.52034	2.02638e-07	1.42926e-05
ENSMUSG00000026770	Il2ra	-5.81718	2.73115e-05	0.00053497	-1.46356	0.197738	0.238944	0.782322	0.484061	0.532998	4.35321	0.000920479	0.00173302	6.59936	4.04752e-06	9.53136e-06	2.24587	0.0532268	0.183054
ENSMUSG00000031972	Acta1	-5.59841	0.000484279	0.00503028	1.58124	0.241725	0.286233	4.00192	0.0068869	0.010364	7.17945	2.93841e-05	6.71399e-05	9.60026	3.6099e-07	9.49627e-07	2.42068	0.0808536	0.240548
ENSMUSG00000024471	Myot	-5.56948	0.0300088	0.112611	2.29647	0.166378	0.20422	4.42265	0.0120857	0.0175642	7.85232	0.00135864	0.00249373	9.98739	6.84434e-05	0.000141549	2.126	0.180315	0.396829
ENSMUSG00000030785	Cox6a2	-5.52177	8.23038e-08	4.30285e-06	-0.858836	0.308361	0.35724	-0.27204	0.746463	0.780481	4.66275	2.86421e-06	7.35496e-06	5.24968	2.58713e-07	6.89559e-07	0.586796	0.485153	0.707621
ENSMUSG00000072423	NA	-5.47583	0.000578698	0.00579128	-4.94611	0.00127574	0.00216107	0.965805	0.45564	0.504905	0.530293	0.782713	0.819444	6.44146	9.56382e-05	0.000193869	5.9118	0.000214278	0.00346353
ENSMUSG00000031461	Myom2	-5.47017	2.40311e-08	1.54641e-06	0.498898	0.524744	0.574466	1.09267	0.166502	0.202785	5.9687	2.43317e-09	8.57341e-09	6.56272	1.36948e-10	4.82228e-10	0.593771	0.4487	0.676961
ENSMUSG00000053044	Cd8b1	-5.44022	0.000701889	0.00671618	4.55953	9.26586e-10	2.80739e-09	7.61357	3.28457e-20	1.83763e-19	9.98593	1.04079e-16	6.62628e-16	13.0489	1.77245e-27	1.90097e-26	3.05384	2.5566e-06	0.000110179
ENSMUSG00000076490	Trbc1	-5.36668	8.10272e-07	2.8328e-05	1.60627	0.0600947	0.0800007	4.22892	7.63036e-06	1.58883e-05	6.97202	1.00189e-09	3.64965e-09	9.59526	1.09363e-14	5.34473e-14	2.62263	0.00281754	0.0240533
ENSMUSG00000028386	Slc46a2	-5.36337	0.0032496	0.0221623	-9.02144	0.00019077	0.000356181	1.01535	0.500357	0.548993	-3.61885	0.275969	0.332347	6.37836	0.000751403	0.00136275	10.0328	4.30383e-05	0.00101232
ENSMUSG00000032094	Cd3d	-5.27568	0.000179951	0.00234211	1.75587	0.120626	0.152608	3.35309	0.00513277	0.00785899	7.03039	2.3314e-06	6.03667e-06	8.62836	3.87251e-08	1.11575e-07	1.59721	0.153984	0.360273
ENSMUSG00000068697	NA	-5.2348	0.000873313	0.00797386	0.149022	0.912306	0.92694	1.96741	0.12304	0.15325	5.38241	0.000664408	0.00127519	7.2017	1.64489e-05	3.62608e-05	1.81836	0.150084	0.354408
ENSMUSG00000016327	Atp1b4	-5.22353	0.0135709	0.064894	1.40596	0.392197	0.443239	3.15711	0.0668282	0.0870842	6.6259	0.00235124	0.00417562	8.37936	0.000243528	0.00046866	1.75109	0.284935	0.523921
ENSMUSG00000038403	Hfe2	-5.19168	3.0882e-07	1.266e-05	0.472586	0.557205	0.605651	0.926584	0.249053	0.293222	5.66361	3.88132e-08	1.22611e-07	6.11804	4.73589e-09	1.47302e-08	0.453992	0.570847	0.768745
ENSMUSG00000026459	Myog	-5.18565	0.00600818	0.0351227	-1.03379	0.493448	0.543668	0.451528	0.768887	0.800248	4.15002	0.0265123	0.0398795	5.63652	0.00316648	0.00527322	1.48529	0.326668	0.5665
ENSMUSG00000061527	Krt5	-5.17538	0.000321437	0.00366619	-4.72986	0.000791065	0.00137449	1.52875	0.211349	0.252633	0.445773	0.757973	0.79784	6.70405	1.265e-05	2.82721e-05	6.25857	3.20754e-05	0.000818455
ENSMUSG00000032093	Cd3e	-5.16991	0.000453661	0.00477986	1.16352	0.308007	0.356881	3.24176	0.00702599	0.0105625	6.33135	2.80373e-05	6.41989e-05	8.41092	1.50128e-07	4.09467e-07	2.0782	0.0699308	0.219666
ENSMUSG00000061311	Rag1	-4.91629	0.000169789	0.00223144	-2.57779	0.0274181	0.0386809	4.33438	0.000538648	0.00092763	2.33838	0.051535	0.0731068	9.25058	3.08055e-09	9.69922e-09	6.91216	9.40132e-07	4.96242e-05
ENSMUSG00000032864	Rag2	-4.90209	0.00183246	0.0142366	-2.32216	0.0796465	0.103838	2.60742	0.0476148	0.063544	2.57912	0.101743	0.135994	7.50897	1.02018e-05	2.30011e-05	4.92949	0.000744916	0.00882749
ENSMUSG00000100510	NA	-4.71553	0.000533865	0.00539347	-2.53681	0.0359185	0.0497432	-2.20862	0.0633539	0.0828778	2.17854	0.0927887	0.124925	2.50696	0.052433	0.0721439	0.328222	0.794364	0.906061
ENSMUSG00000002100	Mybpc3	-4.63462	2.29792e-08	1.49061e-06	-2.30612	0.00201802	0.0033335	-2.26252	0.00240621	0.00382005	2.32849	0.00198561	0.00355876	2.3721	0.00164911	0.00285157	0.0435977	0.952902	0.984034
ENSMUSG00000028834	Trim63	-4.60341	2.55014e-05	0.000506836	-1.50564	0.112743	0.143343	-1.58707	0.0956596	0.121537	3.09762	0.00287589	0.00503866	3.01633	0.00355445	0.0058757	-0.0814231	0.937575	0.976573
ENSMUSG00000038193	Hand2	-4.53363	1.04506e-08	7.67533e-07	-3.98995	1.78036e-07	4.49459e-07	-2.8196	8.18755e-05	0.000155108	0.543873	0.52836	0.585689	1.71413	0.0237569	0.0346692	1.17036	0.113904	0.298028
ENSMUSG00000027249	F2	-4.48852	0.0201126	0.0851278	1.48422	0.0807907	0.105236	4.76821	7.65209e-09	2.06442e-08	5.95894	8.65398e-05	0.000186383	9.25115	1.11649e-13	5.02469e-13	3.28355	7.07554e-06	0.000251001
ENSMUSG00000013936	Myl2	-4.48836	1.0184e-05	0.000233323	-0.390113	0.644298	0.686725	1.15849	0.152398	0.186848	4.09766	5.49994e-05	0.000121376	5.64662	6.66138e-08	1.87676e-07	1.54859	0.0593899	0.197015
ENSMUSG00000030470	Csrp3	-4.45344	3.19194e-07	1.30209e-05	-1.4774	0.055024	0.0738285	-1.48406	0.0539491	0.071349	2.97603	0.000270063	0.000544984	2.96939	0.000277757	0.000530299	-0.00665433	0.993739	1
ENSMUSG00000036858	Ptcra	-4.41613	0.0195852	0.0839099	-4.77194	0.0140812	0.0207821	1.9594	0.235772	0.278886	-0.353301	1	1	6.37518	0.00168109	0.00290251	6.73099	0.00118827	0.0126519
ENSMUSG00000038583	Pln	-4.35137	0.000115467	0.00165596	-1.35307	0.163928	0.20158	-1.12659	0.238826	0.282147	2.99798	0.00649877	0.0107992	3.22473	0.0033701	0.00559271	0.226492	0.827848	0.923886
ENSMUSG00000025488	Cox8b	-4.3329	6.07583e-05	0.000998339	2.66838	0.00400804	0.00638314	5.05291	8.85202e-07	2.00671e-06	7.00047	2.57888e-09	9.07692e-09	9.38549	1.87388e-13	8.29685e-13	2.38451	0.00878684	0.0534356
ENSMUSG00000058498	Rnf207	-4.32564	1.79631e-07	8.12716e-06	-2.50537	0.000759269	0.00132323	-1.96327	0.00663957	0.0100058	1.82021	0.0200165	0.0307325	2.3624	0.00261265	0.00439853	0.54211	0.478371	0.701849
ENSMUSG00000061086	Myl4	-4.30766	6.13124e-08	3.38499e-06	-1.79579	0.0122237	0.0182187	-1.90438	0.0080946	0.0120824	2.51187	0.000639093	0.00123064	2.40328	0.00103734	0.00184854	-0.108591	0.87619	0.94752
ENSMUSG00000031448	Adprhl1	-4.30157	2.69789e-07	1.14074e-05	-1.70438	0.0206543	0.029691	-1.11309	0.122709	0.152896	2.59711	0.000980571	0.00183716	3.18847	6.58722e-05	0.000136564	0.591297	0.419401	0.650674
ENSMUSG00000059741	Myl3	-4.22978	1.30017e-07	6.27369e-06	0.680469	0.326199	0.375777	0.216661	0.754652	0.787667	4.91016	2.4002e-09	8.46279e-09	4.44641	3.43488e-08	9.94625e-08	-0.463808	0.50263	0.719388
ENSMUSG00000031312	Itgb1bp2	-4.21609	5.34287e-08	2.98759e-06	-1.21858	0.0682302	0.089993	-0.0969572	0.885438	0.904477	2.99739	5.43615e-05	0.000120001	4.11909	7.88674e-08	2.20621e-07	1.12162	0.0928384	0.26344
ENSMUSG00000029683	Lmod2	-4.21321	3.39585e-06	9.44057e-05	-1.14472	0.145398	0.180735	-0.677946	0.387252	0.436276	3.06831	0.000503426	0.00098027	3.53522	7.04649e-05	0.000145432	0.46678	0.552531	0.75612
ENSMUSG00000028262	Clca3a2	-4.17441	1.6877e-05	0.000361535	-1.22725	0.137454	0.171799	0.24278	0.767138	0.798855	2.94691	0.00151883	0.00276762	4.41708	6.3588e-06	1.46809e-05	1.47001	0.0777504	0.234471
ENSMUSG00000027861	Casq2	-4.15407	1.80542e-06	5.62958e-05	-1.64117	0.0362716	0.0501935	-1.22194	0.115037	0.143981	2.51289	0.0019865	0.00355996	2.93213	0.000382664	0.000718697	0.41923	0.585138	0.778514
ENSMUSG00000076498	Trbc2	-4.10675	0.00010874	0.00159064	1.45794	0.122165	0.154374	3.7843	0.000228554	0.000411825	5.5645	8.57819e-07	2.33022e-06	7.89097	2.37917e-10	8.20768e-10	2.32635	0.0159196	0.0807581
ENSMUSG00000097776	Gm26795	-4.10256	2.90961e-08	1.82155e-06	0.214592	0.710641	0.748257	-0.0543885	0.946289	0.956654	4.31659	6.15218e-09	2.08848e-08	4.04801	4.58938e-08	1.31385e-07	-0.268978	0.646861	0.816577
ENSMUSG00000025461	Cd163l1	-4.08263	0.000250241	0.0030231	-0.531697	0.579997	0.627217	-0.0461291	0.964238	0.97188	3.55067	0.00126332	0.00232988	4.03642	0.000295242	0.000562419	0.485566	0.61338	0.796026
ENSMUSG00000023132	NA	-4.06053	0.000667802	0.00647051	-1.27917	0.228317	0.271899	0.898663	0.393133	0.442193	2.78124	0.0150191	0.0235752	4.95913	6.43983e-05	0.00013363	2.17783	0.0454428	0.165313
ENSMUSG00000015579	Nkx2-5	-4.03136	9.02855e-05	0.00137316	-3.48516	0.00050389	0.000897533	-3.38843	0.000655638	0.00111508	0.546265	0.567367	0.622859	0.64303	0.505551	0.560097	0.096757	0.920873	0.968482
ENSMUSG00000022868	Ahsg	-4.03005	0.000716346	0.00680613	-1.07527	0.26755	0.313924	4.58267	1.87388e-05	3.77157e-05	2.95413	0.00976707	0.0158137	8.61232	1.27227e-10	4.49077e-10	5.65787	5.30972e-07	3.14149e-05
ENSMUSG00000026414	Tnnt2	-4.0189	7.70648e-07	2.72374e-05	-2.32232	0.00212923	0.00351003	-2.56167	0.00078628	0.00132582	1.69658	0.0221223	0.0337253	1.45724	0.0479208	0.0664164	-0.239343	0.740422	0.877103
ENSMUSG00000091898	Tnnc1	-4.00716	2.2278e-07	9.77809e-06	-1.92675	0.00652102	0.0100956	-2.11019	0.00306021	0.00480729	2.0804	0.00367454	0.0063335	1.89697	0.00768001	0.0120857	-0.183438	0.789979	0.903665
ENSMUSG00000079243	Xirp1	-3.98335	4.67965e-06	0.000122904	-1.81804	0.0209781	0.0301294	-0.85318	0.266375	0.311617	2.16527	0.00795726	0.0130562	3.13015	0.000206118	0.000400532	0.964862	0.212339	0.438749
ENSMUSG00000044086	Lmod3	-3.96605	0.000513951	0.00525734	-0.0146314	1	1	0.675054	0.471822	0.520942	3.95082	0.000370933	0.00073423	4.64088	6.15963e-05	0.000127995	0.689671	0.461351	0.686984
ENSMUSG00000068745	Mybphl	-3.95257	1.73175e-05	0.000369013	-0.850661	0.296287	0.344439	-0.733561	0.365911	0.415334	3.10184	0.000474831	0.000927945	3.219	0.000329409	0.000623679	0.117102	0.887649	0.952898
ENSMUSG00000026824	Kcnj3	-3.9357	0.000111163	0.00160948	-1.28568	0.157096	0.193947	-0.688563	0.439684	0.488923	2.64986	0.00700076	0.011575	3.2471	0.00111122	0.00197085	0.597121	0.51469	0.72783
ENSMUSG00000085779	Atcayos	-3.9278	0.000137662	0.00188594	-0.975111	0.278485	0.325429	-0.524331	0.563486	0.610059	2.95253	0.00284773	0.00499203	3.40343	0.000792548	0.00143399	0.450781	0.622332	0.801268
ENSMUSG00000024481	Lvrn	-3.92188	0.000212459	0.00265607	0.760593	0.219517	0.262445	3.42578	7.80536e-10	2.27075e-09	4.67887	1.59797e-06	4.21325e-06	7.34602	3.92885e-19	2.59545e-18	2.66501	2.97552e-07	1.95368e-05
ENSMUSG00000026255	Efhd1	-3.91682	0.000437931	0.00466705	-0.738254	0.414305	0.465552	1.40655	0.116015	0.145104	3.17768	0.00511977	0.00863651	5.32293	2.75022e-06	6.58194e-06	2.14475	0.0191691	0.0914046
ENSMUSG00000040752	NA	-3.9084	2.2575e-06	6.75242e-05	-1.9336	0.0111705	0.0167495	-1.40865	0.0604895	0.0793492	1.9748	0.00974095	0.0157746	2.49975	0.00131807	0.00231256	0.52495	0.477529	0.701036
ENSMUSG00000031698	Mylk3	-3.8907	9.09844e-09	6.89943e-07	-1.56629	0.0106892	0.0160681	-1.52142	0.0129699	0.0187648	2.32439	0.0002759	0.000555791	2.36928	0.000206049	0.000400445	0.0448716	0.943943	0.979303
ENSMUSG00000039376	Synpo2l	-3.87158	4.98133e-08	2.81323e-06	-2.18814	0.000894114	0.00154243	-1.70307	0.00860166	0.0127744	1.68344	0.0103545	0.0166995	2.16851	0.00111265	0.00197315	0.485068	0.444932	0.673464
ENSMUSG00000060913	Trim55	-3.84941	5.29397e-06	0.000136813	-2.19157	0.00524663	0.00822673	-2.33337	0.00312447	0.00490311	1.65783	0.0343957	0.0506436	1.51607	0.0533786	0.0733513	-0.141793	0.852275	0.936388
ENSMUSG00000052374	Actn2	-3.84452	1.16664e-05	0.00026208	-1.1853	0.134657	0.16863	-0.38025	0.627459	0.671218	2.65921	0.00145193	0.00265139	3.46426	5.91801e-05	0.000123259	0.805049	0.30643	0.546741
ENSMUSG00000061780	Cfd	-3.83569	0.147948	0.335775	5.48648	9.37175e-05	0.000181306	8.04212	1.57701e-07	3.82632e-07	9.30712	1.18018e-06	3.16072e-06	11.8713	1.79159e-09	5.75992e-09	2.55502	0.0282458	0.119965
ENSMUSG00000007877	Tcap	-3.81365	1.92394e-06	5.95314e-05	-0.0836808	0.908321	0.923631	0.879564	0.207494	0.248458	3.72982	3.20862e-06	8.21325e-06	4.69315	1.43236e-08	4.27485e-08	0.96324	0.168728	0.380856
ENSMUSG00000020469	Myl7	-3.78271	1.67368e-06	5.2437e-05	-1.70562	0.0190039	0.0274775	-1.83134	0.012113	0.0175975	2.07709	0.00481029	0.00814325	1.95137	0.00781973	0.01229	-0.12572	0.859275	0.939804
ENSMUSG00000066366	Serpina1a	-3.7658	0.150182	0.338838	-0.242788	1	1	5.54607	0.000116499	0.000216959	3.51132	0.221209	0.27333	9.30532	1.55174e-06	3.81837e-06	5.7879	7.1354e-05	0.00149677
ENSMUSG00000028116	Myoz2	-3.61758	3.04861e-05	0.000584812	-0.442541	0.571252	0.619294	0.387159	0.617099	0.661581	3.17496	0.000209608	0.000428828	4.00471	5.6528e-06	1.31184e-05	0.829698	0.28687	0.526298
ENSMUSG00000079563	Pglyrp2	-3.60568	0.00103065	0.00905714	1.12332	0.216951	0.259801	2.43733	0.009273	0.0137046	4.72805	2.37275e-05	5.4773e-05	6.04258	1.74986e-07	4.73905e-07	1.31396	0.141306	0.341213
ENSMUSG00000019787	Trdn	-3.58728	7.35468e-05	0.00116009	-0.93722	0.252147	0.297451	-0.719507	0.377439	0.426649	2.65001	0.00239278	0.00424565	2.86776	0.0010821	0.00192342	0.217715	0.792255	0.904666
ENSMUSG00000006221	Hspb7	-3.56969	4.47584e-07	1.73366e-05	-1.98555	0.00271426	0.00440965	-1.36154	0.0362249	0.0492678	1.58413	0.016067	0.0250884	2.20815	0.000979538	0.00175327	0.624016	0.331618	0.570596
ENSMUSG00000028427	Aqp7	-3.5657	0.216878	0.429221	4.52637	0.000923292	0.00159068	7.55404	4.59323e-07	1.06994e-06	8.07669	2.037e-05	4.74703e-05	11.1127	8.6134e-09	2.62398e-08	3.02691	0.010268	0.0595029
ENSMUSG00000045545	Krt14	-3.55136	4.24097e-06	0.000113787	-1.01691	0.130071	0.163389	2.77479	3.16452e-05	6.24171e-05	2.53415	0.00115939	0.00215149	6.32592	1.67469e-14	8.07451e-14	3.79166	6.40923e-08	5.7907e-06
ENSMUSG00000020908	Myh3	-3.53958	0.00310631	0.0214323	-1.48664	0.177682	0.21686	-0.37198	0.731546	0.767069	2.05288	0.0733646	0.100833	3.16758	0.00737571	0.0116363	1.11466	0.308315	0.548658
ENSMUSG00000010066	Cacna2d2	-3.53078	1.82804e-05	0.00038588	-4.01322	2.00136e-06	4.5846e-06	-2.93857	0.000237723	0.000427488	-0.482301	0.545731	0.602381	0.592274	0.440734	0.496529	1.07465	0.170777	0.383696
ENSMUSG00000073424	Cyp4f15	-3.52045	0.136729	0.318237	3.73544	3.77038e-08	1.00893e-07	5.89149	4.39092e-22	2.69461e-21	7.24057	1.95587e-11	8.31565e-11	9.40485	3.35335e-26	3.36418e-25	2.15527	5.20749e-07	3.09233e-05
ENSMUSG00000032523	Hhatl	-3.51349	0.000295473	0.00342605	-0.124552	0.894093	0.911416	0.888405	0.279276	0.32513	3.38847	0.000498538	0.000971221	4.40168	8.54792e-06	1.94227e-05	1.01294	0.222873	0.452811
ENSMUSG00000026418	Tnni1	-3.49803	1.24477e-06	4.0948e-05	-3.32013	3.4369e-06	7.68238e-06	-3.34694	2.94523e-06	6.38199e-06	0.177904	0.789288	0.825097	0.151103	0.82106	0.849242	-0.0268019	0.969294	0.989886
ENSMUSG00000021798	NA	-3.4865	3.7364e-06	0.000101259	-1.55022	0.0264026	0.0373134	-0.815029	0.235607	0.278732	1.93627	0.00646333	0.010748	2.67147	0.000244649	0.000470536	0.735194	0.28479	0.52373
ENSMUSG00000035458	Tnni3	-3.43274	7.59322e-06	0.000183601	-1.00645	0.152806	0.189056	-1.0785	0.125952	0.156623	2.42628	0.000987392	0.00184951	2.35424	0.00134788	0.00235973	-0.0720488	0.918133	0.967248
ENSMUSG00000060843	Ctnna3	-3.4136	3.76449e-06	0.000101849	-0.884445	0.170384	0.20871	-0.22981	0.722756	0.759183	2.52895	0.000591224	0.00114228	3.18372	1.58769e-05	3.50765e-05	0.654632	0.314946	0.554261
ENSMUSG00000027833	Shox2	-3.4121	1.08184e-05	0.000244732	-3.86724	1.1617e-06	2.72215e-06	-2.69022	0.000295137	0.000525584	-0.454826	0.590041	0.644334	0.722016	0.334817	0.388698	1.17704	0.131951	0.327244
ENSMUSG00000079428	Tceal7	-3.40846	0.0458483	0.150731	-0.0646065	0.973615	0.978887	3.08734	0.0553446	0.0731288	3.34332	0.0510036	0.072411	6.49549	0.00064617	0.00117998	3.1519	0.0506849	0.177367
ENSMUSG00000038663	Fsd2	-3.40697	6.27304e-06	0.000157332	-0.100972	0.883218	0.902203	0.1183	0.86239	0.884296	3.30591	1.17538e-05	2.82216e-05	3.52524	3.38188e-06	8.02588e-06	0.219271	0.747306	0.881339
ENSMUSG00000061462	Obscn	-3.40652	2.50148e-06	7.4546e-05	-1.06797	0.107493	0.137149	-0.430796	0.51256	0.560747	2.33853	0.000788655	0.00149705	2.97572	2.83016e-05	6.10072e-05	0.637177	0.334196	0.572969
ENSMUSG00000031665	Sall1	-3.37541	0.00012266	0.00173637	-1.34586	0.0948361	0.122143	-1.54517	0.0539115	0.0713051	2.02942	0.0187122	0.0288727	1.83032	0.0357158	0.0505859	-0.19927	0.810356	0.91569
ENSMUSG00000042895	Abra	-3.33032	0.00194865	0.0149239	-0.567706	0.536446	0.585648	0.134386	0.890461	0.908746	2.76212	0.0111942	0.0179481	3.46451	0.00131096	0.00230109	0.702078	0.438386	0.667623
ENSMUSG00000055775	Myh8	-3.29759	0.0101446	0.0521831	2.66654	0.0289221	0.0406465	4.06376	0.00169922	0.00275091	5.96383	3.06571e-05	6.98313e-05	7.3612	1.17855e-06	2.93266e-06	1.3972	0.231783	0.463428
ENSMUSG00000023968	Crip3	-3.29407	0.000557781	0.0055993	-2.98109	0.00158315	0.00264655	0.988695	0.250847	0.295075	0.313223	0.774637	0.8122	4.28268	1.54631e-05	3.42137e-05	3.96974	4.89494e-05	0.00111514
ENSMUSG00000022215	NA	-3.27446	8.05872e-06	0.0001917	-1.19422	0.0670985	0.0886451	-0.147358	0.828654	0.854285	2.08011	0.00482804	0.00817169	3.12704	2.05009e-05	4.48019e-05	1.04686	0.110899	0.293598
ENSMUSG00000028255	Clca1	-3.26034	0.0259686	0.10198	3.91345	0.00104956	0.00179506	7.98844	1.41246e-08	3.73572e-08	7.17133	1.22228e-06	3.26913e-06	11.2476	1.15613e-11	4.44507e-11	4.07484	0.000502639	0.006542
ENSMUSG00000022902	Stfa2	-3.257	0.000324306	0.00367375	4.22588	1.2943e-10	4.1853e-10	4.25704	9.55106e-11	2.99028e-10	7.48117	2.03648e-18	1.45998e-17	7.51324	1.42124e-18	9.02356e-18	0.0310719	0.958145	0.985587
ENSMUSG00000027961	Lrrc39	-3.25623	9.3462e-05	0.00140989	-1.15443	0.123595	0.156047	0.0330672	0.970916	0.977513	2.10169	0.0114696	0.0183696	3.28924	8.24282e-05	0.000168487	1.18749	0.110761	0.293522
ENSMUSG00000032591	Mst1	-3.22617	0.00358784	0.0238972	1.31784	0.0977553	0.125592	3.37765	2.51056e-05	4.99207e-05	4.54178	1.62482e-05	3.83405e-05	6.60267	2.09948e-10	7.27542e-10	2.05967	0.00550504	0.0384757
ENSMUSG00000034009	Rxfp1	-3.22587	0.000452989	0.00477986	-1.41256	0.096444	0.124065	-1.54218	0.0709715	0.0920601	1.81326	0.0429695	0.062036	1.68374	0.0590019	0.080517	-0.1296	0.886587	0.952265
ENSMUSG00000032845	Alpk2	-3.21341	2.55113e-05	0.000506836	-1.9181	0.00762794	0.0116994	-1.90838	0.00816625	0.0121792	1.29531	0.0819264	0.111415	1.30509	0.0789257	0.10532	0.00973572	1	1
ENSMUSG00000054966	Lmntd1	-3.19701	4.30594e-05	0.000760937	0.179114	0.802812	0.831913	0.0712512	0.922755	0.936732	3.37601	1.85817e-05	4.35414e-05	3.26823	3.10582e-05	6.66736e-05	-0.107863	0.882341	0.950105
ENSMUSG00000020475	Pgam2	-3.18988	4.42602e-08	2.56233e-06	-1.16775	0.0309355	0.0432503	-0.719911	0.179933	0.217758	2.02212	0.000294823	0.000592213	2.46997	1.33939e-05	2.98397e-05	0.447842	0.403808	0.636379
ENSMUSG00000026065	Slc9a4	-3.15803	0.27891	0.501665	5.21066	3.22008e-09	9.37805e-09	6.04222	5.62966e-12	1.92527e-11	8.35253	1.37256e-11	5.90875e-11	9.19225	2.04807e-14	9.81614e-14	0.830575	0.178333	0.394203
ENSMUSG00000001508	Sgca	-3.14834	8.13274e-05	0.00125966	-1.07174	0.131105	0.164526	0.0677842	0.931431	0.943997	2.07644	0.0107035	0.0172178	3.21604	5.98426e-05	0.000124607	1.13951	0.107827	0.288444
ENSMUSG00000022491	NA	-3.13923	0.383603	0.605251	5.3947	0.00292831	0.00474024	7.58575	9.47849e-05	0.000178455	8.51775	0.000261044	0.000527641	10.7169	8.09177e-06	1.84212e-05	2.19005	0.139298	0.338687
ENSMUSG00000060187	Lrrc10	-3.10923	0.0010843	0.00944005	-2.13066	0.0181443	0.0263005	-2.41462	0.00810043	0.01209	0.978632	0.318539	0.376898	0.69483	0.481519	0.536861	-0.283902	0.774247	0.895654
ENSMUSG00000022803	Popdc2	-3.08733	1.39691e-07	6.66138e-06	-1.31162	0.0166761	0.0243318	-1.15111	0.0348979	0.0475792	1.77571	0.00157852	0.00286798	1.93622	0.000594717	0.00109096	0.160508	0.767553	0.892056
ENSMUSG00000063779	Chil4	-3.06749	0.0675302	0.197385	2.84637	0.0150188	0.0220632	6.04594	2.33809e-06	5.11997e-06	5.90961	6.85096e-05	0.000149779	9.11121	5.02056e-09	1.55766e-08	3.19927	0.00355899	0.0284297
ENSMUSG00000020067	Mypn	-3.05918	0.0015958	0.0127917	-0.520773	0.558467	0.606842	0.45466	0.609041	0.654071	2.53831	0.00822924	0.0134724	3.51379	0.00036542	0.00068815	0.975426	0.272715	0.51083
ENSMUSG00000070570	Slc17a7	-3.05757	8.2108e-05	0.0012691	-1.3695	0.0574558	0.0767662	-1.33281	0.0630453	0.0824941	1.68804	0.0243666	0.0368891	1.72479	0.0228213	0.0333945	0.036704	0.978417	0.993862
ENSMUSG00000057606	Colq	-3.05473	0.000292817	0.00340012	1.24968	0.0804007	0.104771	3.56887	2.92961e-06	6.34899e-06	4.3039	5.47729e-07	1.52166e-06	6.62332	5.5243e-13	2.36333e-12	2.31915	0.00133609	0.0137544
ENSMUSG00000005547	Cyp2a5	-3.01135	0.00032353	0.00367375	2.68413	1.00242e-05	2.14679e-05	5.30024	7.14327e-16	3.07102e-15	5.69416	4.23372e-13	2.06408e-12	8.3109	2.00817e-24	1.81308e-23	2.61601	4.23681e-06	0.000167318
ENSMUSG00000020836	Coro6	-2.98074	2.26381e-08	1.4744e-06	-0.351543	0.465939	0.516353	0.483312	0.308293	0.356064	2.62913	7.82884e-07	2.13842e-06	3.46402	1.49406e-10	5.24267e-10	0.834851	0.0819782	0.242245
ENSMUSG00000048138	Dmrt2	-2.94984	0.00147861	0.0120619	-2.05552	0.0210006	0.030154	0.152893	0.862298	0.884296	0.894376	0.320179	0.378673	3.10268	0.000902195	0.00162293	2.2084	0.013717	0.0726895
ENSMUSG00000025279	Dnase1l3	-2.92761	0.00329152	0.022404	2.95215	5.61158e-05	0.000111131	4.7147	9.66677e-10	2.79016e-09	5.87802	2.32563e-10	9.01668e-10	7.64139	1.03222e-15	5.4272e-15	1.76242	0.00758036	0.0482609
ENSMUSG00000051747	Ttn	-2.92659	0.000136318	0.00187069	-0.615256	0.389239	0.440265	-0.0986686	0.890888	0.909124	2.31132	0.00207783	0.00371251	2.82792	0.000216335	0.000419025	0.516587	0.469191	0.693609
ENSMUSG00000049608	Gpr55	-2.92652	0.0236014	0.0952312	4.3835	5.80465e-13	2.21595e-12	4.15507	7.719e-12	2.60995e-11	7.30562	1.75623e-18	1.26863e-17	7.07937	3.05905e-17	1.78503e-16	-0.22871	0.64583	0.815785
ENSMUSG00000035561	Aldh1b1	-2.92433	2.24487e-06	6.72712e-05	-2.08551	0.000474174	0.000847313	-1.75267	0.00295781	0.00465412	0.838829	0.151291	0.194853	1.17167	0.0466724	0.0648246	0.332844	0.567073	0.766281
ENSMUSG00000055027	Smyd1	-2.87511	1.48907e-06	4.73454e-05	-1.37661	0.0148745	0.021865	-1.10562	0.0489336	0.0651856	1.4985	0.00881992	0.014367	1.7695	0.00214065	0.00364724	0.27099	0.628467	0.805938
ENSMUSG00000048498	Cd300e	-2.87259	0.0222131	0.0913259	5.07973	9.47246e-18	4.91169e-17	6.22614	3.73356e-25	2.6802e-24	7.94783	1.028e-23	1.02877e-22	9.09635	2.43836e-31	3.25221e-30	1.14608	0.00875261	0.0532676
ENSMUSG00000032034	Kcnj5	-2.8594	0.000235178	0.00287119	-1.58323	0.03241	0.045132	-1.72273	0.0204077	0.0287431	1.27617	0.0872609	0.118093	1.13669	0.124973	0.160038	-0.139495	0.849643	0.934835
ENSMUSG00000062694	Cav3	-2.85591	0.000109417	0.00159504	0.566564	0.40197	0.453205	0.515517	0.447757	0.496961	3.4224	5.20337e-06	1.29659e-05	3.37139	7.41058e-06	1.69469e-05	-0.0510494	0.944242	0.979303
ENSMUSG00000068614	Actc1	-2.85251	4.81406e-06	0.000126024	-2.25757	0.000211739	0.000393014	-2.0265	0.000799955	0.00134789	0.594938	0.308933	0.366904	0.826007	0.159035	0.199297	0.231068	0.691949	0.844072
ENSMUSG00000030433	Sbk2	-2.8302	0.000758289	0.00712501	-0.797285	0.312182	0.361304	-0.09712	0.909169	0.924625	2.03279	0.0154451	0.0241875	2.73302	0.00116988	0.00206694	0.70016	0.365414	0.601961
ENSMUSG00000026308	Klhl30	-2.82118	0.000180866	0.00234835	-2.05881	0.00465759	0.00735237	-1.45163	0.0413872	0.0557815	0.762395	0.296945	0.354386	1.36957	0.0589436	0.0804482	0.607186	0.394731	0.629502
ENSMUSG00000090582	Gm17024	-2.81142	0.000675263	0.00651933	0.575592	0.406554	0.457671	0.553587	0.429228	0.478559	3.38611	3.32278e-05	7.54104e-05	3.36464	3.86642e-05	8.21717e-05	-0.0220333	1	1
ENSMUSG00000039891	Txlnb	-2.78597	0.000118927	0.00169392	-1.12777	0.0981264	0.126019	-0.739389	0.274353	0.320069	1.65818	0.0183002	0.0282775	2.04658	0.00373504	0.00614968	0.388383	0.567877	0.766482
ENSMUSG00000022523	Fgf12	-2.7544	6.03915e-06	0.000152131	1.1313	0.0438747	0.059818	0.780601	0.163474	0.199368	3.88564	8.00927e-10	2.9475e-09	3.53497	1.39085e-08	4.15789e-08	-0.350706	0.528025	0.737263
ENSMUSG00000024526	Cidea	-2.7456	0.0290406	0.110446	4.64791	6.88348e-05	0.000135077	7.48607	1.59147e-08	4.18859e-08	7.39256	5.09145e-08	1.58636e-07	10.2312	8.78012e-12	3.41562e-11	2.83808	0.00786614	0.0494566
ENSMUSG00000026413	Pkp1	-2.74279	0.0200295	0.0849571	-3.82841	0.00240774	0.0039414	4.19102	0.000479529	0.000831035	-1.08416	0.436529	0.496956	6.93362	4.89205e-07	1.26914e-06	8.01923	3.89643e-08	3.88489e-06
ENSMUSG00000032690	Oas2	-2.70556	1.64611e-08	1.156e-06	0.524003	0.164333	0.202018	0.794027	0.0327928	0.0449024	3.22927	7.52251e-12	3.32158e-11	3.49945	6.36399e-14	2.91504e-13	0.270009	0.47815	0.701651
ENSMUSG00000021922	NA	-2.69544	0.000956736	0.0085424	5.43052	3.28469e-19	1.84152e-18	6.03354	1.86065e-22	1.16125e-21	8.12451	1.02394e-27	1.28605e-26	8.72818	4.68373e-31	6.15555e-30	0.602907	0.20984	0.435424
ENSMUSG00000031710	Ucp1	-2.67066	0.0302528	0.113193	5.52263	4.38241e-05	8.78114e-05	8.36874	4.14184e-08	1.05286e-07	8.19296	8.62935e-08	2.62587e-07	11.0392	7.47722e-11	2.6916e-10	2.84608	0.0171944	0.0850088
ENSMUSG00000049709	Nlrp10	-2.65027	3.19318e-06	9.03261e-05	0.0806544	0.878135	0.897699	-0.315581	0.555562	0.602689	2.73087	1.8839e-06	4.91896e-06	2.33468	3.75021e-05	7.98384e-05	-0.396233	0.450466	0.678346
ENSMUSG00000041831	Sytl3	-2.64591	0.00279743	0.0198002	0.182771	0.836551	0.862338	2.60449	0.00123493	0.00203412	2.82835	0.00142137	0.00259882	5.25016	2.08072e-08	6.13281e-08	2.42167	0.00237318	0.0211579
ENSMUSG00000044349	Snhg11	-2.64169	6.19771e-07	2.2496e-05	2.58779	7.97475e-09	2.25504e-08	2.91425	1.10677e-10	3.45107e-10	5.22914	2.80068e-22	2.54998e-21	5.55576	1.21689e-24	1.11298e-23	0.326442	0.430822	0.661726
ENSMUSG00000043122	A530016L24Rik	-2.63162	0.0152898	0.0706611	1.01951	0.273122	0.319833	3.17008	0.000802455	0.00135182	3.65015	0.00068894	0.00131892	5.80109	2.17887e-07	5.85576e-07	2.15047	0.0163575	0.0822049
ENSMUSG00000053977	Cd8a	-2.62735	0.016213	0.0735805	4.55966	3.72663e-10	1.16856e-09	8.47034	1.22616e-24	8.581e-24	7.18434	3.56822e-15	2.02366e-14	11.0962	5.68645e-30	7.04893e-29	3.91046	1.75792e-09	2.62907e-07
ENSMUSG00000019848	Popdc3	-2.62588	6.03143e-07	2.20407e-05	1.97286	1.65323e-05	3.46073e-05	2.3806	2.69791e-07	6.41965e-07	4.59854	9.68991e-18	6.6431e-17	5.00637	2.51891e-20	1.79865e-19	0.407725	0.348824	0.585251
ENSMUSG00000032503	Arpp21	-2.6219	0.0139987	0.0663069	-1.92877	0.0610247	0.0811319	3.28291	0.00197975	0.00317736	0.693231	0.534383	0.591472	5.90469	1.05567e-06	2.63868e-06	5.21163	7.78338e-06	0.000268626
ENSMUSG00000016349	Eef1a2	-2.62187	0.000291991	0.00339605	-0.96918	0.156891	0.193709	-0.0149136	0.984889	0.988131	1.65267	0.0187665	0.0289489	2.60695	0.00030934	0.00058761	0.954266	0.161981	0.371303
ENSMUSG00000059852	Kcng2	-2.61925	3.65582e-05	0.000668729	-1.73359	0.00454567	0.00718271	-1.7734	0.00373276	0.00581179	0.885663	0.148026	0.190952	0.845876	0.169824	0.211341	-0.0397998	0.954772	0.984691
ENSMUSG00000071178	Serpina1b	-2.61806	0.56587	0.755304	1.42616	0.486209	0.536644	7.67535	4.08682e-06	8.72461e-06	4.02905	0.112875	0.149415	10.2836	3.9881e-07	1.04401e-06	6.24755	3.96141e-05	0.000963624
ENSMUSG00000026417	Pigr	-2.60603	0.000908544	0.00822747	3.29566	9.3347e-09	2.62902e-08	5.97582	9.72565e-22	5.87028e-21	5.90054	1.48215e-16	9.29334e-16	8.58119	1.83163e-30	2.33132e-29	2.68006	2.59856e-07	1.74883e-05
ENSMUSG00000040694	Apobec2	-2.57472	3.18007e-06	9.03261e-05	-0.70225	0.177478	0.216626	-0.439354	0.3984	0.447529	1.87245	0.000541243	0.00105074	2.13536	8.96879e-05	0.000182448	0.262896	0.615107	0.796916
ENSMUSG00000049109	Themis	-2.56482	0.0113311	0.0568563	1.29305	0.163983	0.201633	4.39251	1.69242e-05	3.41999e-05	3.85746	0.000219632	0.000448709	6.95707	2.63206e-09	8.34081e-09	3.09942	0.00122758	0.0129454
ENSMUSG00000030666	Calcb	-2.56231	0.00181928	0.0141478	2.86065	1.21629e-10	3.9441e-10	3.41376	5.9597e-15	2.43946e-14	5.42113	4.29681e-19	3.23553e-18	5.97506	3.30493e-24	2.94436e-23	0.552966	0.115852	0.301715
ENSMUSG00000032419	Tbx18	-2.55392	3.28878e-08	2.00454e-06	-2.36215	2.51675e-07	6.26935e-07	-0.581731	0.175263	0.212575	0.19182	0.700541	0.74648	1.97218	1.49808e-05	3.32285e-05	1.78042	8.38849e-05	0.00168731
ENSMUSG00000079588	Tmem182	-2.52499	0.0029181	0.020466	-0.419834	0.599932	0.645835	0.482594	0.541039	0.588396	2.10509	0.012809	0.0203553	3.00754	0.000483492	0.000897318	0.902422	0.257551	0.494526
ENSMUSG00000040136	Abcc8	-2.50827	8.28682e-05	0.00127718	-1.54158	0.0109375	0.01642	-0.546914	0.354225	0.403344	0.966708	0.1234	0.161861	1.96136	0.0019656	0.00336389	0.994666	0.101992	0.279122
ENSMUSG00000002007	Srpk3	-2.49243	6.95677e-06	0.000171289	-0.307024	0.548835	0.597906	0.295887	0.554148	0.601236	2.18533	6.93721e-05	0.00015146	2.78828	5.73819e-07	1.47938e-06	0.602906	0.231349	0.463103
ENSMUSG00000054892	Txk	-2.48732	0.00403467	0.0261486	2.11279	0.00372977	0.00596291	2.89656	8.27788e-05	0.000156709	4.59929	8.64282e-08	2.62947e-07	5.38341	6.50261e-10	2.16378e-09	0.783702	0.243528	0.478291
ENSMUSG00000007122	Casq1	-2.48143	0.000153164	0.00204964	-1.6111	0.0111836	0.0167645	-0.472349	0.447707	0.496961	0.870336	0.16851	0.21438	2.00908	0.00185845	0.0031893	1.13875	0.0702846	0.22052
ENSMUSG00000031965	Tbx20	-2.46846	0.000147411	0.00198765	-1.47171	0.0191015	0.0276087	-1.65464	0.00871096	0.0129296	0.996753	0.111653	0.147991	0.813832	0.193488	0.237822	-0.182926	0.768208	0.892244
ENSMUSG00000052187	Hbb-y	-2.45693	2.44353e-11	3.75885e-09	-10.1778	3.1846e-81	2.01716e-79	-8.30317	2.23416e-65	8.22008e-64	-7.72041	8.61535e-56	4.33505e-54	-5.84613	2.98531e-40	6.3866e-39	1.87458	2.02357e-05	0.000572438
ENSMUSG00000072720	Myo18b	-2.43574	1.28293e-05	0.000286214	-1.71469	0.00159882	0.00267109	-1.18585	0.0264062	0.0366577	0.72107	0.18215	0.230067	1.2499	0.0212252	0.0312345	0.528836	0.322493	0.561971
ENSMUSG00000044041	Krt13	-2.43439	0.0107434	0.0544829	-4.16979	0.000117916	0.000225447	8.01573	6.92879e-12	2.35432e-11	-1.73361	0.135859	0.176583	10.45	6.23247e-16	3.32453e-15	12.1853	2.32964e-18	2.21343e-15
ENSMUSG00000027869	Hsd3b6	-2.4105	3.15544e-08	1.94529e-06	-10.6342	2.14434e-33	2.49714e-32	-8.75618	5.13927e-32	5.20762e-31	-8.18344	4.28136e-16	2.59777e-15	-6.33469	6.85496e-15	3.39845e-14	1.87762	1	1
ENSMUSG00000030546	Plin1	-2.33273	0.0448428	0.148392	5.54059	4.88916e-07	1.18862e-06	8.45691	8.72295e-12	2.93895e-11	7.8718	4.95392e-10	1.8591e-09	10.7887	7.7185e-15	3.81135e-14	2.91617	0.00228568	0.0206247
ENSMUSG00000033419	Snap91	-2.33132	0.00026723	0.00316445	-1.85507	0.00309107	0.00499119	-1.37239	0.0262808	0.0364962	0.476271	0.445823	0.505968	0.958941	0.123652	0.158497	0.482676	0.437983	0.667324
ENSMUSG00000054932	Afp	-2.33066	0.0334914	0.121699	-1.88922	0.0793916	0.103548	2.32721	0.0300648	0.0413952	0.441525	0.686974	0.733585	4.65779	9.14609e-05	0.000185821	4.21639	0.000294318	0.00440169
ENSMUSG00000035557	Krt17	-2.32928	0.00922887	0.0484606	-4.39059	1.07752e-05	2.30121e-05	0.790328	0.355225	0.404369	-2.06087	0.0277706	0.0416288	3.11959	0.000723662	0.0013151	5.18087	4.94401e-07	3.00346e-05
ENSMUSG00000026347	Tmem163	-2.31697	4.6393e-10	4.80346e-08	1.73075	6.58605e-07	1.58191e-06	1.56455	6.32741e-06	1.32624e-05	4.04768	4.68038e-25	5.01975e-24	3.8815	1.6802e-23	1.43439e-22	-0.166209	0.62291	0.801884
ENSMUSG00000021944	Gata4	-2.31587	1.20392e-07	5.92858e-06	-3.21966	1.66537e-12	6.15819e-12	-1.67333	8.76827e-05	0.000165624	-0.90375	0.0350399	0.0515028	0.642554	0.12869	0.164355	1.54633	0.000353404	0.00503123
ENSMUSG00000079355	Ackr4	-2.31517	0.000406107	0.00439641	2.74681	2.55151e-06	5.78251e-06	2.80984	1.47577e-06	3.28918e-06	5.06165	8.28224e-14	4.27259e-13	5.12481	4.30899e-14	2.00804e-13	0.062997	0.909799	0.962879
ENSMUSG00000075307	Klhl41	-2.31245	0.000334857	0.00375859	-0.307546	0.615978	0.660379	0.212663	0.72611	0.762175	2.00487	0.00171319	0.00309524	2.5251	0.000102249	0.000206415	0.520207	0.391609	0.626326
ENSMUSG00000064065	Ipcef1	-2.29555	0.000887106	0.00807241	2.16372	0.000514995	0.000916404	2.56418	4.92052e-05	9.52381e-05	4.45897	4.51396e-10	1.70111e-09	4.85955	1.79739e-11	6.80532e-11	0.400424	0.497786	0.716119
ENSMUSG00000055609	Hba-x	-2.27962	1.03305e-16	6.41764e-14	-11.2954	4.06989e-123	6.91967e-121	-8.773	4.30702e-106	4.48819e-104	-9.01234	2.40656e-82	2.60877e-80	-6.49276	4.84247e-65	2.56445e-63	2.52229	0.0002792	0.00421462
ENSMUSG00000024049	Myom1	-2.27436	2.89915e-06	8.4373e-05	-1.06047	0.0234997	0.0334893	-0.708179	0.12804	0.159084	1.21388	0.0101584	0.0164177	1.56618	0.00100651	0.00179735	0.352292	0.448638	0.676961
ENSMUSG00000041237	Pklr	-2.27422	0.00376351	0.0248115	-1.06858	0.132904	0.166602	1.0375	0.118012	0.147419	1.2056	0.151724	0.195317	3.3115	2.01543e-05	4.40861e-05	2.10602	0.0027965	0.0239243
ENSMUSG00000005220	Corin	-2.27374	4.64804e-05	0.000805527	-2.01769	0.000260152	0.000478407	-2.25503	5.14516e-05	9.93362e-05	0.256065	0.639131	0.689687	0.0187522	0.982009	0.986038	-0.237322	0.67051	0.831484
ENSMUSG00000030399	Ckm	-2.27163	0.00268279	0.0191837	0.396814	0.582085	0.62918	1.35824	0.0630171	0.0824639	2.66843	0.000510634	0.000993903	3.62986	5.44697e-06	1.26516e-05	0.961427	0.184495	0.402153
ENSMUSG00000001497	Pax9	-2.27003	0.00969901	0.050324	-2.78964	0.00192184	0.00318343	1.12747	0.172207	0.209198	-0.519302	0.587204	0.641713	3.39744	0.000160663	0.000316313	3.91706	2.66243e-05	0.000708461
ENSMUSG00000033044	Dhrs7c	-2.25952	0.0181237	0.0796095	1.75375	0.0475087	0.0644353	2.08749	0.0199723	0.0281741	4.01289	5.70151e-05	0.000125653	4.34678	1.59135e-05	3.51476e-05	0.333699	0.700611	0.850037
ENSMUSG00000022485	Hoxc5	-2.25495	0.00046559	0.00488325	-4.40637	3.12716e-09	9.1173e-09	-1.30271	0.035011	0.0477173	-2.15043	0.00492799	0.00833388	0.95229	0.140105	0.17767	3.10358	2.40893e-05	0.000652837
ENSMUSG00000059898	NA	-2.25006	0.181456	0.381724	-0.335615	0.840141	0.8651	1.99065	0.228604	0.271043	1.91431	0.258049	0.313384	4.24055	0.0193729	0.0286522	2.32623	0.163477	0.373352
ENSMUSG00000056328	Myh1	-2.24444	0.187907	0.391001	3.98556	0.00400479	0.0063786	7.62271	1.74627e-06	3.86486e-06	6.22714	0.000123547	0.000260479	9.86536	4.44962e-08	1.27475e-07	3.63686	0.00572246	0.0395166
ENSMUSG00000036198	Arhgap36	-2.23003	0.0247737	0.0983159	-0.211854	0.841808	0.866596	1.00714	0.278982	0.324812	2.01798	0.0430649	0.0621557	3.23701	0.00146951	0.00255744	1.21896	0.188791	0.408257
ENSMUSG00000097754	Ptgs2os2	-2.22999	0.0434864	0.14562	4.00562	3.72622e-11	1.24997e-10	3.81416	3.35283e-10	1.00436e-09	6.23275	2.06664e-16	1.28042e-15	6.04242	2.23746e-15	1.14729e-14	-0.191737	0.690055	0.843402
ENSMUSG00000026582	Sele	-2.22588	0.0970992	0.25345	0.74764	0.553066	0.601759	1.22884	0.246468	0.290437	2.97137	0.0148891	0.0233894	3.45347	0.00332659	0.00552334	0.481007	0.623364	0.802021
ENSMUSG00000096146	Kcnj11	-2.22532	0.000379728	0.00415899	-1.05402	0.0786101	0.102601	-0.66928	0.260178	0.304985	1.1713	0.0581203	0.0815958	1.55605	0.0114137	0.0174825	0.384739	0.52108	0.732059
ENSMUSG00000031841	Cdh13	-2.21459	7.33095e-07	2.6139e-05	1.41695	0.000820375	0.00142167	2.09677	1.19353e-06	2.68233e-06	3.63151	7.79099e-15	4.33632e-14	4.31134	2.9566e-19	1.96603e-18	0.679813	0.101763	0.278675
ENSMUSG00000029102	Hgfac	-2.20135	0.0190553	0.0823603	2.88962	0.000115132	0.000220385	3.69947	1.23982e-06	2.78288e-06	5.08973	1.19002e-08	3.9171e-08	5.90004	6.34492e-11	2.2968e-10	0.809723	0.227214	0.458343
ENSMUSG00000028661	Epha8	-2.19386	9.38999e-06	0.0002176	0.861782	0.0574954	0.0768064	0.887306	0.0500846	0.0666584	3.05554	1.27768e-09	4.61164e-09	3.08111	9.00869e-10	2.96472e-09	0.0255178	0.957521	0.985587
ENSMUSG00000027401	Tgm3	-2.17752	0.0172246	0.0768118	1.4729	0.0609168	0.0810017	6.40465	4.02538e-12	1.3866e-11	3.64979	5.21786e-05	0.00011553	8.5817	1.71434e-16	9.50567e-16	4.93167	8.81103e-09	1.09474e-06
ENSMUSG00000044737	Klk14	-2.16904	0.0650457	0.192577	4.45943	4.35551e-14	1.79236e-13	3.09419	2.19701e-07	5.26499e-07	6.62557	9.37731e-19	6.90978e-18	5.26156	1.93657e-11	7.31171e-11	-1.36549	0.00425614	0.0323051
ENSMUSG00000028071	Sh2d2a	-2.16626	0.04281	0.144001	2.68024	0.00628871	0.00975747	3.84877	0.000185387	0.000337318	4.84591	1.43332e-05	3.40505e-05	6.01465	2.30589e-07	6.17759e-07	1.16847	0.204766	0.428695
ENSMUSG00000078664	Sprr2a1	-2.16597	0.0213424	0.0887774	-5.78339	1.34049e-06	3.12388e-06	5.90507	2.96723e-08	7.62558e-08	-3.61307	0.00279685	0.00490977	8.07093	6.97455e-12	2.73231e-11	11.688	8.75461e-17	5.89185e-14
ENSMUSG00000025930	Msc	-2.15511	0.00336446	0.0227757	0.284096	0.681137	0.721283	1.33658	0.0474015	0.0632698	2.43902	0.000989138	0.00185257	3.49156	3.20817e-06	7.6327e-06	1.05246	0.111788	0.295056
ENSMUSG00000037996	Slc24a2	-2.14976	0.000438205	0.00466705	-1.05301	0.0663075	0.0876861	-0.823175	0.156386	0.191403	1.09674	0.0742456	0.101896	1.32662	0.0287736	0.0413737	0.229849	0.70767	0.85492
ENSMUSG00000056222	NA	-2.13781	0.00267493	0.019145	0.309303	0.624794	0.668456	0.666369	0.268295	0.313681	2.44651	0.000524938	0.00101982	2.80386	3.94074e-05	8.3652e-05	0.357022	0.528271	0.737351
ENSMUSG00000026581	Sell	-2.12713	0.00128077	0.0107521	2.22448	0.000649672	0.00114246	2.53729	0.000118761	0.000220969	4.35155	1.44201e-09	5.18852e-09	4.66439	1.64883e-10	5.76699e-10	0.312808	0.615555	0.796916
ENSMUSG00000024617	Camk2a	-2.11993	1.7464e-08	1.21585e-06	-0.407705	0.252514	0.297839	-0.0848157	0.81516	0.842222	1.71221	4.52914e-06	1.13789e-05	2.03511	5.96594e-08	1.68789e-07	0.322889	0.365716	0.602092
ENSMUSG00000042353	Frem3	-2.11818	2.73579e-05	0.00053497	-2.17071	1.46763e-05	3.09427e-05	-0.943008	0.0425723	0.0572546	-0.0522214	1	1	1.17524	0.0303692	0.043513	1.22769	0.0210035	0.0977661
ENSMUSG00000049134	Nrap	-2.11392	0.00176163	0.0137858	0.0300581	0.967596	0.973685	0.915408	0.154208	0.188909	2.14394	0.00151859	0.00276748	3.0293	1.38016e-05	3.07185e-05	0.885344	0.169082	0.381319
ENSMUSG00000030098	Grip2	-2.11083	0.00152391	0.0123442	-0.18834	0.77585	0.80786	1.28786	0.0295176	0.0407077	1.92236	0.00336362	0.00583245	3.39857	3.67311e-07	9.65468e-07	1.47617	0.0137757	0.0728806
ENSMUSG00000026205	Slc23a3	-2.10951	6.10279e-05	0.00100086	0.804252	0.0528276	0.0711355	1.59157	7.70617e-05	0.000146453	2.91345	3.56798e-09	1.23856e-08	3.70087	4.73804e-14	2.19658e-13	0.787282	0.0441338	0.161974
ENSMUSG00000020524	Gria1	-2.10207	3.35966e-05	0.000628798	0.914266	0.0475371	0.0644684	1.82174	0.000103201	0.000193376	3.01623	4.68987e-09	1.61e-08	3.92374	9.33404e-14	4.22543e-13	0.90746	0.0462881	0.166976
ENSMUSG00000059742	Kcnh7	-2.09875	0.000264694	0.00314594	-1.2665	0.0221383	0.0316665	-1.4495	0.00921763	0.0136315	0.832278	0.155838	0.200087	0.649334	0.274198	0.324981	-0.182983	0.76797	0.892244
ENSMUSG00000019359	Gdpd2	-2.09819	0.000372586	0.00410225	3.9213	6.31035e-32	6.93366e-31	4.09978	1.5883e-34	1.79651e-33	6.01855	4.61638e-46	1.52482e-44	6.19739	1.82741e-48	5.63289e-47	0.178383	0.499598	0.717162
ENSMUSG00000090066	1110002E22Rik	-2.07978	0.000681124	0.00656807	-0.53384	0.36062	0.411323	0.0711533	0.903703	0.920573	1.54592	0.0110127	0.0176798	2.15092	0.000442469	0.000824976	0.604992	0.298437	0.538347
ENSMUSG00000018893	Mb	-2.07608	0.0102452	0.052667	2.76925	0.000416909	0.000749628	3.43793	2.0106e-05	4.03719e-05	4.84514	2.80719e-08	8.97679e-08	5.51388	9.4505e-10	3.10253e-09	0.668654	0.362129	0.598234
ENSMUSG00000027219	Slc28a2	-2.07148	0.00838281	0.045043	2.86111	1.91502e-05	3.98293e-05	4.05508	6.07428e-09	1.64977e-08	4.93187	2.45751e-10	9.5029e-10	6.12608	2.10816e-14	1.00922e-13	1.19388	0.0493248	0.174255
ENSMUSG00000021456	Fbp2	-2.06837	0.297758	0.522804	4.11017	1.44703e-05	3.05323e-05	5.85677	2.57395e-09	7.18411e-09	6.17348	1.98138e-07	5.79245e-07	7.9219	2.67612e-11	1.00011e-10	1.74606	0.0246999	0.109693
ENSMUSG00000030406	Gipr	-2.06379	0.00162185	0.0129428	-3.48677	9.83132e-07	2.32157e-06	-3.32882	1.98859e-06	4.38314e-06	-1.42256	0.0453318	0.0650843	-1.26464	0.0699204	0.0941756	0.158038	0.894154	0.955563
ENSMUSG00000074652	Myh7b	-2.05677	6.05994e-05	0.000996742	0.663906	0.160315	0.197604	0.266263	0.587165	0.632723	2.72057	1.61691e-07	4.76837e-07	2.323	6.46155e-06	1.49032e-05	-0.397644	0.394131	0.629114
ENSMUSG00000040666	Sh3bgr	-2.05229	0.000227716	0.00280127	-0.727226	0.175688	0.214669	-0.510405	0.340983	0.389833	1.32506	0.0153984	0.0241224	1.54189	0.00507116	0.00819667	0.216822	0.686771	0.840613
ENSMUSG00000006179	NA	-2.0436	0.0183167	0.0801812	-4.70009	1.5638e-06	3.6244e-06	1.03706	0.216914	0.258568	-2.65626	0.00322419	0.0056021	3.08065	0.000617465	0.00112986	5.73713	1.98444e-08	2.19539e-06
ENSMUSG00000030730	Atp2a1	-2.03366	0.114915	0.284287	1.8691	0.135319	0.169327	4.44589	0.00127838	0.00210076	3.90251	0.00438181	0.00745864	6.47937	2.1375e-05	4.66426e-05	2.57676	0.0428037	0.158523
ENSMUSG00000058441	Panx2	-1.99194	1.1333e-05	0.000255301	-2.08221	4.80033e-06	1.0585e-05	-2.17367	1.56434e-06	3.48033e-06	-0.0901464	0.887746	0.909135	-0.181559	0.735046	0.774308	-0.0914162	0.845687	0.932391
ENSMUSG00000032013	Trim29	-1.98821	0.00370102	0.0245017	1.06905	0.097214	0.124956	2.99291	9.91317e-06	2.04232e-05	3.05716	1.16609e-05	2.8011e-05	4.98104	3.04267e-11	1.13134e-10	1.92384	0.00296	0.0249914
ENSMUSG00000018924	Alox15	-1.98366	0.0136965	0.0652861	1.92631	0.00676777	0.0104516	5.85793	8.22673e-13	2.95811e-12	3.9095	1.25825e-06	3.35809e-06	7.84124	1.09794e-17	6.61465e-17	3.93155	1.20604e-07	9.53697e-06
ENSMUSG00000108010	Gm38708	-1.967	0.0119537	0.0592076	2.75334	1.04423e-06	2.45937e-06	2.89091	4.31263e-07	1.00661e-06	4.71927	4.50293e-12	2.03331e-11	4.85724	1.01245e-12	4.24534e-12	0.137466	0.795935	0.906561
ENSMUSG00000060924	Csmd1	-1.96529	0.00228813	0.0169921	3.15819	1.65271e-14	7.01383e-14	3.0554	1.9286e-13	7.20589e-13	5.12254	1.0109e-23	1.01228e-22	5.02009	8.97083e-23	7.29959e-22	-0.102896	0.777546	0.896938
ENSMUSG00000079110	Capn3	-1.96453	0.0060665	0.0353231	0.209548	0.761962	0.795296	1.75316	0.00972555	0.0143445	2.17395	0.00260441	0.0045929	3.71758	6.32761e-07	1.62383e-06	1.54359	0.0211898	0.0983845
ENSMUSG00000000204	Slfn4	-1.96092	0.048094	0.15583	2.46934	4.11019e-05	8.26232e-05	3.19876	5.86364e-08	1.46973e-07	4.42829	5.76354e-09	1.96398e-08	5.15839	2.30813e-12	9.41675e-12	0.729204	0.148947	0.352651
ENSMUSG00000015843	Rxrg	-1.95508	0.000325968	0.00368184	0.9979	0.04583	0.0623261	1.99904	7.08988e-05	0.000135313	2.95282	8.57297e-08	2.6097e-07	3.954	2.06937e-12	8.47045e-12	1.00111	0.0383701	0.14753
ENSMUSG00000097636	Mirt1	-1.95466	3.4912e-05	0.000645194	0.745046	0.0719183	0.0944256	1.07442	0.00839467	0.0124922	2.69954	5.14261e-09	1.75982e-08	3.02899	8.59828e-11	3.08073e-10	0.329361	0.41735	0.649256
ENSMUSG00000024871	Doc2g	-1.95081	9.631e-05	0.00144304	-1.21294	0.0128575	0.0190947	-0.687285	0.150294	0.184464	0.737895	0.150981	0.1945	1.26354	0.0123648	0.018843	0.525656	0.286648	0.526011
ENSMUSG00000024399	Ltb	-1.95005	1.67518e-06	5.2437e-05	3.40339	3.2897e-20	1.95494e-19	3.50718	3.30503e-21	1.94473e-20	5.35328	6.59495e-37	1.41463e-35	5.45713	3.92794e-38	7.53492e-37	0.103775	0.752707	0.884817
ENSMUSG00000022510	Trp63	-1.93787	0.00248142	0.0181193	-3.07323	5.77849e-06	1.26366e-05	0.0694761	0.912423	0.927585	-1.13518	0.0836178	0.113495	2.00734	0.00183416	0.00315097	3.14269	3.89074e-06	0.000155914
ENSMUSG00000071317	Bves	-1.93093	0.000540402	0.00545536	-2.33289	4.01138e-05	8.07575e-05	-1.42996	0.00917865	0.0135763	-0.401907	0.473462	0.53284	0.500996	0.360583	0.414795	0.902933	0.102372	0.279545
ENSMUSG00000022657	Cd96	-1.92724	0.073063	0.208457	3.79991	3.4951e-07	8.62139e-07	4.71543	5.31459e-10	1.56788e-09	5.72506	1.26068e-10	5.01171e-10	6.6413	1.20038e-13	5.39469e-13	0.915287	0.138954	0.338084
ENSMUSG00000001827	Folr1	-1.91934	0.000390558	0.00425373	-0.467546	0.366309	0.417016	1.91038	9.86175e-06	2.03302e-05	1.45168	0.0105251	0.016956	3.82951	6.21762e-14	2.8498e-13	2.37787	1.49316e-07	1.13228e-05
ENSMUSG00000030650	Tmc5	-1.91895	0.0162843	0.073738	2.23792	0.000592609	0.0010461	4.7694	6.64505e-12	2.26007e-11	4.15607	4.72267e-08	1.4783e-07	6.68777	4.69847e-17	2.70551e-16	2.53138	3.99906e-05	0.000966959
ENSMUSG00000050138	Kcnk12	-1.91359	0.0379239	0.132701	4.05028	1.6113e-15	7.2901e-15	5.07669	8.97686e-24	6.00142e-23	5.96172	2.65869e-21	2.28542e-20	6.98885	4.61086e-30	5.7465e-29	1.02617	0.00680115	0.0447099
ENSMUSG00000042828	Trim72	-1.91166	0.0291271	0.110719	0.430854	0.602861	0.648469	1.74355	0.0288536	0.0398464	2.34225	0.00765402	0.0125868	3.65499	4.22121e-05	8.92888e-05	1.31265	0.0968938	0.270065
ENSMUSG00000035638	Muc20	-1.89211	0.0465248	0.152242	5.41006	2.26837e-40	3.66388e-39	6.75855	3.09884e-62	1.04059e-60	7.29998	1.13698e-47	4.01851e-46	8.64921	6.76543e-70	4.23548e-68	1.34824	1.10555e-06	5.65354e-05
ENSMUSG00000024331	Dsc2	-1.891	0.00422934	0.0270973	-2.10917	0.00151244	0.00253438	1.08109	0.0918208	0.116906	-0.218136	0.747212	0.787998	2.97208	1.47221e-05	3.2686e-05	3.19026	3.97917e-06	0.000158695
ENSMUSG00000089669	Tnfsf13	-1.88417	0.00976224	0.0506033	2.49791	7.1539e-07	1.71134e-06	3.3277	2.61321e-11	8.51321e-11	4.38102	9.58358e-13	4.54608e-12	5.21115	5.47939e-18	3.36898e-17	0.829666	0.0536114	0.183939
ENSMUSG00000028773	Fabp3	-1.87803	0.000754372	0.00709646	1.29297	0.0171495	0.0249683	1.87412	0.00066725	0.00113375	3.17098	5.29679e-08	1.64812e-07	3.75214	3.44145e-10	1.17221e-09	0.58115	0.277371	0.515724
ENSMUSG00000074151	Nlrc5	-1.87439	0.000318548	0.0036439	3.57169	1.91778e-25	1.50955e-24	5.03515	5.1659e-47	1.01756e-45	5.4455	6.1083e-39	1.41146e-37	6.90915	5.22279e-62	2.55632e-60	1.46339	1.75346e-07	1.28154e-05
ENSMUSG00000061723	Tnnt3	-1.87351	0.106458	0.269978	1.99241	0.0840272	0.109004	3.72982	0.00248564	0.0039384	3.86585	0.00191851	0.00344347	5.60327	3.1261e-05	6.70822e-05	1.7374	0.127602	0.320384
ENSMUSG00000052217	Hbb-bh1	-1.87312	4.67946e-07	1.78682e-05	-7.62903	1.6786e-37	2.39089e-36	-6.97392	9.7135e-36	1.16303e-34	-5.75145	5.35773e-20	4.23791e-19	-5.09801	1.97363e-18	1.24426e-17	0.655572	0.740711	0.877316
ENSMUSG00000008193	Spib	-1.87243	0.0197135	0.0841692	3.96058	9.73853e-07	2.30101e-06	3.83476	1.93499e-06	4.26791e-06	5.83276	6.73764e-11	2.74053e-10	5.70703	1.68325e-10	5.88227e-10	-0.125843	0.860927	0.940361
ENSMUSG00000029273	Sult1d1	-1.8529	1	1	6.91907	1.42552e-12	5.29552e-12	8.8969	3.97309e-20	2.21593e-19	8.75134	1.51794e-13	7.66661e-13	10.7359	4.01294e-21	2.99248e-20	1.97538	0.000892819	0.010127
ENSMUSG00000035296	NA	-1.85057	0.000355804	0.00395251	3.00172	1.29423e-10	4.1853e-10	2.88846	4.95196e-10	1.46437e-09	4.85207	3.96625e-20	3.16829e-19	4.73888	1.94796e-19	1.31207e-18	-0.113293	0.791254	0.903971
ENSMUSG00000059027	9630013D21Rik	-1.84898	1	1	6.99334	4.07154e-20	2.41069e-19	7.14438	2.8873e-21	1.70514e-20	8.82169	3.04449e-21	2.60183e-20	8.97947	2.28401e-22	1.82269e-21	0.14861	0.721359	0.864154
ENSMUSG00000076934	Iglv1	-1.84869	1	1	7.77547	1.84455e-27	1.60437e-26	7.45905	7.82221e-25	5.51241e-24	9.60349	1.28787e-28	1.68299e-27	9.29384	5.80913e-26	5.75285e-25	-0.318857	0.404463	0.63692
ENSMUSG00000035799	Twist1	-1.84188	0.000186984	0.00241102	-0.523385	0.267497	0.313884	0.133418	0.783536	0.813557	1.31848	0.00695575	0.0115065	1.97528	6.10582e-05	0.000127024	0.656801	0.163641	0.373587
ENSMUSG00000041481	Serpina3g	-1.84124	0.000699329	0.00669565	2.20855	1.40136e-05	2.96382e-05	3.08134	3.92092e-09	1.08147e-08	4.04965	8.28626e-13	3.94808e-12	4.92248	2.91929e-17	1.70471e-16	0.872772	0.0699103	0.219644
ENSMUSG00000028328	Tmod1	-1.82537	2.24793e-05	0.000456711	0.694437	0.0931528	0.120109	0.9022	0.0295275	0.0407179	2.5198	9.57351e-09	3.18172e-08	2.72756	7.16664e-10	2.37642e-09	0.207761	0.614358	0.796634
ENSMUSG00000021765	NA	-1.82378	8.95219e-06	0.000209559	-0.137863	0.719676	0.756685	0.71327	0.0585503	0.0769929	1.68588	4.16794e-05	9.33841e-05	2.53702	6.31919e-10	2.10535e-09	0.851127	0.0242954	0.108463
ENSMUSG00000019768	Esr1	-1.82282	0.00542385	0.0326037	0.328328	0.594284	0.640413	1.56596	0.00765824	0.0114586	2.15095	0.00100694	0.00188461	3.38861	2.27265e-07	6.09187e-07	1.23759	0.0324645	0.131383
ENSMUSG00000035189	Ano4	-1.82132	0.00243216	0.0178402	-2.62231	2.74178e-05	5.6114e-05	-2.60307	2.65673e-05	5.27622e-05	-0.800773	0.198199	0.247607	-0.781516	0.204687	0.250046	0.0192901	1	1
ENSMUSG00000056972	Magel2	-1.82112	0.000711834	0.00677586	-2.90713	2.82801e-07	7.01874e-07	-2.32793	2.21085e-05	4.42334e-05	-1.08589	0.0479001	0.0684433	-0.506737	0.347937	0.401994	0.579207	0.304609	0.544826
ENSMUSG00000066861	Oas1g	-1.8129	0.00733978	0.0408097	1.09567	0.0385601	0.053083	2.19017	2.44818e-05	4.87343e-05	2.90812	3.39622e-06	8.66052e-06	4.00273	6.37701e-11	2.3079e-10	1.09443	0.0272201	0.116943
ENSMUSG00000052142	Rasal3	-1.8091	0.000892952	0.0081119	1.70937	0.000964224	0.00165735	3.2434	2.51228e-09	7.02047e-09	3.51838	4.63144e-10	1.74375e-09	5.05244	4.05443e-17	2.34805e-16	1.53402	0.00253302	0.0221993
ENSMUSG00000022454	Nell2	-1.80607	0.000402756	0.00436891	-4.18836	9.86931e-13	3.70374e-12	-2.65227	5.81601e-07	1.34162e-06	-2.38177	3.35711e-05	7.61574e-05	-0.846044	0.109435	0.141759	1.53609	0.00853687	0.0524886
ENSMUSG00000030278	Cidec	-1.80601	0.0869027	0.235007	6.42637	5.85945e-18	3.07079e-17	8.38794	3.5191e-26	2.67108e-25	8.23012	6.82753e-22	6.03273e-21	10.1924	3.53284e-30	4.42687e-29	1.9613	0.000551111	0.00700909
ENSMUSG00000044938	Klhl31	-1.79768	0.0227917	0.0929626	-1.40767	0.073085	0.0958718	-0.184088	0.828686	0.854285	0.390105	0.665705	0.713785	1.61358	0.0414647	0.0581168	1.22357	0.112481	0.296255
ENSMUSG00000038173	Enpp6	-1.79243	0.000159687	0.00211762	0.667488	0.104722	0.133882	1.95715	2.07711e-06	4.57202e-06	2.45974	1.69203e-07	4.97626e-07	3.74943	1.20939e-15	6.32172e-15	1.28963	0.00129623	0.0134555
ENSMUSG00000079845	Xlr4a	-1.79067	0.0374026	0.131418	0.96908	0.224742	0.267958	1.91236	0.0160669	0.0229861	2.75942	0.00143117	0.00261526	3.70278	2.5381e-05	5.4961e-05	0.943229	0.217725	0.445771
ENSMUSG00000042372	Dmrt3	-1.77936	0.0156869	0.0718182	-1.27271	0.0696762	0.0916906	0.628966	0.349894	0.398976	0.506738	0.518754	0.576306	2.40823	0.000851918	0.00153779	1.90164	0.00685898	0.0449985
ENSMUSG00000004612	Nkg7	-1.77587	0.0477442	0.15507	1.62378	0.0521123	0.0702603	2.61705	0.00235669	0.00375012	3.39926	0.000209579	0.000428822	4.39265	3.22555e-06	7.67178e-06	0.993224	0.218654	0.44708
ENSMUSG00000028023	Pitx2	-1.76537	0.000215036	0.00267459	-1.30013	0.00559883	0.00874671	-1.0472	0.0230327	0.0322461	0.465276	0.350925	0.410586	0.718207	0.141099	0.178776	0.252935	0.61194	0.795202
ENSMUSG00000108322	5430431A17Rik	-1.76373	0.0118301	0.0587939	-2.89098	0.00011383	0.0002181	-2.93968	8.15878e-05	0.000154636	-1.12665	0.134106	0.174585	-1.17528	0.134106	0.170732	-0.0485494	1	1
ENSMUSG00000029275	Gfi1	-1.76142	0.0292189	0.110811	-0.835568	0.277842	0.324773	2.54097	0.0010538	0.00175113	0.925846	0.257252	0.31251	4.30224	3.88485e-07	1.01831e-06	3.37649	2.8686e-05	0.000750951
ENSMUSG00000090086	AI480526	-1.75879	1.95725e-05	0.000408971	-0.54161	0.172	0.21053	-0.193039	0.624003	0.667787	1.21717	0.00295149	0.00516008	1.56575	0.000140418	0.000278902	0.348571	0.38331	0.619123
ENSMUSG00000022061	Nkx3-1	-1.75786	0.00159557	0.0127917	-5.83266	2.04708e-14	8.62853e-14	-5.34851	7.39148e-14	2.83042e-13	-4.07143	2.75804e-07	7.93939e-07	-3.58832	8.46117e-07	2.13906e-06	0.484569	0.784936	0.901278
ENSMUSG00000043639	Rbm20	-1.75737	0.000263116	0.0031341	-0.834509	0.0747013	0.0978093	-0.662768	0.15681	0.191879	0.922865	0.0520103	0.0737551	1.09461	0.0213482	0.031404	0.171742	0.717959	0.861834
ENSMUSG00000064179	Tnnt1	-1.75634	1.35273e-06	4.36115e-05	-0.172471	0.624115	0.667862	-0.316707	0.367319	0.416698	1.58386	1.26598e-05	3.02711e-05	1.43964	6.75172e-05	0.000139812	-0.144235	0.683085	0.838195
ENSMUSG00000097961	Gm27000	-1.75253	4.13811e-08	2.4305e-06	-2.21186	2.04315e-11	6.98581e-11	-0.979657	0.00135335	0.00221877	-0.459216	0.203048	0.253097	0.772904	0.0171393	0.0255147	1.2322	0.000281765	0.00424727
ENSMUSG00000050295	Foxc1	-1.74833	3.31268e-05	0.000622167	-1.61903	0.000107397	0.000206238	-0.292283	0.470945	0.520116	0.12932	0.765381	0.804166	1.45605	0.00049574	0.000917729	1.32675	0.0014602	0.0146948
ENSMUSG00000078552	Dcdc2b	-1.74353	2.17383e-06	6.56292e-05	1.2139	0.000138544	0.000262094	1.6556	2.00237e-07	4.81643e-07	2.95732	1.74428e-16	1.08694e-15	3.39906	4.67558e-21	3.4674e-20	0.441691	0.149023	0.352729
ENSMUSG00000030742	Lat	-1.74134	0.00657841	0.0376845	0.791233	0.19583	0.236938	3.15228	1.37084e-06	3.06802e-06	2.53251	9.9478e-05	0.000212283	4.89356	6.39684e-12	2.51514e-11	2.36103	0.000181712	0.00305731
ENSMUSG00000024353	Mzb1	-1.72759	0.00794451	0.043318	1.6797	0.00648911	0.010051	2.22864	0.0003663	0.000644497	3.40716	3.53438e-07	1.00329e-06	3.95614	7.72446e-09	2.36433e-08	0.548921	0.356514	0.593039
ENSMUSG00000024910	Ctsw	-1.7221	0.0158141	0.0721959	1.94734	0.00229962	0.00377628	2.56496	6.93482e-05	0.000132464	3.6691	2.70758e-07	7.80109e-07	4.28682	2.9951e-09	9.44123e-09	0.617577	0.30409	0.54435
ENSMUSG00000001494	Sost	-1.71478	0.00538323	0.0324231	-2.49129	0.00011036	0.000211778	1.2258	0.0385928	0.0522726	-0.776306	0.240823	0.294894	2.94054	3.90368e-06	9.20606e-06	3.71706	2.53831e-08	2.66226e-06
ENSMUSG00000045826	Ptprcap	-1.71214	0.00548505	0.0329103	2.35989	9.36422e-05	0.000181182	3.42469	5.12537e-08	1.2921e-07	4.07192	5.89344e-10	2.19993e-09	5.13675	8.72108e-14	3.95793e-13	1.06479	0.0641295	0.207577
ENSMUSG00000108049	Gm44168	-1.70482	0.00160148	0.0128182	-1.33107	0.0121957	0.0181821	-2.1303	0.000122518	0.000227618	0.373801	0.517711	0.575424	-0.425274	0.456652	0.512247	-0.799169	0.151296	0.356074
ENSMUSG00000029510	Gpc2	-1.70473	4.31388e-05	0.000761505	-2.11478	6.44169e-07	1.54854e-06	-1.6105	9.78417e-05	0.000183889	-0.409983	0.355312	0.415027	0.0942755	0.832731	0.859332	0.504288	0.248681	0.484288
ENSMUSG00000051367	Six1	-1.69642	0.000132684	0.00183675	-1.22869	0.00469558	0.00740726	0.93423	0.0278878	0.0385919	0.467749	0.289252	0.346485	2.63063	6.19403e-09	1.91e-08	2.16291	9.98333e-07	5.21847e-05
ENSMUSG00000038156	Spon1	-1.69564	9.39527e-07	3.2083e-05	3.21474	6.68407e-19	3.68091e-18	3.12617	4.38274e-18	2.18084e-17	4.91036	9.41043e-36	1.88115e-34	4.8218	8.3688e-35	1.345e-33	-0.0885629	0.790007	0.903665
ENSMUSG00000040740	Slc25a34	-1.69257	0.0584177	0.179248	3.40704	2.84921e-06	6.42564e-06	5.3374	7.34412e-12	2.48736e-11	5.09883	8.52137e-10	3.12528e-09	7.02941	9.73802e-16	5.12842e-15	1.93026	0.00331632	0.0269579
ENSMUSG00000062515	Fabp4	-1.68847	0.0411821	0.140066	3.86737	1.43338e-05	3.026e-05	6.17228	4.82141e-10	1.4276e-09	5.55578	9.16578e-09	3.04997e-08	7.86071	2.0533e-13	9.06638e-13	2.3049	0.00564305	0.0392186
ENSMUSG00000078922	Tgtp1	-1.67285	0.00613938	0.0356446	4.50336	5.08815e-34	6.11487e-33	5.787	9.29634e-53	2.32078e-51	6.17539	1.92744e-44	5.98693e-43	7.45927	2.83732e-64	1.46886e-62	1.28354	6.45169e-06	0.00023615
ENSMUSG00000034842	Art3	-1.66891	3.97752e-05	0.000715421	3.31018	1.4943e-17	7.6525e-17	3.10688	7.40528e-16	3.17943e-15	4.97897	8.12885e-31	1.209e-29	4.7757	6.29668e-29	7.33266e-28	-0.20332	0.562009	0.762457
ENSMUSG00000099759	1700030C10Rik	-1.64387	2.19097e-05	0.000447389	0.522758	0.130202	0.163507	0.327681	0.342966	0.391795	2.16654	1.28214e-08	4.21087e-08	1.97151	2.07219e-07	5.57741e-07	-0.19508	0.584712	0.778373
ENSMUSG00000046714	Foxc2	-1.6246	0.000332402	0.00374404	-2.13345	3.79369e-06	8.446e-06	-0.687902	0.118415	0.1479	-0.508788	0.268985	0.324882	0.936708	0.037028	0.0523026	1.44555	0.00164594	0.0159008
ENSMUSG00000022577	Ly6h	-1.61623	5.17611e-09	4.1447e-07	-5.21793	3.05378e-51	7.51901e-50	-3.95107	4.40079e-36	5.32845e-35	-3.60142	1.63957e-26	1.9218e-25	-2.33473	2.14884e-14	1.02747e-13	1.26687	0.000397976	0.00550352
ENSMUSG00000040441	Slc26a10	-1.60938	0.00789253	0.0431259	1.12641	0.0434738	0.0593015	1.82985	0.0011085	0.00183786	2.73564	5.63299e-06	1.39889e-05	3.43912	2.50767e-08	7.34032e-08	0.703416	0.196558	0.418564
ENSMUSG00000032083	Apoa1	-1.60906	0.14139	0.325365	-1.3515	0.221575	0.264456	4.5446	3.98643e-05	7.78489e-05	0.257925	0.914598	0.931848	6.15318	3.55966e-07	9.37022e-07	5.89592	8.34765e-07	4.53977e-05
ENSMUSG00000027525	Phactr3	-1.60727	0.0816338	0.224855	3.74295	8.79841e-05	0.000170787	3.43671	0.000259574	0.00046497	5.34994	2.5275e-07	7.30439e-07	5.04379	8.2803e-07	2.09531e-06	-0.306266	0.720215	0.86369
ENSMUSG00000029778	Adcyap1r1	-1.60299	0.00537109	0.032395	-1.29956	0.0207596	0.0298265	0.865133	0.10847	0.136481	0.303499	0.621751	0.674123	2.46807	1.82415e-05	4.00486e-05	2.16467	0.000142873	0.00252482
ENSMUSG00000034833	Tespa1	-1.59743	0.0363686	0.12902	0.537851	0.465877	0.516353	2.28956	0.00158185	0.00257068	2.13512	0.00533427	0.00897678	3.88682	9.40406e-07	2.36522e-06	1.75167	0.0135324	0.0720655
ENSMUSG00000029797	Sspo	-1.59716	0.000150629	0.00202241	0.171872	0.669473	0.710328	0.824822	0.0321378	0.0440653	1.76896	2.47749e-05	5.70604e-05	2.42192	5.31711e-09	1.6462e-08	0.652939	0.0881602	0.254653
ENSMUSG00000021815	NA	-1.59645	0.00659921	0.0377846	-1.339	0.0214817	0.0308009	-1.50137	0.0107623	0.0157671	0.257516	0.674637	0.721925	0.0952182	0.904962	0.921223	-0.162325	0.800582	0.909162
ENSMUSG00000023341	Mx2	-1.59643	0.00500959	0.0308953	1.85709	1.41483e-05	2.9888e-05	2.1179	7.91213e-07	1.80351e-06	3.45298	7.86581e-12	3.46937e-11	3.71395	1.04154e-13	4.70441e-13	0.260734	0.517174	0.729844
ENSMUSG00000027318	Adam33	-1.5907	1.02169e-06	3.438e-05	0.70931	0.0180837	0.0262244	1.77493	4.45865e-09	1.22393e-08	2.29996	1.53415e-12	7.18873e-12	3.36559	2.54027e-24	2.2782e-23	1.06561	0.000309884	0.00458777
ENSMUSG00000089726	Mir17hg	-1.589	8.22044e-08	4.30285e-06	-2.22892	2.63416e-13	1.03069e-12	-2.10949	3.1937e-12	1.10792e-11	-0.639896	0.0336786	0.0496964	-0.520467	0.0806757	0.107426	0.119435	0.707964	0.854956
ENSMUSG00000078780	Gm5150	-1.58546	0.209993	0.420873	5.25153	1.18909e-20	7.25858e-20	5.18198	1.4569e-19	7.88868e-19	6.8336	2.44898e-24	2.53564e-23	6.76502	7.93962e-24	6.92445e-23	-0.0699935	0.859126	0.939804
ENSMUSG00000039629	Strip2	-1.58378	0.00332825	0.0225873	-0.204249	0.69819	0.736685	0.208355	0.688144	0.727605	1.37952	0.0101982	0.0164737	1.79213	0.000935403	0.00167911	0.412602	0.430316	0.661293
ENSMUSG00000031760	Mt3	-1.58314	0.021702	0.0897875	-2.02363	0.00422629	0.00671286	-0.902021	0.182188	0.220245	-0.4403	0.563882	0.619538	0.681173	0.33077	0.384609	1.12161	0.116591	0.303054
ENSMUSG00000085743	8430419K02Rik	-1.58241	0.00133386	0.0111226	-0.374642	0.433831	0.485367	-0.773307	0.105628	0.133175	1.20774	0.0153242	0.0240167	0.809145	0.1048	0.136477	-0.398648	0.418878	0.650238
ENSMUSG00000029304	Spp1	-1.58098	0.000595022	0.00591434	1.78807	7.62471e-05	0.000148863	2.8122	1.88544e-09	5.31849e-09	3.36902	3.79525e-12	1.72242e-11	4.39315	4.1511e-18	2.56793e-17	1.02412	0.0200658	0.0945735
ENSMUSG00000057836	Xlr3a	-1.58048	0.00249238	0.0181501	-0.391313	0.440227	0.491569	-0.965137	0.0589815	0.0774843	1.18916	0.0228032	0.0346946	0.615374	0.243894	0.29263	-0.573814	0.2615	0.498789
ENSMUSG00000055818	A230083G16Rik	-1.56853	0.000865556	0.0079236	-0.568461	0.21779	0.260593	-0.661995	0.147628	0.18144	1.00005	0.0382283	0.0557781	0.906562	0.0581341	0.0794199	-0.0935234	0.859172	0.939804
ENSMUSG00000097767	Miat	-1.55738	0.00136972	0.0113455	-4.72743	1.35845e-13	5.41102e-13	-1.55052	0.0012525	0.00206138	-3.1678	1.59371e-06	4.20339e-06	0.00701759	1	1	3.17674	3.66551e-06	0.000148013
ENSMUSG00000042808	Gpx2	-1.54969	7.10648e-11	9.48627e-09	-1.39368	3.70258e-09	1.07157e-08	-1.06898	4.80353e-06	1.0178e-05	0.156013	0.51213	0.570096	0.480716	0.0414415	0.0580893	0.324706	0.168265	0.380227
ENSMUSG00000025576	Rbfox3	-1.54564	0.00230077	0.0170625	1.50869	0.00087536	0.00151266	0.608824	0.186133	0.224763	3.05416	1.15218e-09	4.17547e-09	2.15439	1.71358e-05	3.77183e-05	-0.899875	0.042097	0.157076
ENSMUSG00000022208	NA	-1.54283	4.38651e-05	0.000770118	-2.31699	4.09142e-09	1.17903e-08	-0.535387	0.141287	0.174058	-0.774014	0.0599636	0.0839646	1.00746	0.00805839	0.0126405	1.78159	5.47987e-06	0.000208261
ENSMUSG00000104453	Gm37829	-1.53121	0.000290686	0.00338756	-0.18498	0.649016	0.691393	-0.0216572	0.970184	0.976837	1.3462	0.0016826	0.00304441	1.50954	0.000384128	0.000721279	0.163322	0.704162	0.852143
ENSMUSG00000004098	Col5a3	-1.52458	0.00106521	0.00931019	0.263993	0.555238	0.603717	2.46436	9.15181e-08	2.26094e-07	1.78853	0.000133897	0.000281016	3.98889	1.32334e-15	6.89947e-15	2.20035	1.39047e-06	6.78514e-05
ENSMUSG00000010492	Uckl1os	-1.5245	0.00094908	0.00848812	2.00381	2.81959e-08	7.62209e-08	2.94814	1.85461e-16	8.27048e-16	3.52799	1.91999e-17	1.29e-16	4.4724	1.21525e-27	1.31913e-26	0.944288	0.00297398	0.0250577
ENSMUSG00000071540	NA	-1.52213	0.0184686	0.0805361	-0.127312	0.849986	0.873344	0.744382	0.221946	0.263943	1.39475	0.0327457	0.0483994	2.26644	0.000515727	0.00095222	0.871678	0.160502	0.369501
ENSMUSG00000084950	Gm5577	-1.52169	2.49269e-05	0.000499333	-1.48977	3.80445e-05	7.67544e-05	-1.97743	1.15176e-07	2.82424e-07	0.0319953	0.965544	0.974229	-0.455575	0.260207	0.309946	-0.487617	0.230665	0.462234
ENSMUSG00000024186	Rgs11	-1.51533	3.40049e-05	0.000633332	-0.847341	0.0177571	0.0257905	0.465923	0.185513	0.224081	0.667988	0.0682692	0.094514	1.98124	7.47877e-08	2.09644e-07	1.31326	0.000246891	0.00387917
ENSMUSG00000025500	Lmntd2	-1.51416	0.00010882	0.00159064	-1.92389	1.38077e-06	3.21264e-06	-0.519538	0.172577	0.209567	-0.409626	0.326343	0.385004	0.994634	0.0121403	0.0185235	1.40435	0.000450867	0.00601354
ENSMUSG00000106891	Gm43460	-1.50844	0.00185763	0.0143501	-0.106452	0.837833	0.863219	0.186332	0.69754	0.736432	1.40194	0.00432933	0.00737708	1.69474	0.000520614	0.000960694	0.292779	0.536243	0.74366
ENSMUSG00000032496	Ltf	-1.50621	0.0190465	0.0823447	3.09561	2.0056e-06	4.59365e-06	6.82473	7.91215e-19	4.10263e-18	4.60172	6.67651e-11	2.71635e-10	8.33086	6.18573e-24	5.42704e-23	3.7291	2.02628e-08	2.22643e-06
ENSMUSG00000048794	Cfap100	-1.50539	0.00500795	0.0308953	2.9446	4.84428e-15	2.12564e-14	4.49905	7.23793e-33	7.58152e-32	4.44937	7.99058e-24	8.03135e-23	6.00397	1.09833e-42	2.67576e-41	1.55436	5.0927e-07	3.06563e-05
ENSMUSG00000039257	Vstm2b	-1.50259	0.000350187	0.00390623	0.167659	0.679907	0.720169	-0.118004	0.787647	0.817457	1.67019	6.14733e-05	0.000135054	1.38458	0.00109132	0.00193853	-0.285659	0.478546	0.701989
ENSMUSG00000004902	Slc25a18	-1.49961	0.189532	0.393211	3.43858	2.65353e-09	7.77996e-09	4.46211	3.17401e-15	1.31994e-14	4.93589	1.63281e-12	7.63333e-12	5.96003	9.35178e-19	6.02033e-18	1.02321	0.0206182	0.096512
ENSMUSG00000058022	Adtrp	-1.49316	0.19072	0.394517	3.32064	6.03837e-05	0.000119101	5.11808	2.08445e-09	5.85938e-09	4.81199	2.24898e-07	6.53572e-07	6.60986	3.92619e-12	1.57359e-11	1.79718	0.010241	0.059458
ENSMUSG00000085180	AI838599	-1.49298	0.00586622	0.0345178	3.0052	8.09656e-10	2.46607e-09	3.5094	1.4904e-12	5.27914e-12	4.49791	1.32291e-16	8.34676e-16	5.00218	1.07447e-19	7.38188e-19	0.504162	0.253218	0.489995
ENSMUSG00000031849	Comp	-1.4911	0.0425798	0.14352	-1.24807	0.0833161	0.108152	2.0201	0.00296711	0.0046683	0.243188	0.83459	0.863402	3.51101	2.11598e-06	5.13326e-06	3.26809	6.67028e-06	0.000240528
ENSMUSG00000038390	Gpr162	-1.48339	5.2204e-06	0.000135128	-1.76551	8.76644e-08	2.27426e-07	-0.561125	0.0756306	0.0975969	-0.282081	0.403346	0.463602	0.922272	0.00459686	0.00747743	1.20438	0.000254758	0.00397029
ENSMUSG00000025983	Ccdc150	-1.48116	0.00735424	0.040862	-0.19784	0.755026	0.789128	-0.0134548	1	1	1.28322	0.022463	0.0342254	1.46767	0.00735424	0.011607	0.184383	0.719552	0.863398
ENSMUSG00000074218	Cox7a1	-1.47983	0.0541802	0.169465	0.826587	0.269925	0.316571	3.11141	0.000100184	0.000188007	2.30637	0.0032408	0.00562975	4.5912	9.36952e-08	2.60341e-07	2.28481	0.00312547	0.0259417
ENSMUSG00000002847	Pla1a	-1.476	0.039339	0.135915	0.432727	0.458544	0.509311	1.73145	0.00121321	0.00200059	1.90834	0.00309865	0.00539907	3.20705	2.16348e-07	5.81633e-07	1.29863	0.0122872	0.0673898
ENSMUSG00000038086	Hspb2	-1.46935	0.0189465	0.0821321	0.572898	0.342947	0.393052	0.540788	0.369845	0.419092	2.04219	0.00129961	0.00239108	2.0101	0.001487	0.00258621	-0.0321138	0.966405	0.988623
ENSMUSG00000048776	Pthlh	-1.46518	0.00931616	0.0488713	-4.4408	7.65476e-12	2.70902e-11	-3.11979	2.24163e-07	5.36953e-07	-2.97529	1.59571e-06	4.20798e-06	-1.65449	0.0042155	0.00689873	1.32102	0.0311931	0.128038
ENSMUSG00000015484	Fam163a	-1.46148	7.66398e-05	0.00119859	-0.370661	0.291206	0.339142	0.131971	0.713773	0.751568	1.0908	0.00407656	0.00697358	1.59344	1.75948e-05	3.86917e-05	0.502628	0.154569	0.361035
ENSMUSG00000001588	Acap1	-1.4593	0.00202495	0.0154206	1.21755	0.00698526	0.010771	2.732	6.08791e-09	1.65291e-08	2.67679	2.74419e-08	8.78055e-08	4.19125	1.34339e-16	7.49512e-16	1.51444	0.000720316	0.00859907
ENSMUSG00000022054	Nefm	-1.45745	0.00523345	0.0318144	-4.61802	6.54616e-14	2.66734e-13	-3.03867	5.22834e-08	1.31765e-07	-3.16013	9.78526e-08	2.95921e-07	-1.58108	0.00365138	0.00602237	1.57935	0.00821258	0.0511049
ENSMUSG00000026163	Sphkap	-1.4517	0.0184241	0.0804722	-1.7174	0.00558092	0.00872126	-0.751061	0.212343	0.253681	-0.26564	0.681681	0.728594	0.700658	0.257121	0.306677	0.966342	0.118693	0.30617
ENSMUSG00000064080	Fbln2	-1.44511	1.16818e-11	1.96547e-09	0.80489	0.000118777	0.000226879	1.69891	1.6047e-15	6.76738e-15	2.24999	5.31318e-25	5.66459e-24	3.14401	3.2193e-44	8.3868e-43	0.894017	1.90171e-05	0.000543686
ENSMUSG00000038486	Sv2a	-1.44259	1.12931e-08	8.25364e-07	-2.18875	5.73852e-17	2.84757e-16	-1.77716	3.60211e-12	1.24532e-11	-0.746125	0.00419789	0.00716521	-0.334551	0.188447	0.232139	0.411586	0.119152	0.307074
ENSMUSG00000062380	Tubb3	-1.43619	0.0257039	0.101162	-2.46565	0.000254572	0.000468479	0.0281587	0.96784	0.974902	-1.02931	0.124707	0.163456	1.46434	0.0226695	0.0331875	2.49379	0.000226189	0.00360296
ENSMUSG00000091575	2010016I18Rik	-1.41802	0.0678113	0.19792	2.24429	0.000800591	0.0013897	2.21418	0.000882088	0.00147964	3.6617	6.9371e-07	1.9059e-06	3.63177	7.86644e-07	1.99433e-06	-0.030192	0.963956	0.98781
ENSMUSG00000030336	Cd27	-1.41791	0.0530299	0.167064	1.87577	0.00677248	0.0104578	3.35841	3.85375e-06	8.25651e-06	3.2935	9.19557e-06	2.23281e-05	4.77617	1.33233e-09	4.32211e-09	1.48261	0.0274965	0.117711
ENSMUSG00000030283	St8sia1	-1.41766	0.0124264	0.0609695	-0.371144	0.503612	0.553658	1.25795	0.0207681	0.0292252	1.0465	0.0652539	0.090704	2.67557	4.07134e-06	9.58466e-06	1.62909	0.00315094	0.0260727
ENSMUSG00000019936	Epyc	-1.4136	0.0827192	0.226993	-4.35953	4.79113e-06	1.05661e-05	-2.47864	0.0036443	0.00567898	-2.94487	0.00120558	0.00222874	-1.0648	0.203446	0.248624	1.88087	0.0456723	0.16585
ENSMUSG00000097640	Gm20033	-1.40857	0.000156247	0.00208054	-1.11907	0.00242256	0.00396365	-0.82676	0.0221683	0.0311034	0.289529	0.455449	0.515516	0.581838	0.120946	0.155361	0.292316	0.452393	0.680295
ENSMUSG00000010476	Ebf3	-1.40807	0.0553329	0.172038	-1.0405	0.154894	0.191419	0.976645	0.170402	0.207238	0.367613	0.632716	0.684228	2.38466	0.00145765	0.00253845	2.01712	0.00637631	0.0426991
ENSMUSG00000006457	Actn3	-1.40626	0.110904	0.277294	-0.1755	0.841646	0.866483	1.39043	0.111029	0.139376	1.23074	0.160751	0.205431	2.79666	0.00232535	0.00394487	1.56592	0.0742189	0.228069
ENSMUSG00000021200	Asb2	-1.40409	0.00184416	0.0142932	-0.933297	0.0363035	0.0502333	-0.758342	0.0878204	0.112203	0.470793	0.290695	0.348058	0.645748	0.148047	0.186702	0.174955	0.695206	0.846256
ENSMUSG00000042474	Fcmr	-1.4033	0.175763	0.374036	5.79527	5.6734e-31	5.93887e-30	6.11309	2.43848e-34	2.72759e-33	7.19605	2.08067e-35	4.06863e-34	7.51451	7.70881e-39	1.53719e-37	0.317472	0.350686	0.586972
ENSMUSG00000068893	Sprr2a2	-1.39679	0.0966313	0.252432	-6.14934	1.21571e-07	3.11092e-07	5.54785	9.94644e-09	2.66338e-08	-4.7463	4.74831e-05	0.000105596	6.94453	1.98457e-11	7.48069e-11	11.6965	8.41092e-19	8.49083e-16
ENSMUSG00000054855	Rnd1	-1.39552	0.000379799	0.00415899	1.03121	0.00444087	0.0070295	1.69331	2.97516e-06	6.44252e-06	2.42664	5.99484e-10	2.23468e-09	3.08875	4.70636e-15	2.35858e-14	0.66208	0.0580069	0.193981
ENSMUSG00000026981	Il1rn	-1.39336	0.00627448	0.0362725	6.15548	4.23528e-66	1.78611e-64	6.26633	8.82705e-68	3.52907e-66	7.54825	2.71508e-78	2.59491e-76	7.65924	2.13554e-80	1.81544e-78	0.11076	0.673907	0.833642
ENSMUSG00000026247	Ecel1	-1.39059	0.0347743	0.125067	-1.89423	0.0071915	0.0110753	0.0946854	0.916004	0.930697	-0.503125	0.552772	0.608989	1.48523	0.0223786	0.0328121	1.98885	0.00431628	0.0325859
ENSMUSG00000052572	Dlg2	-1.38538	0.0163802	0.0740478	0.211283	0.705806	0.743748	0.330806	0.555059	0.602184	1.59661	0.00553728	0.00929903	1.71616	0.00306399	0.0051152	0.119519	0.837085	0.928103
ENSMUSG00000031097	Tnni2	-1.38505	0.180087	0.379982	3.01101	0.00447505	0.00707805	4.67904	4.05847e-05	7.9179e-05	4.39589	0.000108953	0.000231341	6.06395	6.74414e-07	1.72524e-06	1.668	0.0965551	0.269529
ENSMUSG00000038132	NA	-1.38341	0.00199709	0.0152732	-1.62412	0.000317154	0.000578114	-1.24574	0.00518854	0.00793836	-0.240703	0.589485	0.643814	0.137678	0.759813	0.796259	0.378385	0.396053	0.63046
ENSMUSG00000026764	Kif5c	-1.38224	0.000835358	0.00768815	-1.59588	0.000113414	0.000217329	-0.681269	0.0897398	0.114475	-0.213569	0.623783	0.675744	0.70099	0.0921358	0.121219	0.914607	0.0291561	0.12251
ENSMUSG00000045775	Slc16a5	-1.37301	0.0374508	0.13153	-1.05447	0.105604	0.134904	2.30353	0.000419529	0.000732328	0.318587	0.653538	0.702886	3.67644	1.46715e-07	4.00631e-07	3.35797	9.86451e-07	5.1731e-05
ENSMUSG00000064057	Scgb3a1	-1.36702	0.0279228	0.107434	6.69742	1.63026e-20	9.87326e-20	8.20834	1.23203e-26	9.53967e-26	8.06426	1.47284e-25	1.62829e-24	9.57522	1.01181e-31	1.38146e-30	1.51089	0.00820551	0.0510931
ENSMUSG00000097309	Gm17249	-1.36405	0.00268301	0.0191837	-0.307086	0.488987	0.539084	-0.0349359	0.941264	0.952349	1.05693	0.0191688	0.0295152	1.3291	0.00308166	0.00514204	0.272149	0.549948	0.753543
ENSMUSG00000021268	Meg3	-1.35758	1.12657e-09	1.05792e-07	-2.10708	2.61553e-20	1.56583e-19	-1.34643	1.50809e-09	4.28851e-09	-0.749495	0.000712452	0.00136055	0.0111557	0.960749	0.968423	0.760652	0.000592843	0.00743447
ENSMUSG00000073154	9330158H04Rik	-1.35742	0.0331822	0.12092	0.936121	0.0813564	0.105922	1.48519	0.00605657	0.00918552	2.29322	0.000146088	0.00030486	2.84235	1.65697e-06	4.06739e-06	0.549015	0.286592	0.525966
ENSMUSG00000073421	H2-Ab1	-1.35434	0.00360063	0.0239489	3.88554	1.21202e-14	5.19133e-14	4.21701	1.64746e-16	7.38339e-16	5.23985	2.40708e-22	2.20654e-21	5.57133	2.31037e-24	2.07664e-23	0.331471	0.459304	0.685265
ENSMUSG00000045094	Arhgef37	-1.35425	0.0352012	0.126153	1.55922	0.0116094	0.0173641	2.44347	0.000100997	0.0001894	2.91333	1.00083e-05	2.42172e-05	3.7976	2.00058e-08	5.90847e-08	0.884223	0.137885	0.336728
ENSMUSG00000025934	Gsta3	-1.34491	7.27134e-06	0.000176611	4.08767	4.08301e-55	1.16312e-53	4.71987	6.50971e-70	2.80386e-68	5.43246	5.05295e-78	4.69053e-76	6.06469	8.16641e-94	1.06374e-91	0.632179	0.00422255	0.0321038
ENSMUSG00000042258	Isl1	-1.34386	0.00703797	0.0394212	-2.85641	1.26884e-07	3.2438e-07	-1.36919	0.00623663	0.00944175	-1.51222	0.00548935	0.00922334	-0.025244	0.976992	0.981598	1.48722	0.00621185	0.041841
ENSMUSG00000104435	Gm37422	-1.33719	0.000162361	0.00214604	-1.4267	6.15914e-05	0.000121394	-1.39656	7.68781e-05	0.000146155	-0.0894764	0.838624	0.866632	-0.0593181	0.879977	0.90055	0.0301613	0.959399	0.98589
ENSMUSG00000004814	Ccl24	-1.33257	0.00583537	0.0343989	-1.20141	0.0128327	0.0190632	0.153612	0.735315	0.770321	0.131229	0.830626	0.860182	1.48616	0.00213985	0.00364626	1.35501	0.00512474	0.0364968
ENSMUSG00000082286	Pisd-ps1	-1.32822	8.17057e-11	1.06428e-08	0.180692	0.366156	0.416901	0.778345	9.92948e-05	0.000186359	1.50891	1.82605e-13	9.17114e-13	2.10656	3.42003e-24	3.04522e-23	0.597652	0.0027249	0.0234596
ENSMUSG00000038239	Hrc	-1.32514	0.0136576	0.0651499	-1.76957	0.00115237	0.00196052	-0.73532	0.165544	0.20171	-0.444398	0.411011	0.471562	0.589829	0.267696	0.317951	1.03425	0.0539798	0.184565
ENSMUSG00000000386	Mx1	-1.31605	0.0289753	0.110253	1.25865	0.0165142	0.0241064	1.61044	0.00181084	0.00292224	2.57435	7.62917e-06	1.86735e-05	2.92622	2.8691e-07	7.62826e-07	0.351736	0.475962	0.699649
ENSMUSG00000106139	Gm30648	-1.30669	0.0326967	0.119511	2.14466	0.000238581	0.000440608	2.05714	0.000398685	0.000698736	3.45119	4.1435e-08	1.30307e-07	3.36372	7.95442e-08	2.22476e-07	-0.0875443	0.873229	0.946095
ENSMUSG00000038527	C1rl	-1.30522	6.61288e-05	0.00107006	1.37184	2.76312e-06	6.23933e-06	2.3988	3.37025e-16	1.48086e-15	2.67698	4.55109e-17	2.9797e-16	3.70395	1.70403e-30	2.17405e-29	1.02694	0.000191036	0.00318761
ENSMUSG00000015314	Slamf6	-1.30174	0.0667888	0.195998	2.87013	1.69947e-05	3.552e-05	4.11993	3.28204e-09	9.08665e-09	4.17153	8.67267e-09	2.89424e-08	5.42141	7.03199e-13	2.98739e-12	1.24976	0.0418129	0.156479
ENSMUSG00000038763	Alpk3	-1.30005	0.000274431	0.00323144	-0.187975	0.592369	0.6388	-0.119047	0.738905	0.773731	1.11207	0.00187747	0.00337355	1.181	0.000945439	0.00169637	0.0689275	0.845519	0.932391
ENSMUSG00000023484	Prph	-1.29826	0.0660803	0.194803	-1.17138	0.0950297	0.122353	0.355283	0.609777	0.654731	0.126936	0.862372	0.887652	1.65352	0.0196087	0.0289771	1.52665	0.0307004	0.126919
ENSMUSG00000112398	9230102K24Rik	-1.29757	0.0322692	0.118404	-3.81737	3.65274e-08	9.78749e-08	-4.78641	3.04051e-10	9.13341e-10	-2.51915	0.000259862	0.000525581	-3.48745	4.82906e-06	1.12764e-05	-0.968662	0.334275	0.573043
ENSMUSG00000025991	Cps1	-1.29712	0.182831	0.383567	-7.22906	3.75833e-08	1.00588e-07	-3.35728	0.00136273	0.00223302	-5.92964	1.73842e-06	4.56494e-06	-2.06003	0.0400574	0.0562859	3.8716	0.00135855	0.0139146
ENSMUSG00000034634	Ly6d	-1.29637	0.104863	0.267316	5.70944	4.76475e-17	2.37972e-16	6.56919	1.186e-20	6.78581e-20	7.00476	7.55825e-21	6.31235e-20	7.86476	9.89233e-25	9.10951e-24	0.859596	0.106873	0.286938
ENSMUSG00000049537	Tecrl	-1.29377	0.00521003	0.0317556	-2.15047	8.58568e-06	1.84901e-05	-1.92942	4.99491e-05	9.65507e-05	-0.856577	0.0805103	0.109647	-0.635543	0.1827	0.225643	0.221073	0.677147	0.835544
ENSMUSG00000046709	Mapk10	-1.28907	0.0220617	0.0909263	0.790017	0.122763	0.155057	0.482371	0.358094	0.407233	2.07897	0.000156617	0.000325444	1.77138	0.00121428	0.00214093	-0.307652	0.541471	0.747221
ENSMUSG00000032271	Nnmt	-1.28356	0.00242728	0.0178206	4.31279	4.23022e-40	6.75162e-39	4.7358	5.51639e-47	1.08395e-45	5.596	4.67779e-53	2.07571e-51	6.01909	4.79046e-60	2.21706e-58	0.422959	0.105972	0.285848
ENSMUSG00000073403	Gm10499	-1.28293	2.43885e-08	1.55701e-06	-2.87172	3.6353e-31	3.84528e-30	-2.42532	1.01812e-23	6.78968e-23	-1.58876	4.43169e-11	1.83117e-10	-1.14236	1.38661e-06	3.43083e-06	0.446407	0.0659623	0.211435
ENSMUSG00000056569	Mpz	-1.28276	0.0624061	0.186871	1.10334	0.0959842	0.123503	5.24172	1.02625e-11	3.44329e-11	2.38603	0.000611872	0.00118048	6.52439	2.01197e-15	1.03561e-14	4.13836	1.44686e-08	1.69345e-06
ENSMUSG00000056185	Snx32	-1.27862	5.64307e-05	0.000946488	0.329008	0.275514	0.322308	0.373724	0.216496	0.2582	1.6076	3.61861e-07	1.02576e-06	1.65233	1.73598e-07	4.70462e-07	0.044714	0.895233	0.956027
ENSMUSG00000042581	Thsd7b	-1.27575	1.82104e-05	0.000384992	2.59826	4.35731e-23	3.02837e-22	2.26259	4.45636e-18	2.21679e-17	3.87392	5.60453e-41	1.43235e-39	3.53827	1.06463e-34	1.69584e-33	-0.335688	0.161842	0.371177
ENSMUSG00000021702	Thbs4	-1.27561	0.0565468	0.1748	-2.26252	0.00103779	0.00177549	-0.322859	0.625229	0.668921	-0.986846	0.142497	0.184395	0.952755	0.151917	0.191014	1.93966	0.00450023	0.0334658
ENSMUSG00000039860	Srrm3	-1.27089	0.00663299	0.0379243	-1.66164	0.00050427	0.00089811	-1.71379	0.000355411	0.000626361	-0.39063	0.44618	0.506266	-0.442754	0.377774	0.432262	-0.0521176	0.966077	0.988623
ENSMUSG00000084845	Tmem240	-1.26999	0.000682181	0.00657433	-0.940801	0.0115465	0.0172781	-0.431286	0.241789	0.285394	0.329213	0.394043	0.454678	0.838714	0.0270085	0.0390512	0.509517	0.176638	0.392366
ENSMUSG00000020169	Best3	-1.2694	0.115355	0.285113	4.29441	1.6203e-21	1.0328e-20	4.38973	1.65504e-22	1.03613e-21	5.56246	1.68927e-26	1.97575e-25	5.65811	1.45762e-27	1.57376e-26	0.0951261	0.790442	0.903709
ENSMUSG00000062939	Stat4	-1.26901	0.00979989	0.0507658	-1.01227	0.0364649	0.0504438	-0.204406	0.669537	0.709863	0.256769	0.625289	0.677057	1.0646	0.0317733	0.04538	0.807866	0.100201	0.276327
ENSMUSG00000110279	Gm45552	-1.26615	0.000913716	0.0082495	1.03122	0.0027229	0.00442102	0.697358	0.0454586	0.0608374	2.29726	8.85882e-10	3.24388e-09	1.96345	1.60086e-07	4.35377e-07	-0.333871	0.332582	0.571336
ENSMUSG00000025105	Bnc1	-1.26332	0.000353033	0.00392713	-1.36227	0.000120906	0.000230646	0.689827	0.0450872	0.0603754	-0.0989341	0.783193	0.81984	1.95314	5.11029e-08	1.45653e-07	2.05209	1.07911e-08	1.32044e-06
ENSMUSG00000037887	Dusp8	-1.26156	3.84751e-06	0.000103748	2.24153	5.04964e-17	2.51656e-16	2.20209	1.69146e-16	7.57217e-16	3.50306	1.73364e-34	3.24095e-33	3.46363	7.15062e-34	1.10207e-32	-0.0394478	0.877631	0.947895
ENSMUSG00000030954	Gp2	-1.25601	0.691034	0.837894	5.22925	7.16557e-05	0.000140289	7.36734	1.26238e-07	3.08332e-07	6.47882	1.13232e-05	2.72243e-05	8.6183	1.79644e-08	5.32502e-08	2.1371	0.040764	0.153657
ENSMUSG00000055003	Lrtm2	-1.25559	0.020843	0.0872843	3.65045	1.21477e-16	5.90639e-16	4.48801	1.10199e-23	7.32788e-23	4.90553	1.12651e-23	1.12317e-22	5.74319	3.28007e-31	4.34973e-30	0.837472	0.0227087	0.103424
ENSMUSG00000027887	Sypl2	-1.25533	0.339138	0.56431	-0.756515	0.562966	0.611254	1.78456	0.17595	0.213376	0.498838	0.710729	0.755392	3.03983	0.0277347	0.0400152	2.54105	0.0599756	0.198121
ENSMUSG00000054409	NA	-1.25266	0.0493987	0.158689	1.04588	0.0840821	0.109053	0.620532	0.302754	0.350142	2.29841	0.000340761	0.000677997	1.87313	0.00321021	0.00534109	-0.425357	0.484567	0.707277
ENSMUSG00000022199	NA	-1.25221	4.08792e-18	3.30141e-15	-1.37449	2.2048e-21	1.39655e-20	-1.17163	3.82649e-16	1.67404e-15	-0.122281	0.400449	0.460983	0.080574	0.580573	0.631483	0.202856	0.162043	0.371303
ENSMUSG00000016458	Wt1	-1.25095	2.12087e-07	9.35965e-06	-2.40677	2.37524e-21	1.50156e-20	-0.685908	0.00384514	0.00597697	-1.15578	4.03472e-06	1.01842e-05	0.565047	0.018861	0.0279309	1.72086	6.95815e-12	1.87313e-09
ENSMUSG00000021373	NA	-1.24788	9.05765e-05	0.00137629	-1.20875	0.000147374	0.000278179	-1.03231	0.00113223	0.00187394	0.0391344	0.903796	0.922355	0.215574	0.49685	0.551303	0.176441	0.578667	0.773701
ENSMUSG00000021298	Gpr132	-1.24539	0.107907	0.27216	2.84349	6.57776e-05	0.000129361	4.12887	3.40757e-08	8.71562e-08	4.08851	9.21055e-08	2.79221e-07	5.37396	1.93888e-11	7.31871e-11	1.28532	0.0504818	0.177051
ENSMUSG00000090166	Ear10	-1.24461	0.638117	0.806042	5.55234	3.28942e-16	1.55535e-15	6.01794	2.5659e-19	1.37188e-18	6.79043	6.80914e-18	4.71011e-17	7.25748	4.50348e-21	3.34284e-20	0.464613	0.272967	0.511244
ENSMUSG00000039395	Mreg	-1.23863	0.0284917	0.108923	0.0297822	0.963819	0.97073	1.11214	0.0457558	0.0612099	1.2684	0.0257044	0.0387581	2.35075	4.99599e-05	0.000104826	1.08235	0.0513035	0.178705
ENSMUSG00000036596	Cpz	-1.23666	5.09117e-09	4.11162e-07	-0.303602	0.14056	0.175275	1.20472	1.99434e-09	5.61489e-09	0.93305	1.09663e-05	2.64174e-05	2.44136	3.27905e-30	4.11525e-29	1.50831	1.50293e-13	6.38826e-11
ENSMUSG00000010086	Rnf112	-1.23383	0.000222956	0.0027553	-1.94188	1.90901e-08	5.24573e-08	-0.749053	0.0217655	0.0305755	-0.707949	0.0489546	0.0697648	0.484801	0.156886	0.196802	1.19282	0.000653504	0.00798442
ENSMUSG00000050350	NA	-1.22935	0.265716	0.487693	4.60744	2.51395e-16	1.19638e-15	4.94737	7.93381e-19	4.11254e-18	5.83419	1.63665e-19	1.26062e-18	6.1747	4.0455e-22	3.19213e-21	0.339541	0.395799	0.63046
ENSMUSG00000028357	Kif12	-1.22762	0.000103695	0.00153237	-8.95696	1.54448e-63	5.85598e-62	-7.7476	2.47583e-59	7.6316e-58	-7.72587	1.78831e-47	6.27929e-46	-6.51852	2.24877e-43	5.64884e-42	1.20948	0.30016	0.540087
ENSMUSG00000058914	C1qtnf3	-1.22488	0.0105025	0.0535302	2.99691	1.86621e-11	6.40117e-11	3.092	4.48538e-12	1.54079e-11	4.22162	3.11916e-18	2.20968e-17	4.31674	6.05366e-19	3.94269e-18	0.0950619	0.816133	0.919095
ENSMUSG00000043165	Lor	-1.22317	0.00555648	0.0332155	0.307244	0.461669	0.512324	0.695271	0.0748189	0.0966084	1.53031	0.000349027	0.000693503	1.91836	5.01209e-06	1.16785e-05	0.388011	0.305349	0.545487
ENSMUSG00000027359	Slc27a2	-1.22212	0.012002	0.0593375	0.0451992	0.956527	0.964492	2.01666	7.81269e-06	1.62407e-05	1.26726	0.0102856	0.0166001	3.23867	3.02658e-11	1.12587e-10	1.97143	1.24431e-05	0.000390172
ENSMUSG00000067547	Gm7666	-1.21402	0.000840034	0.00772238	-1.75124	3.05705e-06	6.87039e-06	-0.734949	0.0416301	0.0560855	-0.537085	0.191726	0.24045	0.479105	0.195441	0.239821	1.01629	0.00843982	0.0520703
ENSMUSG00000038725	Pkhd1l1	-1.21268	0.000233466	0.00285462	0.763404	0.0126053	0.0187478	3.00392	4.02737e-21	2.35859e-20	1.97604	1.61981e-09	5.80115e-09	4.21655	1.51374e-34	2.3994e-33	2.2405	3.20296e-13	1.20312e-10
ENSMUSG00000028546	Elavl4	-1.2106	0.00367297	0.0243738	-3.6661	5.13977e-14	2.10753e-13	-2.12624	1.08478e-06	2.44541e-06	-2.45499	5.46128e-07	1.51799e-06	-0.915498	0.0361139	0.0511004	1.53985	0.00251379	0.022094
ENSMUSG00000092572	Serpinb10	-1.20418	0.379504	0.6019	4.93352	2.05264e-19	1.16576e-18	5.73041	6.39753e-26	4.76408e-25	6.13508	4.05566e-22	3.63927e-21	6.93254	9.74701e-29	1.12292e-27	0.796488	0.0387837	0.148714
ENSMUSG00000056367	Actr3b	-1.20382	0.00763787	0.0420809	-1.76326	0.000126376	0.000240285	-1.48752	0.00101306	0.00168759	-0.559372	0.223687	0.275991	-0.283646	0.534324	0.587822	0.275748	0.559883	0.761011
ENSMUSG00000029838	Ptn	-1.20269	4.47377e-08	2.58072e-06	-3.07814	2.93417e-39	4.51789e-38	-2.51583	5.40693e-28	4.4786e-27	-1.87544	7.76027e-17	4.98981e-16	-1.31314	2.96729e-09	9.35906e-09	0.562307	0.0105732	0.0607007
ENSMUSG00000067235	H2-Q10	-1.20186	0.0519145	0.164255	1.65295	0.00207036	0.00341618	2.9663	4.97895e-08	1.25617e-07	2.85452	7.76549e-07	2.1223e-06	4.16791	2.67692e-12	1.08719e-11	1.3133	0.00931983	0.0556807
ENSMUSG00000028307	Aldob	-1.18972	0.24727	0.465568	-2.60714	0.0240963	0.034288	2.83347	0.00293851	0.00462466	-1.41475	0.297992	0.355478	4.02262	7.58393e-05	0.000155748	5.44017	1.54973e-06	7.42765e-05
ENSMUSG00000023235	Ccl25	-1.1885	0.00907752	0.0479151	-1.12833	0.0132265	0.0196013	0.796796	0.0756328	0.0975969	0.0601775	0.906287	0.924371	1.98528	1.90452e-05	4.17335e-05	1.92512	3.21543e-05	0.000819174
ENSMUSG00000038370	Pcp4l1	-1.18678	0.00315599	0.021701	-0.544189	0.170249	0.208608	0.466454	0.236341	0.279477	0.642587	0.107695	0.143298	1.65322	4.57115e-05	9.63502e-05	1.01064	0.0110764	0.0624234
ENSMUSG00000046844	Vat1l	-1.18403	0.0717749	0.205807	-2.60528	0.00025032	0.000461181	-0.173893	0.793631	0.823032	-1.42088	0.0480868	0.0686918	1.01014	0.126211	0.16147	2.43135	0.000622234	0.00768344
ENSMUSG00000031200	Mtcp1	-1.18388	0.000106804	0.00157307	-0.543132	0.070424	0.0925992	-0.289496	0.332354	0.381046	0.640749	0.0367104	0.0537089	0.894387	0.00339983	0.00563741	0.253637	0.404561	0.637012
ENSMUSG00000036437	Npy1r	-1.18137	0.0205607	0.0864608	1.02139	0.0359348	0.0497598	1.38355	0.0046128	0.00711138	2.20269	1.56978e-05	3.71231e-05	2.56485	5.71619e-07	1.47418e-06	0.362141	0.446116	0.674421
ENSMUSG00000090124	Ugt1a7c	-1.18061	0.000603782	0.00598667	1.23932	5.3362e-05	0.000105911	1.73314	1.43543e-08	3.79274e-08	2.41983	3.43441e-13	1.68866e-12	2.91366	2.29978e-18	1.44313e-17	0.493802	0.0905008	0.259319
ENSMUSG00000030268	Bcat1	-1.18023	0.0105138	0.0535539	-4.57005	2.12843e-17	1.08312e-16	-2.99205	1.47708e-09	4.20329e-09	-3.38962	5.05162e-11	2.07829e-10	-1.81176	0.000153846	0.000303669	1.578	0.00157236	0.0154028
ENSMUSG00000050875	A730017C20Rik	-1.17638	0.00783959	0.0428802	-0.932265	0.0329213	0.0458203	-0.382011	0.371838	0.420967	0.244141	0.600224	0.654083	0.794374	0.0753986	0.10104	0.550254	0.218668	0.44708
ENSMUSG00000073530	Pappa2	-1.17127	4.56815e-08	2.62579e-06	1.02462	9.33131e-07	2.20931e-06	1.21284	6.96298e-09	1.88417e-08	2.19589	8.4882e-24	8.5262e-23	2.38411	1.72306e-27	1.85046e-26	0.188217	0.361066	0.597465
ENSMUSG00000090942	F830016B08Rik	-1.17056	0.00469333	0.029337	1.89397	5.54195e-07	1.33982e-06	1.43425	0.000137107	0.000252918	3.06439	3.98959e-14	2.10176e-13	2.60472	1.30415e-10	4.60026e-10	-0.459732	0.197049	0.41905
ENSMUSG00000057058	Skap1	-1.16856	0.0274805	0.10634	1.9298	9.88791e-05	0.000190797	3.35983	7.17229e-11	2.2644e-10	3.09819	6.41101e-09	2.16951e-08	4.52824	3.0735e-16	1.67149e-15	1.43	0.00243103	0.0215156
ENSMUSG00000086596	Susd5	-1.16707	0.126249	0.301921	-2.07753	0.00986667	0.014901	1.17094	0.116035	0.145117	-0.910163	0.251342	0.306321	2.33793	0.00255219	0.00430348	3.24842	6.53775e-05	0.00139127
ENSMUSG00000027584	Oprl1	-1.16704	0.00580349	0.0342793	-4.1635	5.22088e-15	2.28654e-14	-3.04073	1.87088e-10	5.72537e-10	-2.99541	3.93644e-08	1.24304e-07	-1.87324	0.000131407	0.000261938	1.12281	0.101705	0.278668
ENSMUSG00000028528	Dnajc6	-1.16633	0.0789387	0.219793	0.0541632	0.941706	0.951961	2.48116	0.00013394	0.000247472	1.22043	0.0642876	0.0895072	3.64737	1.13566e-07	3.12758e-07	2.42696	0.000174077	0.0029628
ENSMUSG00000043110	Lrrn4	-1.16576	4.31059e-07	1.68583e-05	-0.374363	0.098557	0.126521	1.68249	1.71945e-13	6.44377e-13	0.791391	0.000587018	0.00113497	2.84824	2.23313e-32	3.15846e-31	2.05685	6.14263e-19	6.61438e-16
ENSMUSG00000035686	Thrsp	-1.16465	0.184155	0.385618	2.38213	0.00531315	0.00832376	5.09806	1.01096e-07	2.48956e-07	3.54655	0.000101213	0.000215815	6.26252	7.56363e-10	2.50395e-09	2.7159	0.0014906	0.0149356
ENSMUSG00000086503	Xist	-1.16455	0.468629	0.679409	-1.79606	0.271237	0.317926	-0.72431	0.649762	0.692052	-0.631504	0.691851	0.738145	0.440242	0.781913	0.815548	1.07175	0.504028	0.720641
ENSMUSG00000031343	Gabra3	-1.16339	0.000100861	0.00149563	-1.44023	2.05971e-06	4.7129e-06	-0.413793	0.158639	0.193925	-0.276794	0.386356	0.446606	0.749607	0.012543	0.0191001	1.02643	0.000758846	0.00895971
ENSMUSG00000061517	Sox21	-1.16185	0.0196631	0.0840877	-2.95362	4.57373e-08	1.21551e-07	-0.174014	0.725711	0.76194	-1.79161	0.000745469	0.00142024	0.987836	0.0460099	0.063982	2.77959	2.12844e-07	1.48825e-05
ENSMUSG00000032033	Barx2	-1.15708	0.0354894	0.126894	0.949788	0.0668888	0.088397	2.07348	6.88e-05	0.000131463	2.10677	0.000103986	0.000221523	3.23046	6.6834e-09	2.05816e-08	1.12367	0.0256863	0.112603
ENSMUSG00000020871	Dlx4	-1.15704	0.0385342	0.134137	0.179458	0.80818	0.836938	0.380383	0.494846	0.54354	1.33631	0.0176718	0.0273825	1.5373	0.00504944	0.00816403	0.200904	0.702372	0.851131
ENSMUSG00000024008	Cpne5	-1.15522	0.000790474	0.007342	-2.43806	1.83875e-11	6.30963e-11	-1.9545	3.76061e-08	9.58067e-08	-1.28278	0.000323483	0.000645847	-0.799236	0.0233445	0.0341138	0.483565	0.177331	0.393116
ENSMUSG00000030525	Chrna7	-1.15293	0.00349756	0.0234021	-2.69084	1.60785e-09	4.79416e-09	-1.78525	1.37087e-05	2.79116e-05	-1.53749	0.00110772	0.0020627	-0.632133	0.136303	0.173229	0.905604	0.0796238	0.238364
ENSMUSG00000053024	Cntn2	-1.15215	0.0235748	0.0951712	-4.17207	3.19771e-11	1.07783e-10	-2.43827	7.97561e-06	1.65645e-05	-3.0188	2.8587e-06	7.34314e-06	-1.28584	0.0220472	0.0323527	1.73378	0.0120587	0.0666319
ENSMUSG00000113722	Snhg10	-1.1471	0.000662012	0.00642211	-0.759643	0.021303	0.030561	-0.394329	0.222936	0.264972	0.387476	0.279283	0.335867	0.752783	0.0263083	0.0381002	0.365317	0.274838	0.513127
ENSMUSG00000050010	Shisa3	-1.14392	5.88514e-10	5.97841e-08	1.37954	1.73922e-14	7.36352e-14	1.43806	1.3871e-15	5.86658e-15	2.52346	1.55077e-40	3.88342e-39	2.58197	3.50541e-42	8.2656e-41	0.0585143	0.74012	0.877002
ENSMUSG00000090031	4732440D04Rik	-1.14278	0.00198267	0.0151773	0.476621	0.171391	0.209863	0.51183	0.146888	0.180572	1.61936	1.03622e-05	2.50291e-05	1.65459	7.15292e-06	1.63855e-05	0.0352045	0.926246	0.971135
ENSMUSG00000104713	Gbp6	-1.14247	0.000409481	0.00442404	1.92097	2.85171e-11	9.65837e-11	2.47028	1.75378e-17	8.3315e-17	3.06335	1.17386e-22	1.10106e-21	3.61268	1.37843e-30	1.76842e-29	0.549299	0.0403342	0.152607
ENSMUSG00000025586	Cpeb1	-1.14026	0.0103862	0.0530711	1.34518	0.000884293	0.00152662	2.0375	6.03893e-07	1.39066e-06	2.48533	1.45774e-08	4.7682e-08	3.17766	5.80224e-13	2.47931e-12	0.692295	0.0751868	0.229833
ENSMUSG00000051159	Cited1	-1.13927	0.00490395	0.0303365	-3.43738	1.41005e-14	6.00774e-14	-3.27626	1.37618e-13	5.18501e-13	-2.29801	9.96366e-08	3.00866e-07	-2.13689	6.40228e-07	1.64168e-06	0.161148	0.727306	0.867814
ENSMUSG00000097430	Gm10544	-1.13865	0.00295312	0.0206523	0.45783	0.203688	0.245411	-0.301932	0.422641	0.471867	1.59643	2.75408e-05	6.31336e-05	0.836728	0.0315537	0.0450943	-0.759755	0.0393379	0.150103
ENSMUSG00000073063	Hbq1b	-1.13167	0.0926989	0.245454	1.68351	0.00391651	0.00624662	1.79832	0.00197778	0.00317451	2.81488	9.56531e-06	2.31806e-05	2.92977	4.02626e-06	9.48543e-06	0.11477	0.843417	0.931309
ENSMUSG00000072893	4933439C10Rik	-1.12981	0.000135631	0.00186444	-0.721831	0.0135278	0.0200153	-0.325241	0.25521	0.299727	0.407988	0.170024	0.216017	0.804575	0.00685528	0.0108715	0.396591	0.180175	0.396646
ENSMUSG00000035226	Rims4	-1.12757	0.0087386	0.0464296	-1.25556	0.00411729	0.00654616	-1.32008	0.00257767	0.00407942	-0.12793	0.816208	0.848243	-0.192424	0.686095	0.730024	-0.0644953	0.917686	0.966956
ENSMUSG00000097769	Snhg4	-1.12701	0.000352724	0.0039264	-2.21074	2.96107e-11	1.0012e-10	-2.53062	6.41997e-14	2.47011e-13	-1.08367	0.00101804	0.00190428	-1.40353	2.87928e-05	6.20165e-05	-0.319858	0.365827	0.602173
ENSMUSG00000027636	Sla2	-1.12649	0.320729	0.546514	0.55313	0.623168	0.666981	2.80783	0.0152769	0.0219141	1.67946	0.144226	0.186408	3.93411	0.00128957	0.00226601	2.25465	0.0461847	0.166805
ENSMUSG00000085517	Gm12963	-1.12405	0.00408709	0.0264059	1.05826	0.00425246	0.00674977	0.565221	0.130525	0.161812	2.18224	2.58109e-08	8.27833e-08	1.68924	1.51573e-05	3.35876e-05	-0.493038	0.175067	0.389865
ENSMUSG00000037625	Cldn11	-1.12105	0.00537727	0.03241	-1.33015	0.000948252	0.00163216	-0.690338	0.0815652	0.104717	-0.209044	0.626716	0.678284	0.430738	0.297486	0.349938	0.639811	0.118402	0.305815
ENSMUSG00000037318	Traf3ip3	-1.12053	0.00252201	0.0183137	1.70567	1.47841e-06	3.42994e-06	2.52646	2.61863e-12	9.13918e-12	2.82614	5.41413e-14	2.83007e-13	3.64694	2.90183e-21	2.17799e-20	0.820775	0.015678	0.0798305
ENSMUSG00000037243	Zfp692	-1.11715	7.80126e-08	4.13134e-06	-1.861	4.06836e-18	2.14745e-17	-1.3749	5.03347e-11	1.60673e-10	-0.74384	0.000465577	0.000910743	-0.257748	0.219275	0.266056	0.486098	0.0229381	0.104138
ENSMUSG00000085995	Gm2788	-1.11139	0.00344303	0.0231523	-0.772709	0.036908	0.0509999	-1.23901	0.00111157	0.00184239	0.338707	0.397318	0.457803	-0.127536	0.765347	0.800952	-0.466279	0.248091	0.483841
ENSMUSG00000021509	Slc25a48	-1.11131	0.265798	0.487695	-3.88513	0.000498194	0.000887877	-0.303493	0.756854	0.789403	-2.77257	0.0116606	0.0186516	0.807828	0.411269	0.46613	3.58152	0.00122278	0.0129425
ENSMUSG00000104344	Gm38077	-1.11123	0.00471285	0.0293907	-0.0581689	0.884175	0.90297	-0.216461	0.559531	0.606424	1.05303	0.00739715	0.0121905	0.894776	0.0250189	0.0363732	-0.158287	0.676914	0.835385
ENSMUSG00000016356	NA	-1.10831	0.0050713	0.0311807	0.489255	0.186713	0.226905	0.860454	0.0190354	0.0269206	1.59749	4.00634e-05	9.00507e-05	1.96871	4.28181e-07	1.11855e-06	0.371187	0.302935	0.543124
ENSMUSG00000030834	Abcc6	-1.10709	0.00398994	0.0259547	-0.999095	0.00944384	0.014312	-0.485662	0.196856	0.236808	0.108043	0.810003	0.842607	0.621449	0.120737	0.155118	0.513435	0.198678	0.421135
ENSMUSG00000109021	Gm44812	-1.10636	0.0736036	0.209562	2.25445	5.87437e-06	1.28376e-05	2.18487	1.12873e-05	2.31419e-05	3.36032	9.04383e-10	3.30938e-09	3.29086	1.8588e-09	5.96173e-09	-0.069653	0.892025	0.954741
ENSMUSG00000006143	Upk3bl	-1.10255	0.183828	0.385109	-2.86202	0.00157002	0.00262624	3.76063	1.74255e-05	3.51469e-05	-1.75875	0.0493868	0.0703435	4.86305	1.62629e-07	4.417e-07	6.62253	9.78016e-11	1.88058e-08
ENSMUSG00000060600	Eno3	-1.09912	0.000854754	0.00784431	-0.451604	0.166127	0.203958	0.495973	0.127568	0.158559	0.647513	0.0482736	0.0689342	1.59509	1.67991e-06	4.12056e-06	0.947577	0.00383727	0.0300993
ENSMUSG00000040329	Il7	-1.09904	0.133602	0.313654	0.284926	0.699751	0.738042	1.10329	0.124383	0.154838	1.38392	0.0585578	0.0821529	2.20228	0.00298547	0.00499289	0.818353	0.249453	0.485274
ENSMUSG00000005917	Otx1	-1.09691	0.0229103	0.0933756	-1.26522	0.00968023	0.0146414	1.079	0.0181417	0.0257355	-0.168225	0.784106	0.820583	2.17585	6.14442e-06	1.42062e-05	2.3442	1.28173e-06	6.37002e-05
ENSMUSG00000026986	Hnmt	-1.09218	0.00377215	0.0248425	2.50701	1.121e-12	4.19615e-12	2.71212	1.59881e-14	6.38732e-14	3.59907	1.97377e-21	1.70665e-20	3.80421	1.27739e-23	1.09864e-22	0.205094	0.526071	0.735881
ENSMUSG00000086859	Snhg20	-1.08593	0.000131359	0.00182434	-1.46255	4.0581e-07	9.93401e-07	-0.904191	0.00135634	0.00222322	-0.376601	0.197565	0.246949	0.181748	0.532376	0.585958	0.558358	0.0536488	0.183978
ENSMUSG00000085396	Firre	-1.08158	1.5339e-07	7.16058e-06	-0.549717	0.00709133	0.0109304	-0.0737079	0.716353	0.753731	0.531861	0.00943528	0.0153057	1.00787	9.81975e-07	2.46401e-06	0.47601	0.019747	0.0934524
ENSMUSG00000054662	Ano9	-1.08043	0.000181781	0.00235455	-1.21395	3.10125e-05	6.3167e-05	0.143205	0.614656	0.659356	-0.133502	0.674852	0.72204	1.22363	2.29625e-05	4.99905e-05	1.35716	2.82335e-06	0.000118757
ENSMUSG00000015619	Gata3	-1.07866	0.000865847	0.0079236	1.04406	0.000701732	0.00122916	1.61687	1.79184e-07	4.33001e-07	2.12268	5.18772e-11	2.13211e-10	2.69549	1.68294e-16	9.33799e-16	0.572802	0.0563766	0.190064
ENSMUSG00000039981	Zc3h12d	-1.07831	0.0438643	0.146323	2.46979	4.92507e-08	1.30367e-07	3.18966	2.78326e-12	9.70116e-12	3.54778	7.76561e-13	3.70876e-12	4.26771	1.05881e-17	6.38605e-17	0.71982	0.0751178	0.229824
ENSMUSG00000026610	Esrrg	-1.0775	0.0024877	0.0181396	-0.606353	0.0823712	0.107062	0.289666	0.402022	0.450966	0.471149	0.19479	0.243801	1.36715	0.000120314	0.000240896	0.896016	0.0102745	0.0595029
ENSMUSG00000053522	Lgals7	-1.07588	0.0155603	0.0714209	-1.20542	0.00748319	0.0114981	1.12338	0.00910927	0.0134811	-0.12949	0.806905	0.839926	2.19922	1.11991e-06	2.79278e-06	2.32878	3.20382e-07	2.06168e-05
ENSMUSG00000048070	Pirt	-1.07574	0.0341712	0.123493	2.1988	8.11046e-06	1.75017e-05	1.76875	0.00028754	0.000512394	3.27445	3.51298e-10	1.33761e-09	2.84443	3.61065e-08	1.04402e-07	-0.43006	0.357604	0.593996
ENSMUSG00000028435	Aqp3	-1.07157	0.0804774	0.222771	1.45803	0.0135661	0.020066	3.98446	4.76273e-10	1.41048e-09	2.5295	4.23545e-05	9.48703e-05	5.05593	1.01407e-13	4.58289e-13	2.52641	2.36321e-05	0.000642678
ENSMUSG00000030806	Stx1b	-1.07142	0.000411853	0.00444373	-0.910731	0.0024112	0.00394666	-0.185542	0.530768	0.578512	0.160701	0.611341	0.664628	0.885877	0.00356548	0.00589032	0.725188	0.0163199	0.0820667
ENSMUSG00000027843	Ptpn22	-1.0694	0.00208117	0.0157669	2.21376	1.43139e-12	5.31613e-12	2.92802	2.61945e-20	1.47163e-19	3.28305	3.46169e-22	3.1219e-21	3.99732	1.85061e-31	2.48884e-30	0.714237	0.0128208	0.0693511
ENSMUSG00000053964	Lgals4	-1.06437	0.00400042	0.0260019	0.731427	0.0382334	0.0526827	1.62811	3.69013e-06	7.92697e-06	1.79575	1.10066e-06	2.95706e-06	2.69243	4.18143e-13	1.80488e-12	0.896672	0.00879216	0.0534479
ENSMUSG00000018919	Tm4sf5	-1.0635	0.0282935	0.108344	-0.305391	0.526045	0.575578	1.07712	0.0161004	0.0230259	0.75809	0.128981	0.168634	2.14053	6.71411e-06	1.54438e-05	1.38248	0.00224851	0.0203919
ENSMUSG00000033508	Asprv1	-1.06343	0.089898	0.240482	2.02486	0.000755926	0.00131769	5.77342	9.74623e-17	4.42194e-16	3.08811	1.38282e-06	3.6772e-06	6.83668	1.4714e-20	1.0667e-19	3.74852	2.20817e-09	3.21319e-07
ENSMUSG00000061080	Lsamp	-1.06094	0.00283713	0.0200023	-0.499611	0.15875	0.195824	-0.282236	0.421223	0.470381	0.561332	0.12538	0.164231	0.77871	0.0326936	0.046612	0.217376	0.559376	0.760911
ENSMUSG00000051279	Gdf6	-1.06086	0.0155095	0.0713094	-1.43505	0.00122939	0.00208606	-2.08624	5.47929e-06	1.15432e-05	-0.374118	0.40875	0.469268	-1.02522	0.0278686	0.0401906	-0.651149	0.161157	0.370272
ENSMUSG00000030669	Calca	-1.05923	0.00402381	0.0261224	-1.2828	0.000455562	0.000815949	-0.592542	0.0913065	0.116344	-0.223468	0.599084	0.652973	0.466722	0.227143	0.27455	0.690256	0.0719475	0.22318
ENSMUSG00000085028	Slc2a4rg-ps	-1.05783	0.000504232	0.00518907	-1.52032	8.88955e-07	2.10936e-06	-0.946116	0.0016576	0.00268757	-0.462456	0.139457	0.18088	0.111731	0.730358	0.769772	0.574202	0.0668809	0.213406
ENSMUSG00000033006	Sox10	-1.05781	0.0673391	0.19704	-2.29782	0.000169616	0.000318378	0.769702	0.165746	0.201941	-1.23966	0.0460466	0.0659933	1.82747	0.00155172	0.00269238	3.06747	7.00908e-07	3.9723e-05
ENSMUSG00000074264	Amy1	-1.05492	0.112646	0.280477	0.834724	0.13932	0.173889	2.84517	4.20228e-08	1.06739e-07	1.88919	0.00226403	0.00402828	3.89954	1.15105e-11	4.4266e-11	2.01031	4.36375e-05	0.00101707
ENSMUSG00000022658	Tagln3	-1.05236	0.00252278	0.0183137	-1.6956	2.24015e-06	5.10553e-06	-2.36225	2.47316e-10	7.49044e-10	-0.643151	0.0795997	0.108561	-1.30971	0.000533122	0.000982522	-0.666605	0.0929097	0.263462
ENSMUSG00000029830	Svopl	-1.04735	0.024216	0.0968155	0.0504546	0.938483	0.949118	0.425648	0.341646	0.390453	1.09774	0.0197717	0.0304	1.47294	0.00137132	0.00239792	0.375179	0.398317	0.632109
ENSMUSG00000056025	Clca3a1	-1.04575	4.20144e-05	0.000746553	-1.23989	1.47027e-06	3.41156e-06	-1.06183	3.31527e-05	6.51994e-05	-0.19412	0.463733	0.523535	-0.0160627	0.96633	0.972956	0.178062	0.498477	0.716746
ENSMUSG00000020096	Tbata	-1.04156	0.0971219	0.253465	-0.492927	0.432362	0.483881	3.40215	2.12954e-07	5.11164e-07	0.548634	0.388178	0.448583	4.44363	1.22036e-10	4.31603e-10	3.89505	6.4679e-09	8.29124e-07
ENSMUSG00000021136	Smoc1	-1.03514	0.0343316	0.123888	-1.49737	0.00260063	0.0042357	0.885415	0.0668511	0.0871057	-0.462188	0.354762	0.414475	1.92054	0.000113556	0.000228072	2.38278	2.64769e-06	0.000113738
ENSMUSG00000046168	NA	-1.03466	0.00728399	0.0405553	3.11701	1.33196e-21	8.55421e-21	3.59135	7.38012e-28	6.09738e-27	4.15145	1.69022e-31	2.63011e-30	4.62583	2.16088e-38	4.2102e-37	0.474298	0.0907488	0.259749
ENSMUSG00000029816	Gpnmb	-1.0338	0.0223299	0.0917274	3.29492	2.96719e-13	1.15763e-12	4.08583	1.86328e-18	9.45218e-18	4.32861	2.34691e-19	1.794e-18	5.11954	5.1173e-25	4.80111e-24	0.790887	0.0527577	0.182082
ENSMUSG00000038932	Tcfl5	-1.03174	0.00527105	0.0319467	-2.81088	3.13286e-11	1.05663e-10	-1.96331	8.00581e-07	1.82384e-06	-1.77877	3.76587e-05	8.48818e-05	-0.931386	0.027719	0.0400033	0.847593	0.066179	0.211878
ENSMUSG00000037266	Rsrp1	-1.02669	3.48441e-12	6.54422e-10	-0.313807	0.0317051	0.0442458	-0.177228	0.224398	0.266585	0.71288	1.22397e-06	3.27311e-06	0.849459	7.88139e-09	2.40962e-08	0.136579	0.350117	0.586659
ENSMUSG00000030468	Siglecg	-1.02537	0.00892637	0.0472253	2.33508	5.16791e-12	1.84959e-11	1.97364	6.61545e-09	1.79193e-08	3.36025	7.65383e-20	6.00822e-19	2.99887	3.72942e-16	2.01396e-15	-0.361458	0.246305	0.481753
ENSMUSG00000028859	Csf3r	-1.02146	5.37871e-05	0.000909706	1.67183	7.59447e-12	2.68886e-11	1.75621	7.00853e-13	2.52852e-12	2.69327	1.15296e-25	1.28343e-24	2.77765	4.74724e-27	4.97582e-26	0.0843728	0.721655	0.864317
ENSMUSG00000032011	Thy1	-1.01757	0.0664417	0.195584	1.24175	0.0233545	0.0333029	3.67177	6.98489e-10	2.03941e-09	2.25929	6.6159e-05	0.000144915	4.68931	7.17263e-14	3.27082e-13	2.43002	1.60253e-05	0.000478448
ENSMUSG00000026335	Pam	-1.01434	0.00142219	0.0116902	0.139013	0.658787	0.700647	0.23055	0.464077	0.513283	1.15335	0.000297872	0.00059804	1.24489	9.76722e-05	0.000197794	0.0915375	0.771253	0.893789
ENSMUSG00000078776	9530053A07Rik	-1.01421	0.306561	0.532028	4.40168	1.28994e-17	6.62486e-17	5.42929	4.31839e-26	3.24573e-25	5.41375	3.73247e-20	2.9845e-19	6.44174	2.05797e-29	2.46957e-28	1.02726	0.00463636	0.0341013
ENSMUSG00000035403	Crb2	-1.0137	0.000128283	0.00179552	-2.33428	1.3016e-16	6.30387e-16	-0.482167	0.0641911	0.0838643	-1.32052	2.67605e-06	6.88821e-06	0.531536	0.0459349	0.0638943	1.85211	4.21419e-11	9.07567e-09
ENSMUSG00000026587	Astn1	-1.01259	0.00792293	0.0432335	-1.45226	0.000177531	0.000332616	-1.44515	0.000192343	0.000349385	-0.439588	0.277612	0.334153	-0.432474	0.281303	0.332426	0.00712358	1	1
ENSMUSG00000096039	NA	-1.01105	0.0341443	0.123493	-2.87715	3.90964e-08	1.04464e-07	-2.54666	6.19457e-07	1.42508e-06	-1.86589	0.000308505	0.000617928	-1.53544	0.00242587	0.00410461	0.330527	0.559261	0.760911
ENSMUSG00000073489	Ifi204	-1.00688	0.00817283	0.0442088	0.490771	0.184561	0.224577	1.32883	0.000334039	0.000590759	1.49762	8.4352e-05	0.000182025	2.33568	1.48238e-09	4.79827e-09	0.838053	0.021555	0.0995872
ENSMUSG00000101262	Gm8326	-1.00414	0.00664467	0.0379642	-1.13769	0.00209926	0.00346239	-0.697802	0.0563442	0.0743219	-0.133495	0.758564	0.798405	0.306367	0.421257	0.47658	0.43989	0.259577	0.496824
ENSMUSG00000041921	Metap1d	-1.00296	1.57971e-06	4.98349e-05	-1.02469	9.66718e-07	2.28515e-06	-0.669118	0.00122558	0.00201996	-0.0217257	0.924562	0.939865	0.333843	0.111081	0.143707	0.35557	0.0904975	0.259319
ENSMUSG00000027840	Wnt2b	-1.00234	5.83643e-05	0.000967865	-3.28515	7.21969e-33	8.25283e-32	-2.1608	8.74423e-17	3.97738e-16	-2.28278	1.42614e-17	9.67044e-17	-1.15845	5.47253e-06	1.27092e-05	1.12435	2.15585e-05	0.000599063
ENSMUSG00000015966	NA	-1.0003	0.172959	0.370814	-0.436811	0.548858	0.597906	0.63659	0.379162	0.428417	0.563494	0.461319	0.521247	1.63683	0.0265066	0.0383668	1.07338	0.138903	0.338084
ENSMUSG00000031377	Bmx	-0.999103	0.0191074	0.0824532	1.67483	6.20483e-05	0.000122265	2.00431	1.92185e-06	4.24009e-06	2.67389	1.03182e-09	3.75276e-09	3.00337	1.20061e-11	4.6128e-11	0.329473	0.415667	0.647743
ENSMUSG00000063646	Jakmip1	-0.998486	0.081499	0.224598	1.82502	0.000747043	0.00130305	3.08666	2.02279e-08	5.27991e-08	2.82326	8.06142e-07	2.19797e-06	4.08491	3.06086e-12	1.23814e-11	1.26158	0.0123246	0.0675261
ENSMUSG00000036169	Sostdc1	-0.998386	0.12727	0.303598	-1.85291	0.00568639	0.00887664	0.314122	0.620275	0.664457	-0.854278	0.209331	0.260266	1.31248	0.0451318	0.0628475	2.167	0.00127283	0.0132808
ENSMUSG00000059956	Serpinb12	-0.997953	0.0904468	0.241152	-0.677773	0.245293	0.290105	1.35571	0.0135429	0.0195447	0.320221	0.602298	0.656077	2.35356	4.00883e-05	8.50192e-05	2.03345	0.000352297	0.00503122
ENSMUSG00000037686	Aspg	-0.997775	0.0300213	0.112611	-2.26816	2.57833e-06	5.84001e-06	-0.319608	0.484359	0.533254	-1.27022	0.00819815	0.013427	0.678174	0.13796	0.175101	1.94853	5.23292e-05	0.00117094
ENSMUSG00000029866	Kel	-0.994082	0.0206624	0.0867982	0.402459	0.321137	0.370606	0.596952	0.134728	0.166549	1.39648	0.000896398	0.00169044	1.59099	0.000132995	0.000264972	0.194485	0.618555	0.798697
ENSMUSG00000062309	Rpp25	-0.993417	0.0195562	0.083808	-2.11445	2.42514e-06	5.50771e-06	0.0498338	0.906686	0.922913	-1.12092	0.0125523	0.0199729	1.04325	0.0139051	0.0210314	2.16427	1.2772e-06	6.36707e-05
ENSMUSG00000079654	Prrt4	-0.991721	0.00123531	0.0104465	0.406134	0.17108	0.209514	1.0419	0.000385592	0.000677039	1.39783	4.75709e-06	1.19182e-05	2.0336	3.62373e-11	1.33784e-10	0.635761	0.0289603	0.122103
ENSMUSG00000073555	Gm4951	-0.990675	0.077652	0.217221	2.34426	1.00001e-07	2.58433e-07	2.37429	5.79828e-08	1.45448e-07	3.33442	7.333e-12	3.24145e-11	3.36456	4.31929e-12	1.72345e-11	0.0299559	0.947521	0.981044
ENSMUSG00000032338	Hcn4	-0.988756	0.00255321	0.0184682	-1.21461	0.0002363	0.000436595	-0.933221	0.00438342	0.00677327	-0.225841	0.497617	0.556399	0.055544	0.874878	0.896116	0.281389	0.400678	0.633664
ENSMUSG00000090145	Ugt1a6b	-0.987329	0.426598	0.641625	3.13753	1.62323e-08	4.48024e-08	4.30186	4.03614e-16	1.76146e-15	4.12283	1.24446e-10	4.94967e-10	5.28747	9.86025e-18	5.96937e-17	1.16398	0.00403945	0.0312927
ENSMUSG00000022519	Srl	-0.984954	0.0122917	0.0604368	-1.44101	0.000289299	0.000529419	-1.19989	0.00239694	0.00380794	-0.456057	0.244	0.298296	-0.214931	0.582744	0.633283	0.241126	0.537666	0.744968
ENSMUSG00000047230	Cldn2	-0.979775	0.183182	0.384005	1.67151	0.017036	0.0248076	2.76906	8.38283e-05	0.000158622	2.65091	0.000275656	0.000555369	3.74848	4.50931e-07	1.17399e-06	1.09748	0.0897142	0.257886
ENSMUSG00000108218	Olfr1372-ps1	-0.97961	1.47869e-06	4.72416e-05	-1.63465	4.41858e-15	1.94572e-14	-1.08214	1.07661e-07	2.64478e-07	-0.655025	0.00160523	0.00291453	-0.102525	0.617516	0.666452	0.552506	0.00784288	0.0493487
ENSMUSG00000026358	Rgs1	-0.978551	0.257902	0.477875	2.48922	3.64485e-05	7.36356e-05	3.34904	1.55511e-08	4.09824e-08	3.46676	1.39425e-07	4.14197e-07	4.32671	2.32594e-11	8.72875e-11	0.859629	0.0866455	0.251432
ENSMUSG00000020732	Rab37	-0.97715	0.0244006	0.0973204	1.10654	0.0074113	0.0113931	1.28333	0.00191751	0.00308513	2.08361	1.75357e-06	4.60023e-06	2.26042	2.03092e-07	5.46997e-07	0.176782	0.663858	0.827619
ENSMUSG00000032327	Stra6	-0.977083	0.00309977	0.0214055	-1.46844	1.25618e-05	2.67007e-05	-0.627371	0.0559373	0.0738394	-0.491301	0.152165	0.195776	0.349729	0.299279	0.351894	0.841069	0.0140618	0.0739581
ENSMUSG00000021213	Akr1c13	-0.977007	0.0256836	0.101114	0.219464	0.613638	0.658277	0.403567	0.349127	0.398157	1.19646	0.00637825	0.0106197	1.38057	0.00165914	0.00286768	0.184103	0.670384	0.831455
ENSMUSG00000054459	Vsnl1	-0.976971	0.000152536	0.00204461	1.92791	7.10376e-14	2.88799e-13	1.657	9.28416e-11	2.9101e-10	2.90487	5.1373e-27	6.16018e-26	2.63396	6.61988e-23	5.44144e-22	-0.270908	0.275626	0.51384
ENSMUSG00000010529	Gm266	-0.976176	0.0174944	0.0777359	-3.39646	9.32089e-14	3.75908e-13	-3.28124	5.63627e-13	2.04348e-12	-2.42016	4.83101e-08	1.51046e-07	-2.30494	2.22632e-07	5.97929e-07	0.115251	0.812969	0.917231
ENSMUSG00000023328	Ache	-0.975284	0.021456	0.0890816	0.678477	0.0949984	0.122323	1.52967	0.000163115	0.000298677	1.65371	8.74896e-05	0.000188242	2.5049	3.69755e-09	1.15877e-08	0.85118	0.0319558	0.129947
ENSMUSG00000049511	Htr1b	-0.970145	0.03351	0.121739	-0.0286788	0.969806	0.975544	1.29155	0.00155026	0.00252214	0.941417	0.0378344	0.0552233	2.26158	1.5486e-07	4.21734e-07	1.3202	0.00118715	0.0126483
ENSMUSG00000045349	Sh2d5	-0.969216	0.037467	0.131558	-1.93941	8.97979e-05	0.000174161	-1.73304	0.000409024	0.000715614	-0.969986	0.0552566	0.0779344	-0.763638	0.143818	0.181821	0.20641	0.743364	0.87896
ENSMUSG00000037852	Cpe	-0.96903	1.07941e-07	5.44835e-06	-0.266757	0.139682	0.174287	0.923247	3.2875e-07	7.76312e-07	0.702273	0.000113552	0.000240569	1.89228	2.29465e-24	2.06366e-23	1.19	6.15296e-11	1.24228e-08
ENSMUSG00000036062	Phf24	-0.967995	0.0441644	0.146969	0.402016	0.382196	0.433118	0.421574	0.355044	0.404191	1.36996	0.00396508	0.00679872	1.38954	0.00354253	0.0058584	0.0195527	0.977736	0.993601
ENSMUSG00000035835	Plppr3	-0.961365	2.06278e-08	1.38249e-06	-1.88038	1.39828e-26	1.16058e-25	-2.04887	6.84129e-31	6.56568e-30	-0.919009	1.38978e-07	4.12946e-07	-1.0875	5.44384e-10	1.82577e-09	-0.168489	0.341275	0.57817
ENSMUSG00000004415	Col26a1	-0.959684	4.5958e-06	0.000121544	-3.31955	9.24411e-47	1.89481e-45	-2.95164	8.59468e-39	1.16951e-37	-2.35984	7.37389e-26	8.32306e-25	-1.99194	1.60078e-19	1.08592e-18	0.367906	0.0994441	0.274897
ENSMUSG00000089736	Tgfbr3l	-0.958995	0.0453469	0.149509	0.0103193	1	1	0.472796	0.304869	0.352412	0.969273	0.0403498	0.0585877	1.43174	0.00249204	0.004206	0.462465	0.314509	0.553775
ENSMUSG00000004707	Ly9	-0.958147	0.0273776	0.10605	1.73429	2.6926e-05	5.51704e-05	2.62381	5.09523e-10	1.50619e-09	2.69236	5.94767e-10	2.21863e-09	3.58188	1.04949e-15	5.51443e-15	0.889499	0.0245637	0.109299
ENSMUSG00000029561	Oasl2	-0.957057	0.000635172	0.00621399	1.71827	4.65664e-10	1.44921e-09	2.43262	5.28014e-18	2.6089e-17	2.6753	1.66043e-20	1.35588e-19	3.38966	1.69472e-30	2.16389e-29	0.714345	0.00720992	0.0465632
ENSMUSG00000046719	Nxph3	-0.956113	0.00163569	0.0130146	1.67995	5.78168e-09	1.65226e-08	2.02326	3.0435e-12	1.05786e-11	2.63601	4.60122e-18	3.22985e-17	2.97933	2.51209e-22	2.00174e-21	0.343306	0.210326	0.43604
ENSMUSG00000086868	Gm15883	-0.956079	0.418513	0.635799	2.87967	9.43249e-05	0.00018235	4.24995	2.40783e-08	6.24258e-08	3.83413	3.25273e-06	8.3143e-06	5.20461	6.5869e-10	2.19003e-09	1.36998	0.0294628	0.123478
ENSMUSG00000070691	Runx3	-0.955871	0.0588262	0.179852	1.7039	0.000319259	0.000581755	2.50897	1.83361e-07	4.42487e-07	2.65963	1.1324e-07	3.3953e-07	3.46471	1.00015e-11	3.87187e-11	0.80504	0.0730091	0.22552
ENSMUSG00000048142	Nat8l	-0.955659	0.0128725	0.0625125	0.287283	0.445819	0.497023	1.85149	1.29443e-06	2.90303e-06	1.24293	0.00126912	0.00233925	2.80713	2.01406e-12	8.25035e-12	1.5642	3.57004e-05	0.000887128
ENSMUSG00000112237	AC153911.1	-0.954884	0.0243488	0.0971547	-0.545959	0.197076	0.238208	-1.0336	0.0147314	0.0211729	0.408931	0.33879	0.398148	-0.0786794	0.866777	0.889409	-0.487629	0.251527	0.48789
ENSMUSG00000034209	Rasl10a	-0.954061	0.0345373	0.124464	1.38125	0.000228405	0.000422782	1.52134	4.06706e-05	7.93372e-05	2.33509	1.34622e-08	4.41326e-08	2.47523	1.33864e-09	4.34172e-09	0.140054	0.696274	0.847172
ENSMUSG00000031543	Ank1	-0.952966	0.0221449	0.0911641	-0.0402141	0.926913	0.939065	0.135867	0.74034	0.774931	0.912747	0.0282237	0.0422375	1.08883	0.00895215	0.0139476	0.17608	0.669413	0.831232
ENSMUSG00000020297	Nsg2	-0.952559	0.0718396	0.205956	0.630798	0.220641	0.263614	2.95355	5.25623e-08	1.32385e-07	1.58331	0.00286337	0.00501803	3.90605	7.56593e-12	2.95538e-11	2.32274	1.08654e-05	0.000348209
ENSMUSG00000053469	Tg	-0.951695	0.125957	0.301386	1.78152	0.000539892	0.000957963	1.7771	0.000675952	0.00114793	2.73284	1.27336e-06	3.3962e-06	2.7285	1.27336e-06	3.16081e-06	-0.00448097	1	1
ENSMUSG00000048442	Smim5	-0.951303	0.0334879	0.121699	2.32357	8.20271e-08	2.13362e-07	2.68206	9.3325e-10	2.6985e-09	3.27478	8.10385e-13	3.86344e-12	3.63329	4.53018e-15	2.27151e-14	0.35848	0.379736	0.615587
ENSMUSG00000027875	Hmgcs2	-0.950657	0.000452923	0.00477986	3.28954	8.42957e-33	9.60186e-32	3.87925	6.33879e-43	1.0458e-41	4.24017	4.23835e-48	1.51121e-46	4.82988	4.19862e-59	1.88378e-57	0.5897	0.0181322	0.0883472
ENSMUSG00000078921	Tgtp2	-0.948495	0.0849812	0.231314	5.0715	1.13922e-28	1.05691e-27	6.22879	1.27802e-39	1.79657e-38	6.01949	1.88185e-34	3.50989e-33	7.17687	1.32135e-45	3.67341e-44	1.15721	0.00140125	0.0142435
ENSMUSG00000063063	Ctnna2	-0.948206	0.00841452	0.0451833	-2.61405	1.31109e-11	4.55807e-11	-2.856	2.5573e-13	9.46938e-13	-1.66576	1.21513e-05	2.91329e-05	-1.90769	6.95896e-07	1.77709e-06	-0.241926	0.543663	0.748396
ENSMUSG00000104514	Gm37164	-0.947798	0.00595081	0.0348884	-1.71263	1.74327e-06	4.01844e-06	-1.17473	0.0007407	0.00125301	-0.764708	0.0382773	0.0558446	-0.226856	0.551149	0.604233	0.537913	0.156456	0.363428
ENSMUSG00000031548	Sfrp1	-0.947074	3.18878e-06	9.03261e-05	-2.66324	2.68482e-35	3.44989e-34	-1.72565	8.93492e-17	4.06297e-16	-1.71615	2.15447e-16	1.3333e-15	-0.778568	0.000134934	0.000268704	0.937591	5.58378e-06	0.000210723
ENSMUSG00000036570	Fxyd1	-0.946623	2.4979e-05	0.000499333	0.734912	0.000874494	0.00151149	0.704149	0.00142411	0.00232815	1.68153	1.15054e-13	5.86602e-13	1.65077	3.07468e-13	1.3415e-12	-0.0307641	0.89007	0.953722
ENSMUSG00000024907	Gal	-0.946295	0.075158	0.212564	0.881825	0.0690318	0.0909093	0.112682	0.863289	0.884986	1.82788	0.000417472	0.000820916	1.05893	0.050679	0.069945	-0.769136	0.111817	0.29506
ENSMUSG00000051703	Tmem198	-0.945655	0.00814234	0.0441319	0.586825	0.0780063	0.101881	0.735404	0.0273463	0.0378879	1.53242	1.24833e-05	2.98711e-05	1.68101	1.85809e-06	4.53901e-06	0.148571	0.658373	0.824408
ENSMUSG00000048148	NA	-0.945055	0.0165974	0.0746122	0.920531	0.0141014	0.0208063	2.90743	4.46104e-14	1.73417e-13	1.86552	1.84598e-06	4.82542e-06	3.85241	3.62893e-21	2.71489e-20	1.98688	6.90402e-08	5.99536e-06
ENSMUSG00000020334	Slc22a4	-0.944562	0.122249	0.295931	2.26174	3.44148e-05	6.97363e-05	2.53771	3.02105e-06	6.53576e-06	3.20587	3.05127e-08	9.73032e-08	3.48191	1.83188e-09	5.88007e-09	0.275896	0.571309	0.769021
ENSMUSG00000023828	Slc22a3	-0.943537	0.0729608	0.208393	2.11961	3.17609e-05	6.4618e-05	2.20018	1.64408e-05	3.32772e-05	3.06305	1.02444e-08	3.38935e-08	3.14364	4.28884e-09	1.33784e-08	0.0805605	0.869592	0.944516
ENSMUSG00000097684	Gm26645	-0.940031	0.0108573	0.0548706	-0.99341	0.00756828	0.0116167	-1.2777	0.000665095	0.00113021	-0.0533477	0.891782	0.912401	-0.337607	0.388118	0.443062	-0.284272	0.474922	0.698905
ENSMUSG00000000392	Fap	-0.938757	0.0145477	0.0682075	0.303508	0.420248	0.471443	0.883391	0.0181602	0.0257527	1.24225	0.00124798	0.00230291	1.82213	2.4451e-06	5.87784e-06	0.579878	0.119164	0.307074
ENSMUSG00000027559	Car3	-0.938682	0.339919	0.564911	4.8984	1.18643e-05	2.52612e-05	6.99491	1.21999e-08	3.24314e-08	5.83696	5.90596e-07	1.63456e-06	7.93349	5.83934e-10	1.95233e-09	2.09649	0.033749	0.134965
ENSMUSG00000000120	Ngfr	-0.937853	0.0341763	0.123493	-2.42674	1.82375e-07	4.59909e-07	-1.14656	0.0099219	0.0146048	-1.48884	0.00105441	0.0019682	-0.208696	0.641698	0.68873	1.28017	0.00471468	0.0344421
ENSMUSG00000025478	Dpysl4	-0.936957	0.000871938	0.0079658	-2.15262	2.80227e-13	1.09567e-12	-2.33616	4.29239e-15	1.76819e-14	-1.21562	3.14645e-05	7.15895e-05	-1.39916	2.07574e-06	5.0402e-06	-0.183535	0.552485	0.75612
ENSMUSG00000080316	NA	-0.935302	0.00100776	0.00889915	-1.00957	0.000397624	0.000716148	-0.78762	0.00540185	0.00824364	-0.0742604	0.799224	0.833327	0.147686	0.607267	0.656926	0.221948	0.439512	0.66896
ENSMUSG00000104263	9430062P05Rik	-0.934739	0.0159328	0.0725945	-0.774103	0.0431035	0.058851	-1.48389	0.000171121	0.000312558	0.160657	0.707246	0.752482	-0.549067	0.182144	0.225077	-0.709765	0.0779196	0.234713
ENSMUSG00000111171	AC112265.1	-0.93322	0.206011	0.41521	1.65305	0.0127419	0.0189388	1.93973	0.00337092	0.00527106	2.58596	0.000233257	0.000475163	2.87269	4.42084e-05	9.33893e-05	0.28663	0.654191	0.821784
ENSMUSG00000047990	C2cd4a	-0.932868	0.0100587	0.0518572	-1.63698	1.18577e-05	2.52505e-05	-1.8582	9.97139e-07	2.25287e-06	-0.704042	0.0622988	0.0869632	-0.925225	0.0165191	0.0246641	-0.221187	0.594095	0.784293
ENSMUSG00000046295	Ankle1	-0.93271	2.00327e-06	6.11659e-05	-2.00162	1.41899e-22	9.5777e-22	-1.73385	8.29707e-18	4.04023e-17	-1.06889	1.30425e-07	3.88462e-07	-0.801128	6.12423e-05	0.000127358	0.267768	0.193415	0.414219
ENSMUSG00000104279	Gm38300	-0.931027	0.0133104	0.0640231	0.149957	0.674429	0.714929	-0.17563	0.643307	0.685628	1.08095	0.00384365	0.00660454	0.755401	0.0455518	0.0633778	-0.325582	0.374838	0.610764
ENSMUSG00000020701	Tmem132e	-0.929598	0.0873066	0.235815	-4.50679	3.16253e-11	1.06619e-10	-2.63648	7.94711e-06	1.65095e-05	-3.57593	1.57148e-07	4.64032e-07	-1.70658	0.00405373	0.00664999	1.87029	0.00920972	0.0551763
ENSMUSG00000062151	Unc13c	-0.929091	0.0155846	0.0714717	-1.91294	2.88747e-06	6.50738e-06	-0.580321	0.125578	0.156206	-0.983664	0.0200141	0.0307318	0.348799	0.391726	0.446707	1.33261	0.00141808	0.0143728
ENSMUSG00000042985	Upk3b	-0.929046	1.22487e-08	8.83221e-07	-0.513899	0.00151227	0.00253436	1.10569	1.09784e-11	3.67966e-11	0.415148	0.0105942	0.0170572	2.03473	4.76204e-34	7.36748e-33	1.61959	9.58481e-23	2.58023e-19
ENSMUSG00000038180	Spag4	-0.925651	0.00522625	0.0318139	-1.12202	0.00077542	0.00134891	-1.26029	0.000179529	0.000327101	-0.196345	0.577864	0.632704	-0.334594	0.346032	0.400079	-0.138252	0.701315	0.850541
ENSMUSG00000026938	Fcna	-0.924991	0.0894499	0.239691	0.64354	0.23044	0.274246	2.44056	3.82196e-06	8.193e-06	1.56843	0.00414849	0.00708837	3.36542	1.48737e-09	4.8125e-09	1.79699	0.000431192	0.00582812
ENSMUSG00000042379	Esm1	-0.924912	0.0103357	0.052947	1.37323	0.000100089	0.000192934	1.39942	7.58788e-05	0.000144357	2.29811	3.62968e-10	1.37977e-09	2.32431	2.54195e-10	8.7487e-10	0.0261825	0.942535	0.978898
ENSMUSG00000076928	Trac	-0.924494	0.111827	0.278998	1.26917	0.0233192	0.0332555	2.53631	1.13141e-05	2.3194e-05	2.19359	0.000166125	0.000343917	3.46073	1.20244e-08	3.61537e-08	1.26712	0.0216355	0.0999027
ENSMUSG00000021624	Cd180	-0.924352	0.000431141	0.00461335	2.00526	1.26248e-17	6.49002e-17	2.54313	4.04265e-27	3.21977e-26	2.92955	2.39337e-31	3.6993e-30	3.46743	6.20143e-43	1.54101e-41	0.537858	0.0125737	0.0683871
ENSMUSG00000035370	Adat3	-0.923227	0.0281724	0.108137	-1.602	0.000211157	0.000392023	-2.13691	1.63286e-06	3.62677e-06	-0.678669	0.134947	0.175553	-1.21349	0.00712427	0.0112682	-0.534856	0.254888	0.491752
ENSMUSG00000041695	Kcnj2	-0.920197	2.61444e-07	1.11127e-05	-0.828711	3.27205e-06	7.33113e-06	-1.02158	1.1316e-08	3.01561e-08	0.091489	0.614307	0.667179	-0.101383	0.573655	0.625087	-0.192873	0.283651	0.523005
ENSMUSG00000027827	Kcnab1	-0.919443	0.0382459	0.133452	-2.42444	4.5742e-07	1.11487e-06	-0.730962	0.0968065	0.122849	-1.50483	0.00186745	0.00335727	0.188504	0.685671	0.729726	1.69347	0.000397968	0.00550352
ENSMUSG00000032372	Plscr2	-0.917026	0.000239251	0.00290555	2.19752	1.27555e-20	7.75994e-20	2.21928	5.456e-21	3.17112e-20	3.1145	1.32831e-35	2.61965e-34	3.13628	4.56859e-36	7.87533e-35	0.02176	0.924478	0.970431
ENSMUSG00000106133	Gm3724	-0.914727	0.0189647	0.0821697	0.912522	0.0106871	0.016068	0.36948	0.318934	0.367198	1.82715	1.20748e-06	3.23168e-06	1.28417	0.000924733	0.00166106	-0.543045	0.115154	0.300456
ENSMUSG00000031497	Tnfsf13b	-0.913165	0.00360153	0.0239489	-2.13329	1.05383e-10	3.43312e-10	-2.17729	5.60496e-11	1.78387e-10	-1.22005	0.000241793	0.000491251	-1.26405	0.00014271	0.000283107	-0.0439836	0.927414	0.971503
ENSMUSG00000049892	Rasd1	-0.913139	0.023864	0.095931	-0.616831	0.124271	0.156814	0.67477	0.0846037	0.108428	0.29632	0.481425	0.540787	1.58788	8.59967e-05	0.000175337	1.29159	0.00114807	0.0123131
ENSMUSG00000004885	Crabp2	-0.912234	0.0659575	0.194573	-5.24097	8.76359e-17	4.30766e-16	-4.02947	2.81695e-12	9.81226e-12	-4.32784	3.46018e-12	1.57656e-11	-3.11687	3.38023e-08	9.80207e-08	1.21152	0.0646569	0.208632
ENSMUSG00000047507	Baiap3	-0.911158	0.0474163	0.154284	1.73878	5.98875e-05	0.000118209	2.49396	1.49752e-08	3.94969e-08	2.64984	6.1468e-09	2.08732e-08	3.40503	2.68117e-13	1.17584e-12	0.755164	0.0672579	0.214219
ENSMUSG00000022211	NA	-0.909499	0.000139945	0.00190911	-2.40546	3.99453e-21	2.49689e-20	-1.86151	5.50894e-14	2.12974e-13	-1.49593	3.23239e-09	1.12764e-08	-0.951986	0.00011602	0.000232703	0.543959	0.0332844	0.133468
ENSMUSG00000052477	C130026I21Rik	-0.907244	0.0465822	0.152338	1.13522	0.0047798	0.00753497	1.36779	0.000532239	0.000916984	2.04228	2.38578e-06	6.17056e-06	2.27488	1.0335e-07	2.85841e-07	0.232537	0.535186	0.743086
ENSMUSG00000035711	NA	-0.906873	0.000216863	0.00269237	2.0943	2.82409e-20	1.68631e-19	2.4553	5.86381e-27	4.63368e-26	3.00113	1.12401e-35	2.23035e-34	3.36213	9.10864e-44	2.339e-42	0.360987	0.0858996	0.250171
ENSMUSG00000005628	Tmod4	-0.906828	0.0693546	0.20054	0.634762	0.183885	0.223872	1.17863	0.0108805	0.0159259	1.54148	0.00171179	0.00309305	2.08535	1.85529e-05	4.07045e-05	0.54384	0.226584	0.457473
ENSMUSG00000069227	Gprin1	-0.906403	0.0102897	0.0527618	-3.16291	1.36735e-15	6.21774e-15	-2.00157	5.67045e-08	1.4244e-07	-2.25635	7.16518e-09	2.41159e-08	-1.09511	0.002872	0.00481309	1.16135	0.00329729	0.0268576
ENSMUSG00000047842	Diras2	-0.905461	0.00633934	0.0366082	0.381752	0.241712	0.286233	1.64716	4.20769e-07	9.82972e-07	1.2872	0.000106043	0.000225606	2.5526	5.24962e-14	2.42695e-13	1.2654	8.2705e-05	0.001674
ENSMUSG00000011589	Fsd1	-0.904751	0.0182517	0.0800221	-2.67043	1.27696e-10	4.13253e-10	-1.89168	2.02919e-06	4.47081e-06	-1.76553	1.97145e-05	4.60423e-05	-0.986853	0.0132947	0.0201801	0.77876	0.0677099	0.215178
ENSMUSG00000006522	NA	-0.902526	0.282666	0.505718	1.76722	0.0218183	0.031242	3.10603	6.34106e-05	0.000121496	2.66924	0.000891882	0.00168232	4.00806	9.75148e-07	2.44802e-06	1.3387	0.061427	0.201396
ENSMUSG00000022456	Sept3	-0.901526	0.00028883	0.00337106	-3.50229	1.12646e-35	1.48165e-34	-3.36344	1.58515e-33	1.70575e-32	-2.60069	2.85564e-21	2.44302e-20	-2.46185	1.97724e-19	1.33068e-18	0.138859	0.637867	0.811438
ENSMUSG00000014782	Plekhg4	-0.897593	0.0149156	0.0693539	-2.20749	1.40989e-08	3.91212e-08	-2.22676	9.3305e-09	2.5026e-08	-1.30984	0.000697209	0.00133317	-1.32911	0.000526581	0.000971373	-0.0192564	0.967394	0.989023
ENSMUSG00000000409	Lck	-0.897459	0.0817899	0.225097	-0.285369	0.576837	0.624427	2.40022	6.79947e-06	1.42205e-05	0.612089	0.233655	0.287127	3.29767	2.77833e-09	8.78191e-09	2.68559	6.37757e-07	3.64008e-05
ENSMUSG00000047419	Cmya5	-0.896466	0.0276592	0.106725	0.812416	0.0419982	0.0574585	1.16752	0.00362103	0.00564437	1.70886	3.22494e-05	7.33032e-05	2.06397	6.31204e-07	1.62034e-06	0.355105	0.369408	0.605604
ENSMUSG00000005045	Chd5	-0.895349	0.0196027	0.0839401	1.82698	1.44141e-08	3.99548e-08	1.73471	6.99785e-08	1.74106e-07	2.72217	7.27987e-15	4.06024e-14	2.62993	5.24539e-14	2.42622e-13	-0.0922923	0.777187	0.896873
ENSMUSG00000043993	2900052L18Rik	-0.893706	0.00212274	0.0159993	0.423078	0.13206	0.165646	0.480241	0.0874593	0.111769	1.31677	5.8563e-06	1.45078e-05	1.37394	2.20037e-06	5.32599e-06	0.0571607	0.845685	0.932391
ENSMUSG00000016496	Cd274	-0.892954	0.119516	0.291957	3.08726	9.32671e-08	2.41418e-07	3.93648	4.31951e-11	1.3865e-10	3.98009	5.00377e-11	2.06071e-10	4.82933	1.50099e-14	7.26304e-14	0.849207	0.108784	0.290235
ENSMUSG00000071068	Treml2	-0.891751	0.0283126	0.108392	1.62118	4.06239e-05	8.17032e-05	1.99017	5.95587e-07	1.37251e-06	2.51287	1.09099e-09	3.95815e-09	2.88187	3.98341e-12	1.59613e-11	0.368983	0.330582	0.570061
ENSMUSG00000050357	Carmil2	-0.888934	0.0806235	0.222985	0.205128	0.689263	0.728836	2.75939	1.23316e-07	3.01651e-07	1.09404	0.0313205	0.0464331	3.64828	2.19427e-11	8.2442e-11	2.55425	7.99918e-07	4.42475e-05
ENSMUSG00000074657	Kif5a	-0.888457	0.036176	0.12868	-1.31782	0.00213025	0.00351135	0.365424	0.370937	0.420064	-0.429276	0.326746	0.385312	1.25386	0.00282961	0.00474698	1.68323	7.40533e-05	0.00154536
ENSMUSG00000053693	Mast1	-0.887557	0.0281087	0.107969	-0.896132	0.0237312	0.0338043	-1.04367	0.0105888	0.0155313	-0.00852359	1	1	-0.156022	0.743839	0.782244	-0.147511	0.778199	0.897434
ENSMUSG00000037010	Apln	-0.885944	6.7455e-13	1.53455e-10	0.773027	2.43097e-10	7.72023e-10	0.435239	0.000353447	0.000623103	1.65897	2.81008e-40	6.96142e-39	1.32118	1.7006e-26	1.7341e-25	-0.337789	0.00538312	0.0378364
ENSMUSG00000073650	Catip	-0.883845	0.00811497	0.0440285	1.85516	1.4323e-10	4.61765e-10	3.08839	3.83263e-26	2.8968e-25	2.73888	1.04258e-18	7.64402e-18	3.97212	7.92421e-37	1.41741e-35	1.23321	2.98569e-06	0.000123971
ENSMUSG00000031837	Necab2	-0.883502	0.00602748	0.0351962	-2.76328	2.73878e-15	1.22201e-14	-2.19418	1.12095e-10	3.4919e-10	-1.87969	5.07595e-08	1.58184e-07	-1.31062	0.000109711	0.000220679	0.569116	0.109261	0.291123
ENSMUSG00000010021	Kif19a	-0.883	0.0142028	0.066862	1.99419	9.04927e-10	2.74435e-09	3.69797	4.15496e-28	3.46648e-27	2.87707	1.08557e-16	6.90051e-16	4.58086	1.97746e-37	3.65445e-36	1.70377	1.8467e-08	2.0831e-06
ENSMUSG00000015476	Prrt1	-0.879558	0.271138	0.492956	2.03884	0.00253766	0.00414108	4.594	1.46789e-10	4.52814e-10	2.91786	6.28371e-05	0.000137919	5.47302	8.82097e-13	3.71225e-12	2.55504	7.05227e-05	0.00148318
ENSMUSG00000028459	Cd72	-0.877414	0.0753746	0.213065	0.929015	0.0388313	0.053429	1.60658	0.000344325	0.000607753	1.80629	0.000163527	0.00033893	2.48387	1.6494e-07	4.47674e-07	0.67754	0.114542	0.299218
ENSMUSG00000035864	Syt1	-0.87576	0.12196	0.295602	-0.367842	0.538849	0.588114	0.584975	0.282872	0.328985	0.507922	0.388531	0.448959	1.46067	0.00943733	0.0146358	0.952796	0.0862334	0.250872
ENSMUSG00000037994	Slc9b2	-0.873923	0.157056	0.34865	-1.93566	0.00267477	0.00435075	-0.433909	0.490724	0.539526	-1.06152	0.10931	0.145243	0.440037	0.485122	0.540132	1.50174	0.0208786	0.0973249
ENSMUSG00000026204	Ptprn	-0.873536	0.0552679	0.17192	1.22886	0.00292984	0.00474224	1.83559	5.39769e-06	1.13772e-05	2.10217	1.61058e-06	4.24443e-06	2.70892	2.96807e-10	1.01633e-09	0.606691	0.107621	0.28813
ENSMUSG00000028332	Hemgn	-0.872823	0.255747	0.475628	0.628288	0.405164	0.456393	1.88949	0.0111685	0.016312	1.501	0.0493783	0.0703376	2.76217	0.000375221	0.000705537	1.26117	0.0849343	0.24848
ENSMUSG00000027238	Frmd5	-0.871505	0.00434907	0.0276777	-1.82472	6.80754e-09	1.93583e-08	-1.76778	1.73723e-08	4.55589e-08	-0.953189	0.00219068	0.00390593	-0.89625	0.00385201	0.00633582	0.0569432	0.868525	0.944117
ENSMUSG00000046699	Slitrk4	-0.869899	0.0229656	0.0935453	-1.67046	2.35295e-05	4.84755e-05	-1.13091	0.0033215	0.00519903	-0.800466	0.0451132	0.0648109	-0.260956	0.515554	0.570123	0.539557	0.181594	0.39825
ENSMUSG00000025350	Rdh5	-0.869211	0.056127	0.173771	0.171987	0.713494	0.750919	-0.00120874	1	1	1.04116	0.0218513	0.0333467	0.867995	0.0543359	0.0745903	-0.173195	0.699087	0.849191
ENSMUSG00000057729	Prtn3	-0.868221	0.0512911	0.163017	-1.92393	3.83116e-05	7.72738e-05	-0.429334	0.332778	0.381506	-1.05553	0.0283007	0.042337	0.438904	0.334158	0.388073	1.49458	0.00144027	0.0145577
ENSMUSG00000013584	Aldh1a2	-0.868206	2.19657e-06	6.61922e-05	-1.60349	9.18142e-18	4.76537e-17	-0.0900036	0.6206	0.664761	-0.735279	6.88681e-05	0.00015044	0.778202	2.16622e-05	4.72502e-05	1.51349	4.7985e-16	3.10022e-13
ENSMUSG00000090061	Nwd2	-0.867842	0.108212	0.272717	2.00694	3.21453e-06	7.21126e-06	2.62905	5.22525e-10	1.54237e-09	2.87433	1.05543e-09	3.83342e-09	3.49649	4.49575e-14	2.08905e-13	0.622026	0.0985613	0.273187
ENSMUSG00000032936	Camkv	-0.867196	0.0203443	0.0858347	-3.79334	1.10925e-18	6.05089e-18	-2.17051	2.9431e-08	7.56597e-08	-2.92596	3.75598e-12	1.70508e-11	-1.30327	0.00075636	0.00137113	1.62282	0.000106214	0.00200797
ENSMUSG00000089929	Bcl2a1b	-0.866847	0.272621	0.494538	2.87008	2.30522e-07	5.7611e-07	3.44266	4.22901e-10	1.25888e-09	3.73596	9.09215e-10	3.32631e-09	4.30868	1.00823e-12	4.22983e-12	0.57241	0.214923	0.441981
ENSMUSG00000024397	Aif1	-0.864952	0.00805599	0.0438263	0.124182	0.700545	0.738783	1.02852	0.00102004	0.001698	0.989119	0.00253029	0.00447049	1.89345	6.59573e-09	2.03155e-08	0.904334	0.00370804	0.0293445
ENSMUSG00000040247	Tbc1d10c	-0.863226	0.0319558	0.117493	1.81438	4.67801e-06	1.03237e-05	2.65075	6.37656e-11	2.02068e-10	2.67755	8.52994e-11	3.43837e-10	3.51393	1.18866e-16	6.65486e-16	0.836362	0.0275787	0.117969
ENSMUSG00000029204	Rhoh	-0.861852	0.148513	0.336516	1.72862	0.00329752	0.00531075	3.22707	1.65722e-07	4.01733e-07	2.59038	2.346e-05	5.42021e-05	4.08884	2.27537e-10	7.85799e-10	1.49844	0.00909115	0.0547095
ENSMUSG00000079419	Ms4a6c	-0.861736	0.00356605	0.0237717	0.000860647	1	1	0.486597	0.0900018	0.114773	0.862588	0.00354043	0.00612063	1.34832	5.10852e-06	1.18912e-05	0.485734	0.0901488	0.258675
ENSMUSG00000061603	Akap6	-0.860716	0.043249	0.145126	0.494874	0.236215	0.280416	0.809161	0.0529497	0.0701249	1.35558	0.00152407	0.00277591	1.66987	0.000100028	0.000202286	0.314284	0.450994	0.679013
ENSMUSG00000029603	Dtx1	-0.854886	0.0137903	0.0656276	-1.43829	4.53714e-05	9.07316e-05	-0.172041	0.618725	0.663104	-0.583386	0.0960339	0.128982	0.682845	0.0491941	0.0680527	1.26625	0.000316483	0.00465134
ENSMUSG00000061718	Ppp1r1b	-0.853391	0.0218245	0.0902019	1.28716	0.000238657	0.000440698	1.71453	1.11214e-06	2.50464e-06	2.14049	5.39381e-09	1.84227e-08	2.56788	3.89378e-12	1.5615e-11	0.427365	0.207928	0.432667
ENSMUSG00000004709	Cd244	-0.853361	0.12426	0.299069	2.63412	4.74898e-08	1.26057e-07	3.3126	1.12344e-11	3.76234e-11	3.48716	1.44701e-11	6.22095e-11	4.16569	1.31088e-15	6.83891e-15	0.678427	0.116762	0.303156
ENSMUSG00000068466	Gm5518	-0.852629	0.00598753	0.0350401	-1.96219	2.93067e-09	8.56454e-09	-1.30299	4.37716e-05	8.50679e-05	-1.10944	0.00117012	0.00217039	-0.450302	0.176104	0.218315	0.659205	0.0605055	0.199153
ENSMUSG00000041954	Tnfrsf18	-0.850044	0.0361188	0.128675	0.175878	0.668895	0.709901	1.18256	0.00103948	0.00172929	1.02587	0.00969649	0.0157073	2.03251	8.10233e-08	2.26378e-07	1.00666	0.00463315	0.0340932
ENSMUSG00000053395	Cacng8	-0.84976	0.0634523	0.189162	-4.60272	2.73109e-15	1.21891e-14	-3.18494	8.08233e-10	2.34752e-09	-3.75196	7.715e-11	3.12e-10	-2.33483	6.22626e-06	1.43934e-05	1.4178	0.0265079	0.114962
ENSMUSG00000053963	Stum	-0.849204	0.0636619	0.189682	1.12512	0.00433445	0.00687249	1.62204	3.24002e-05	6.38127e-05	1.97416	3.8141e-06	9.66662e-06	2.4711	4.44231e-09	1.38374e-08	0.49689	0.18564	0.403725
ENSMUSG00000064147	Rab44	-0.848331	0.0392569	0.135719	2.14612	2.37442e-08	6.4652e-08	2.7047	2.91569e-12	1.01453e-11	2.99433	1.17863e-13	6.00355e-13	3.55292	4.18886e-18	2.5903e-17	0.558553	0.1172	0.303926
ENSMUSG00000035228	Ccdc106	-0.848116	0.0820073	0.225538	-3.43945	6.44568e-10	1.98306e-09	-2.6645	7.04642e-07	1.61324e-06	-2.59085	2.60174e-06	6.70656e-06	-1.81611	0.000673321	0.0012272	0.774993	0.171279	0.384502
ENSMUSG00000041476	Smpx	-0.845439	0.0880703	0.237164	-2.59482	6.95253e-07	1.66539e-06	-2.4335	2.82547e-06	6.13154e-06	-1.74937	0.000575838	0.00111442	-1.58805	0.0017035	0.00293743	0.161323	0.747371	0.881339
ENSMUSG00000044177	Wfikkn2	-0.843902	0.030803	0.114506	-0.998542	0.0109	0.0163652	0.0901953	0.820015	0.846456	-0.15461	0.698213	0.744343	0.934092	0.0165854	0.0247517	1.08873	0.00546838	0.0382858
ENSMUSG00000017417	Plxdc1	-0.843681	0.0303116	0.113303	2.58091	4.51754e-13	1.73897e-12	3.09648	1.11703e-17	5.36812e-17	3.42448	2.01596e-19	1.54541e-18	3.94006	1.09089e-24	1.00171e-23	0.515546	0.113575	0.297464
ENSMUSG00000036594	H2-Aa	-0.843253	0.0816047	0.224813	5.49446	1.66906e-22	1.12094e-21	5.73211	7.09596e-24	4.76367e-23	6.33766	3.60063e-27	4.35309e-26	6.57532	1.51316e-28	1.72847e-27	0.237643	0.607583	0.793345
ENSMUSG00000079597	Gm5483	-0.839217	0.154814	0.345714	3.86173	4.75781e-12	1.70736e-11	3.63212	5.01746e-11	1.60194e-10	4.70072	1.63623e-15	9.50317e-15	4.47114	2.737e-14	1.29757e-13	-0.22965	0.641051	0.813271
ENSMUSG00000045284	Dcaf12l1	-0.839171	0.000948217	0.0084851	-1.36325	1.27525e-07	3.25915e-07	-0.897294	0.000424324	0.000740377	-0.524059	0.0447282	0.0643092	-0.0581114	0.836198	0.862304	0.465958	0.0737499	0.227026
ENSMUSG00000041658	Rragb	-0.837312	0.0024397	0.0178793	-2.60128	4.77527e-18	2.51238e-17	-1.50263	1.11264e-07	2.7308e-07	-1.76389	3.80236e-09	1.31652e-08	-0.665293	0.0197574	0.0291835	1.09865	0.000248775	0.00390118
ENSMUSG00000022504	Ciita	-0.835733	0.0285004	0.10893	3.95536	6.10303e-31	6.36386e-30	4.23901	7.82337e-35	8.96192e-34	4.79091	1.3162e-39	3.13097e-38	5.07459	1.05136e-43	2.67853e-42	0.283616	0.325187	0.565307
ENSMUSG00000003379	Cd79a	-0.835534	0.0615972	0.18555	5.47428	4.0509e-56	1.20276e-54	5.257	1.40278e-52	3.48044e-51	6.30944	5.18228e-64	3.28252e-62	6.09223	2.08286e-60	9.77975e-59	-0.217338	0.416247	0.648207
ENSMUSG00000019906	Lin7a	-0.834848	0.066623	0.195867	-5.52156	8.30968e-22	5.38595e-21	-4.72298	3.40221e-18	1.70237e-17	-4.68623	6.33031e-17	4.08825e-16	-3.88787	1.94492e-13	8.59982e-13	0.798616	0.183271	0.40046
ENSMUSG00000087484	2900089D17Rik	-0.831883	0.177974	0.37715	1.70358	0.00241689	0.00395517	1.02925	0.0683488	0.0889079	2.5352	1.83221e-05	4.29644e-05	1.86097	0.00173986	0.0029982	-0.674357	0.212556	0.438998
ENSMUSG00000030088	Aldh1l1	-0.831127	0.00461291	0.0289238	1.27818	1.95505e-06	4.4845e-06	1.91157	1.22812e-12	4.36834e-12	2.10925	1.08044e-13	5.5208e-13	2.74264	4.09739e-22	3.2315e-21	0.633381	0.0129599	0.0699626
ENSMUSG00000022449	Adamts20	-0.830566	0.0216463	0.0896441	-3.12239	3.35692e-15	1.49082e-14	-2.30493	1.36843e-09	3.90304e-09	-2.29175	3.09967e-09	1.08297e-08	-1.47432	8.06141e-05	0.000164987	0.81747	0.0327514	0.132052
ENSMUSG00000000948	Gm38393	-0.829953	0.0262543	0.102678	-1.46075	0.000129815	0.000246389	-2.5785	2.01564e-10	6.15321e-10	-0.630755	0.102342	0.136738	-1.7484	1.3966e-05	3.10714e-05	-1.11771	0.00594898	0.0406291
ENSMUSG00000030043	Tacr1	-0.828619	0.042828	0.144001	-1.18722	0.00423747	0.00672863	0.592507	0.13802	0.170345	-0.358556	0.407511	0.468012	1.42111	0.000547457	0.00100735	1.77972	2.10253e-05	0.000588562
ENSMUSG00000044646	Zbtb7c	-0.826561	0.00178387	0.0139328	-1.40097	2.23798e-07	5.59737e-07	0.420092	0.101468	0.12832	-0.574384	0.036786	0.0538	1.24665	2.30623e-06	5.55891e-06	1.82106	1.87791e-11	4.59575e-09
ENSMUSG00000024210	Ip6k3	-0.826135	0.528952	0.728606	5.36102	1.79453e-25	1.41392e-24	6.47132	7.15732e-37	8.97555e-36	6.18415	6.08878e-27	7.25265e-26	7.29489	3.14024e-38	6.07439e-37	1.10977	0.000805626	0.00937498
ENSMUSG00000031870	Pgr	-0.823428	0.0138397	0.0657859	-2.6464	6.08494e-13	2.31911e-12	-1.7534	4.78713e-07	1.11367e-06	-1.82281	8.00292e-07	2.18424e-06	-0.929904	0.00790537	0.0124149	0.893005	0.0181899	0.0885587
ENSMUSG00000078706	Gm53	-0.823217	0.0358369	0.127892	-4.07098	1.08579e-17	5.60311e-17	-3.81619	1.85644e-16	8.27636e-16	-3.24725	6.76664e-12	3.00178e-11	-2.99255	8.8313e-11	3.16282e-10	0.254881	0.711437	0.857291
ENSMUSG00000035545	Leng8	-0.822011	9.84804e-07	3.35581e-05	-0.210138	0.207761	0.249796	0.191537	0.250393	0.294627	0.611872	0.000261399	0.000528292	1.01355	1.75556e-09	5.64743e-09	0.401675	0.0160778	0.0813562
ENSMUSG00000005357	Slc1a6	-0.821247	0.0467171	0.152626	-1.63955	0.000125142	0.000238089	-1.56756	0.000189246	0.000343835	-0.818211	0.0634658	0.0884622	-0.746216	0.0813737	0.108239	0.072018	0.92001	0.967889
ENSMUSG00000072601	Ear1	-0.820526	0.214344	0.425948	7.10459	4.25745e-68	1.93164e-66	7.18597	1.5618e-69	6.67361e-68	7.92401	4.134e-73	3.24137e-71	8.00556	9.57646e-74	6.6672e-72	0.0811858	0.767816	0.892214
ENSMUSG00000000223	Drp2	-0.820477	0.00647137	0.0372375	-2.57914	3.95641e-15	1.74888e-14	-1.13349	0.000202514	0.000366951	-1.75857	7.20305e-08	2.2106e-07	-0.312987	0.315709	0.369222	1.44565	1.00212e-05	0.000328988
ENSMUSG00000021219	Rgs6	-0.816372	0.00201009	0.0153363	1.14048	1.07036e-05	2.28653e-05	0.996418	0.000117495	0.000218738	1.95684	2.74985e-13	1.36244e-12	1.81278	1.14102e-11	4.39116e-11	-0.144062	0.572571	0.769513
ENSMUSG00000009246	Trpm5	-0.814999	0.00104156	0.00912324	-3.15738	8.4972e-30	8.35343e-29	-2.60545	3.76686e-22	2.31516e-21	-2.3423	2.02563e-17	1.35872e-16	-1.7904	2.09032e-11	7.8683e-11	0.551937	0.0551346	0.187273
ENSMUSG00000024028	Tff2	-0.814622	0.651055	0.814306	6.58388	4.69251e-11	1.56307e-10	8.82644	6.87817e-16	2.96177e-15	7.39616	5.00479e-12	2.24923e-11	9.63907	3.58958e-17	2.08482e-16	2.24216	0.00426614	0.0323506
ENSMUSG00000032648	Pygm	-0.814024	0.001293	0.0108322	1.41812	2.1378e-08	5.85051e-08	1.79258	2.33771e-12	8.17995e-12	2.23214	9.87528e-18	6.76731e-17	2.6066	4.68543e-23	3.89296e-22	0.374458	0.131277	0.326363
ENSMUSG00000026941	Mamdc4	-0.81276	0.000970442	0.00865043	-1.61511	1.9193e-10	6.14359e-10	-1.81454	1.10986e-12	3.95988e-12	-0.802329	0.00152307	0.00277441	-1.00175	8.42144e-05	0.000171985	-0.199421	0.441516	0.670742
ENSMUSG00000044770	Scml4	-0.81122	0.0772787	0.216665	1.42757	0.00114065	0.00194179	1.62847	0.000220292	0.000397693	2.23869	1.07131e-06	2.88302e-06	2.4396	1.05662e-07	2.91986e-07	0.200878	0.633669	0.809221
ENSMUSG00000024905	Tesmin	-0.811095	0.150336	0.339091	0.646126	0.238214	0.282623	0.465667	0.395238	0.444313	1.45715	0.00934922	0.0151783	1.27672	0.022101	0.0324287	-0.180465	0.7503	0.883362
ENSMUSG00000022194	Pabpn1	-0.81069	8.90328e-07	3.07277e-05	-1.3143	3.87349e-15	1.71363e-14	-0.908509	3.80535e-08	9.68854e-08	-0.503603	0.00268842	0.00473331	-0.0978155	0.558175	0.610857	0.40579	0.0157166	0.0799289
ENSMUSG00000026012	Cd28	-0.809907	0.262481	0.483876	2.51766	7.57631e-05	0.000147954	4.70217	5.24728e-12	1.79754e-11	3.32719	1.00554e-06	2.71189e-06	5.51171	2.43463e-14	1.15932e-13	2.18443	0.000271865	0.00414079
ENSMUSG00000042717	Ppp1r3a	-0.808492	0.050827	0.161988	0.0317533	0.951905	0.960408	0.283559	0.482242	0.531359	0.840228	0.0429704	0.062036	1.09204	0.00762277	0.0120026	0.251802	0.535429	0.743169
ENSMUSG00000032596	Uba7	-0.807478	0.000190337	0.00243822	1.8592	2.31373e-19	1.31081e-18	2.6181	1.27395e-35	1.51635e-34	2.66666	6.56491e-35	1.23874e-33	3.42556	1.85227e-54	7.08955e-53	0.758893	0.000104728	0.00198308
ENSMUSG00000082264	Gm12799	-0.807359	0.0452171	0.149202	-1.96946	5.18781e-06	1.13927e-05	-1.24319	0.00272001	0.00429458	-1.16189	0.00854838	0.0139609	-0.435726	0.337564	0.391381	0.726284	0.104221	0.282541
ENSMUSG00000108528	Gm8319	-0.807307	0.0232186	0.0941803	-1.65996	7.59552e-06	1.6441e-05	-1.50429	4.29096e-05	8.3463e-05	-0.852536	0.0266396	0.0400599	-0.696874	0.0652545	0.0884519	0.155695	0.721711	0.864319
ENSMUSG00000019577	Pdk4	-0.805837	0.0720784	0.206384	1.37174	0.00213998	0.00352667	2.90116	6.52977e-10	1.91067e-09	2.17756	2.22241e-06	5.76742e-06	3.70698	3.05551e-14	1.44222e-13	1.52942	0.000605984	0.00753737
ENSMUSG00000049404	Rarres1	-0.805612	0.0238282	0.0958219	-1.26633	0.000482999	0.00086251	-1.1532	0.00137621	0.00225373	-0.460679	0.20457	0.254862	-0.347549	0.338265	0.392109	0.113138	0.776766	0.89679
ENSMUSG00000042476	Abcb4	-0.80532	0.205163	0.414173	2.43635	1.08779e-05	2.32223e-05	2.47571	7.48138e-06	1.55861e-05	3.24131	4.98907e-08	1.55657e-07	3.28073	3.21667e-08	9.34959e-08	0.0392932	0.944457	0.979303
ENSMUSG00000105851	9130604C24Rik	-0.804214	0.0214639	0.0890816	-0.802892	0.0224536	0.0320891	-1.06092	0.00289663	0.00456274	0.00135518	1	1	-0.25664	0.519847	0.574085	-0.25801	0.505837	0.721999
ENSMUSG00000044017	Adgrd1	-0.803847	0.001372	0.0113586	1.33036	7.6651e-09	2.1709e-08	2.86658	2.33113e-34	2.60931e-33	2.13417	1.88055e-18	1.35299e-17	3.67039	2.25369e-49	7.15159e-48	1.53621	2.83065e-12	8.4668e-10
ENSMUSG00000039579	Grin3a	-0.803583	0.0489971	0.157837	-1.50057	0.000324223	0.000590133	-1.44844	0.000485692	0.000840826	-0.696904	0.099015	0.132622	-0.644773	0.122575	0.15725	0.0521466	0.949943	0.982109
ENSMUSG00000002104	Rapsn	-0.801849	0.106821	0.270604	0.0977433	0.858247	0.880265	0.357194	0.459592	0.508966	0.899561	0.0677571	0.0939007	1.15901	0.0168426	0.0251054	0.259444	0.584883	0.778375
ENSMUSG00000035165	Kcne3	-0.797746	0.058562	0.179486	0.93136	0.0157755	0.0230886	1.38763	0.000277293	0.000494899	1.72902	1.93014e-05	4.51231e-05	2.18529	6.97204e-08	1.96086e-07	0.456249	0.221034	0.450473
ENSMUSG00000050503	Fbxl22	-0.797322	0.0364441	0.129145	-1.31245	0.000669307	0.00117482	-1.16403	0.00248535	0.00393833	-0.515118	0.17789	0.225108	-0.366696	0.338834	0.392656	0.148425	0.699981	0.849635
ENSMUSG00000016918	Sulf1	-0.796769	7.01685e-09	5.44885e-07	-0.810157	3.94288e-09	1.13907e-08	0.358952	0.00849152	0.0126212	-0.0133873	0.924318	0.939795	1.15572	6.35579e-17	3.6288e-16	1.16911	2.83695e-17	2.10925e-14
ENSMUSG00000035112	Wnk4	-0.79674	0.00129147	0.010825	0.048498	0.8452	0.869248	0.453099	0.0612936	0.0803192	0.845233	0.000640134	0.00123218	1.24983	4.48118e-07	1.16723e-06	0.4046	0.0948711	0.266813
ENSMUSG00000024053	Emilin2	-0.796662	0.00120238	0.0102215	0.12971	0.594247	0.640413	1.04915	1.67e-05	3.37723e-05	0.926369	0.000167505	0.000346554	1.84581	1.40871e-13	6.29421e-13	0.919441	0.000155792	0.00271158
ENSMUSG00000055184	Fam72a	-0.796253	0.0211555	0.0881816	-0.912145	0.00843628	0.0128623	-1.25043	0.000338669	0.000598553	-0.115874	0.744517	0.785411	-0.454136	0.198702	0.243341	-0.338271	0.343305	0.579967
ENSMUSG00000081738	Hmgb1-ps2	-0.795033	0.00485356	0.0301055	-1.71405	5.08147e-09	1.45757e-08	-1.26761	9.82818e-06	2.02636e-05	-0.918953	0.00203537	0.00364067	-0.472532	0.106056	0.137947	0.446449	0.138958	0.338084
ENSMUSG00000026536	Ifi211	-0.79503	0.0680224	0.198153	1.30615	0.00130887	0.00221367	2.09056	3.20895e-07	7.58872e-07	2.10108	7.6731e-07	2.09741e-06	2.88549	1.45828e-11	5.55654e-11	0.784385	0.0424695	0.157798
ENSMUSG00000043719	Col6a6	-0.791981	0.0164555	0.0742643	-2.38587	1.32902e-11	4.61541e-11	-0.0664292	0.841755	0.865934	-1.59382	5.08417e-06	1.26865e-05	0.725552	0.0278754	0.040194	2.31943	4.48286e-11	9.43069e-09
ENSMUSG00000034117	Ptgdr2	-0.791812	0.308481	0.534052	2.97606	5.39982e-06	1.18406e-05	3.0664	2.82261e-06	6.12614e-06	3.76734	5.97181e-08	1.84889e-07	3.85776	2.87948e-08	8.39217e-08	0.0902496	0.87769	0.947895
ENSMUSG00000079022	Col22a1	-0.790135	0.00159687	0.0127939	-1.01975	5.38768e-05	0.000106893	-0.612043	0.0145036	0.0208604	-0.229603	0.372603	0.433094	0.178098	0.473826	0.529203	0.407707	0.106435	0.286333
ENSMUSG00000000690	Hoxb6	-0.789727	0.000175993	0.00230173	-1.25515	3.659e-09	1.05952e-08	-1.5199	1.2859e-12	4.57084e-12	-0.465419	0.0282543	0.0422754	-0.730169	0.000598202	0.00109673	-0.26475	0.213942	0.440876
ENSMUSG00000027996	Sfrp2	-0.78437	6.2954e-06	0.000157649	-1.89719	2.87797e-26	2.35367e-25	-0.210359	0.222721	0.264767	-1.11282	2.71323e-10	1.04418e-09	0.574011	0.000929846	0.00166988	1.68683	2.63675e-21	6.08411e-18
ENSMUSG00000060586	H2-Eb1	-0.780835	0.0651071	0.192641	4.85415	3.90398e-25	3.01276e-24	5.24141	4.55378e-28	3.78747e-27	5.63492	9.44237e-31	1.40049e-29	6.02219	7.87504e-34	1.21025e-32	0.387248	0.32806	0.567295
ENSMUSG00000040345	Arhgap9	-0.780102	0.000443753	0.00471047	2.13572	6.34935e-23	4.36961e-22	2.4709	1.15936e-29	1.04091e-28	2.91579	4.0325e-38	9.09677e-37	3.25099	4.50737e-46	1.26394e-44	0.335185	0.0996358	0.275184
ENSMUSG00000093846	Gm4425	-0.779768	0.0590893	0.180282	-1.99547	4.0675e-06	9.02698e-06	-2.33702	1.10118e-07	2.70391e-07	-1.21561	0.00469245	0.00795804	-1.55713	0.000364569	0.000686627	-0.341522	0.455607	0.682587
ENSMUSG00000044313	Mab21l3	-0.779707	0.0513625	0.163116	-1.34769	0.000982978	0.00168708	-0.872988	0.0317786	0.0436062	-0.567935	0.173169	0.219668	-0.0932519	0.845177	0.870452	0.474709	0.250342	0.486447
ENSMUSG00000037139	Myom3	-0.779123	0.135587	0.316336	3.11359	3.08492e-11	1.04155e-10	3.61267	2.18898e-14	8.6764e-14	3.89238	4.28484e-15	2.42073e-14	4.39151	1.80101e-18	1.13855e-17	0.499028	0.22358	0.453789
ENSMUSG00000038354	Ankrd35	-0.777772	0.114689	0.283959	1.12953	0.0111159	0.0166724	2.37715	4.77207e-08	1.20661e-07	1.90712	4.73864e-05	0.00010541	3.15472	9.76449e-12	3.78488e-11	1.24757	0.00219988	0.0200596
ENSMUSG00000090272	Mndal	-0.777479	0.0873291	0.235837	2.6496	4.45883e-09	1.28193e-08	3.2348	2.26227e-12	7.92284e-12	3.42699	3.33507e-13	1.64182e-12	4.01219	8.00743e-17	4.5381e-16	0.585176	0.162125	0.371385
ENSMUSG00000052087	NA	-0.774465	0.00704648	0.0394505	2.33843	1.78485e-19	1.01797e-18	2.89332	1.62651e-28	1.38709e-27	3.11282	8.72098e-30	1.22169e-28	3.66771	5.28662e-40	1.10752e-38	0.55487	0.0179273	0.0876665
ENSMUSG00000038572	Bpifb5	-0.770883	0.00584051	0.0344041	3.1462	2.00847e-35	2.60359e-34	3.19597	2.04147e-36	2.51325e-35	3.917	3.45095e-48	1.23866e-46	3.96677	3.31343e-49	1.04733e-47	0.0497483	0.826492	0.923216
ENSMUSG00000103520	1110025M09Rik	-0.770723	0.0244498	0.0974133	0.565209	0.0819432	0.106583	-0.142601	0.689975	0.729112	1.33588	6.7561e-05	0.000147905	0.628125	0.0667334	0.0902972	-0.707805	0.0300395	0.125148
ENSMUSG00000033427	Upb1	-0.768751	0.0404438	0.138665	-0.311615	0.389824	0.440866	0.607052	0.0777019	0.100067	0.457137	0.232842	0.286236	1.37575	0.000153597	0.000303251	0.91865	0.0086683	0.0528964
ENSMUSG00000020902	Ntn1	-0.768193	2.74106e-08	1.73622e-06	0.82613	1.67731e-09	4.99483e-09	0.888918	9.17695e-11	2.87874e-10	1.59432	4.07253e-30	5.79046e-29	1.65711	2.56253e-32	3.61485e-31	0.0627879	0.644456	0.814874
ENSMUSG00000042498	D330045A20Rik	-0.76804	0.020823	0.0872688	-3.22411	7.0573e-16	3.26498e-15	-2.59143	4.49949e-12	1.54531e-11	-2.45562	1.92102e-09	6.83293e-09	-1.82312	2.23382e-06	5.40049e-06	0.632724	0.198566	0.420953
ENSMUSG00000052396	Mogat2	-0.767945	0.0516388	0.163748	-2.65591	4.04823e-09	1.16721e-08	-2.21126	3.30692e-07	7.80669e-07	-1.8876	4.50248e-05	0.000100475	-1.44307	0.000926198	0.00166351	0.444691	0.40003	0.633336
ENSMUSG00000078651	Aoc2	-0.767374	0.0155334	0.0713584	-0.733339	0.020673	0.0297127	-1.21691	0.000162685	0.000297924	0.0340473	0.930094	0.944652	-0.449504	0.170675	0.212335	-0.483565	0.138919	0.338084
ENSMUSG00000050587	Lrrc4c	-0.765836	0.0366128	0.129486	2.04879	1.35395e-09	4.06034e-09	1.28333	0.000135327	0.000249892	2.81452	2.914e-15	1.66314e-14	2.0491	7.27896e-09	2.23262e-08	-0.765469	0.0168517	0.0839829
ENSMUSG00000097180	2700038G22Rik	-0.765772	0.0297167	0.111884	-2.17731	5.84975e-09	1.67082e-08	-2.01332	5.61193e-08	1.41058e-07	-1.41144	0.000163622	0.000339083	-1.24746	0.000768322	0.00139156	0.164007	0.688504	0.842096
ENSMUSG00000113303	4930423D22Rik	-0.765048	0.108724	0.27375	1.01007	0.0151594	0.0222535	0.733805	0.0793409	0.101991	1.77496	4.90946e-05	0.000109	1.49875	0.000884196	0.00159357	-0.27628	0.493354	0.713526
ENSMUSG00000028111	Ctsk	-0.762072	0.0178829	0.0789022	2.31725	6.09612e-13	2.32282e-12	3.28284	7.05991e-23	4.50184e-22	3.07929	3.27927e-20	2.63124e-19	4.04488	2.10885e-31	2.82205e-30	0.965586	0.00156194	0.0153644
ENSMUSG00000025887	Casp12	-0.760928	0.0881234	0.23723	1.60225	0.000210763	0.000391382	2.03969	2.96193e-06	6.41646e-06	2.36311	1.46748e-07	4.34595e-07	2.80056	7.6792e-10	2.54169e-09	0.437434	0.295211	0.5353
ENSMUSG00000074071	Fam169b	-0.760784	0.230108	0.445115	0.098776	0.879519	0.898999	1.29923	0.0387006	0.0524099	0.859547	0.173212	0.219687	2.05998	0.00139239	0.0024316	1.20044	0.0556516	0.188604
ENSMUSG00000100075	1700018L02Rik	-0.760504	0.237859	0.454126	-0.156365	0.827806	0.854741	0.892295	0.136637	0.168754	0.604112	0.376278	0.436738	1.65268	0.0083333	0.0130476	1.04863	0.0796319	0.238364
ENSMUSG00000022574	Naprt	-0.760134	0.000992509	0.00879483	0.381028	0.0885758	0.114564	1.19184	9.49571e-08	2.3441e-07	1.14115	7.46546e-07	2.04411e-06	1.95196	3.3918e-17	1.97421e-16	0.810812	0.000241507	0.00380196
ENSMUSG00000079507	H2-Q1	-0.759477	0.0501904	0.160371	0.217366	0.581238	0.628475	1.109	0.00323491	0.00506989	0.976823	0.0113684	0.0182165	1.86845	1.42495e-06	3.52301e-06	0.891627	0.0169112	0.0841239
ENSMUSG00000039956	Mrap	-0.759121	0.347831	0.572815	1.96597	0.0128481	0.0190828	3.58772	1.68923e-05	3.41439e-05	2.72493	0.000884369	0.00166873	4.34668	5.72796e-07	1.47698e-06	1.62172	0.0352496	0.139172
ENSMUSG00000018845	Unc45b	-0.758549	0.00252989	0.0183488	0.67028	0.0065953	0.0102008	1.10111	8.65706e-06	1.79268e-05	1.42882	1.51757e-08	4.95389e-08	1.85965	2.88327e-13	1.26173e-12	0.430825	0.0783473	0.235567
ENSMUSG00000047228	A2ml1	-0.755133	0.240346	0.45734	3.09836	3.58186e-08	9.61033e-08	5.14493	6.20493e-18	3.04626e-17	3.85293	1.14521e-10	4.56764e-10	5.89954	4.36638e-21	3.24704e-20	2.04646	4.11937e-05	0.000984261
ENSMUSG00000031285	Dcx	-0.754385	0.000188636	0.00242584	-1.17001	9.46503e-09	2.66386e-08	-1.51037	2.19058e-13	8.14697e-13	-0.415623	0.0410541	0.0594928	-0.755973	0.000222003	0.000429485	-0.340351	0.0974639	0.271162
ENSMUSG00000026475	Rgs16	-0.754343	0.0261925	0.102496	1.56203	5.86245e-07	1.41371e-06	2.21233	1.7973e-12	6.33841e-12	2.3163	1.64818e-12	7.70295e-12	2.9666	2.08004e-19	1.39812e-18	0.650286	0.0269731	0.116334
ENSMUSG00000025175	Fn3k	-0.752764	0.295916	0.52077	0.0524112	0.976132	0.981052	1.45532	0.0275082	0.0380958	0.805119	0.268622	0.324467	2.20794	0.00136051	0.00238056	1.40287	0.0335263	0.134305
ENSMUSG00000033342	Plppr5	-0.751546	0.00853261	0.0456505	0.000574011	1	1	0.410388	0.142405	0.175342	0.752115	0.00855007	0.0139623	1.16193	4.92346e-05	0.000103385	0.409812	0.144674	0.345932
ENSMUSG00000051225	Fam83a	-0.750617	0.408442	0.627463	3.04556	5.24654e-07	1.27183e-06	3.83443	1.07196e-10	3.34575e-10	3.79467	7.21081e-09	2.42543e-08	4.5837	8.74276e-13	3.68126e-12	0.78859	0.101384	0.278325
ENSMUSG00000031101	Sash3	-0.748247	0.0165057	0.074386	1.91975	8.15409e-10	2.48266e-09	2.95028	7.47528e-20	4.10683e-19	2.66798	1.47193e-16	9.23686e-16	3.69851	3.43166e-28	3.83852e-27	1.03052	0.000639367	0.00785328
ENSMUSG00000037833	NA	-0.747795	0.0616891	0.185723	0.439736	0.259689	0.305543	0.825543	0.0320259	0.0439268	1.18749	0.00290525	0.00508458	1.5733	6.96826e-05	0.000143927	0.385798	0.311335	0.551089
ENSMUSG00000036832	Lpar3	-0.746609	0.00204484	0.0155208	1.04078	5.01704e-06	1.10327e-05	1.62779	8.3168e-13	2.98916e-12	1.78736	5.18104e-14	2.71369e-13	2.37437	1.95307e-23	1.65509e-22	0.587008	0.00738672	0.0474395
ENSMUSG00000005763	Cd247	-0.745632	0.271765	0.493707	3.24269	1.45709e-06	3.38243e-06	4.49117	1.96126e-10	5.99285e-10	3.98809	1.20148e-08	3.95239e-08	5.23658	1.26039e-12	5.2455e-12	1.24843	0.0414318	0.155475
ENSMUSG00000030607	Acan	-0.745362	0.382815	0.60448	-0.086897	0.934351	0.94571	2.71274	0.00110249	0.00182809	0.658438	0.423196	0.483789	3.45795	6.80524e-05	0.000140813	2.79959	0.0008513	0.00976018
ENSMUSG00000008999	Bmp7	-0.745328	0.00275538	0.0195712	-3.76712	7.57872e-41	1.24402e-39	-2.89873	4.45995e-27	3.54514e-26	-3.02175	2.83856e-28	3.65326e-27	-2.15338	2.44536e-16	1.34163e-15	0.868393	0.0010171	0.0111985
ENSMUSG00000086765	Gm11827	-0.744902	0.222262	0.436002	0.154913	0.838412	0.86365	-1.00722	0.0986045	0.124983	0.899744	0.143616	0.185693	-0.26211	0.708132	0.749939	-1.16206	0.0594186	0.19707
ENSMUSG00000045027	Prss22	-0.741426	0.308744	0.534379	-3.04322	0.00012077	0.00023044	1.29259	0.0723966	0.0937805	-2.30144	0.00315996	0.00549993	2.03399	0.00582275	0.00931733	4.33577	1.67372e-07	1.24225e-05
ENSMUSG00000026208	Des	-0.741233	3.31252e-05	0.000622167	0.495843	0.00523264	0.00820718	0.835235	2.7896e-06	6.05776e-06	1.23708	6.28546e-12	2.79677e-11	1.57647	3.63502e-18	2.25385e-17	0.339392	0.0554512	0.188003
ENSMUSG00000042607	Asb4	-0.74104	0.000862551	0.00790689	-2.68417	1.19754e-28	1.1091e-27	-2.47246	4.20474e-25	3.00775e-24	-1.94309	3.82245e-16	2.32456e-15	-1.73138	2.34304e-13	1.03063e-12	0.211714	0.388295	0.623619
ENSMUSG00000034570	Inpp5j	-0.740977	0.0152822	0.0706462	-2.09971	1.08355e-10	3.5271e-10	-0.531085	0.0817445	0.104922	-1.35864	3.40002e-05	7.70485e-05	0.209904	0.494635	0.549247	1.56862	1.68434e-06	7.9548e-05
ENSMUSG00000100707	Gm28523	-0.740377	0.0777551	0.21732	1.11833	0.00381782	0.00609584	0.778786	0.0457644	0.0612162	1.8586	3.7151e-06	9.43199e-06	1.51909	0.000189436	0.000369806	-0.33956	0.369962	0.606157
ENSMUSG00000031137	Fgf13	-0.739888	0.0463576	0.15188	-2.66117	2.39293e-11	8.13356e-11	-1.84798	1.51561e-06	3.37611e-06	-1.92122	8.93823e-07	2.42354e-06	-1.10806	0.00359388	0.00593421	0.813195	0.0362739	0.141932
ENSMUSG00000026564	Dusp27	-0.739515	0.0133387	0.0641401	-1.7557	1.28676e-08	3.58401e-08	-1.62238	1.23152e-07	3.01341e-07	-1.01616	0.000912916	0.00171978	-0.882836	0.0039044	0.00641349	0.133334	0.677562	0.83564
ENSMUSG00000099998	Gm6501	-0.737937	0.0392307	0.135657	-1.15794	0.00134176	0.00226645	-1.07503	0.00312775	0.00490719	-0.419954	0.253952	0.3092	-0.337045	0.363989	0.418213	0.0829183	0.841826	0.930962
ENSMUSG00000040828	Catsperd	-0.737264	0.0409949	0.139842	-2.29838	6.84202e-09	1.9453e-08	-2.57604	1.2981e-10	4.02437e-10	-1.56086	0.000110839	0.000235036	-1.83845	7.07861e-06	1.62337e-05	-0.277584	0.583438	0.777877
ENSMUSG00000026073	Il1r2	-0.737002	0.301361	0.526449	0.863595	0.191905	0.232707	3.60395	1.51193e-07	3.67339e-07	1.60041	0.0205591	0.0314997	4.34069	1.38371e-09	4.48519e-09	2.74029	2.75831e-05	0.000727977
ENSMUSG00000028782	Adgrb2	-0.731816	0.000199259	0.00252426	-2.34867	1.64169e-29	1.58782e-28	-2.27777	2.11747e-28	1.79252e-27	-1.61684	3.0329e-15	1.72734e-14	-1.54594	3.82789e-14	1.79036e-13	0.0708962	0.740078	0.877002
ENSMUSG00000047428	Dlk2	-0.731442	0.22447	0.438713	-1.41134	0.0210768	0.0302526	-0.16345	0.802673	0.831448	-0.679721	0.281851	0.338573	0.567999	0.347683	0.401729	1.24787	0.0429025	0.158754
ENSMUSG00000029811	Aoc1	-0.730575	1	1	6.49902	2.89656e-28	2.62102e-27	7.85788	5.41008e-46	1.02323e-44	7.22177	3.8989e-29	5.22181e-28	8.58164	7.76693e-47	2.24421e-45	1.35745	8.69178e-06	0.00029085
ENSMUSG00000006342	Susd2	-0.728582	1.46532e-07	6.92043e-06	1.07581	1.35577e-16	6.5623e-16	1.78858	3.84656e-43	6.45167e-42	1.80439	5.22341e-40	1.26489e-38	2.51715	2.82418e-75	2.09248e-73	0.712767	1.466e-08	1.70351e-06
ENSMUSG00000048521	Cxcr6	-0.727642	0.593129	0.776726	3.76952	1.54565e-05	3.24985e-05	4.03342	4.08776e-06	8.72503e-06	4.49597	1.24152e-06	3.31565e-06	4.76003	3.18993e-07	8.44664e-07	0.263688	0.726968	0.867592
ENSMUSG00000094017	Gm13160	-0.726435	0.0545613	0.170328	-1.80646	5.50623e-06	1.20608e-05	-1.83473	3.60343e-06	7.75414e-06	-1.07981	0.00994769	0.0160949	-1.10807	0.00723808	0.0114292	-0.028223	1	1
ENSMUSG00000105096	Gbp10	-0.724037	0.197997	0.404406	1.72439	0.000532295	0.000945522	2.71667	4.36163e-08	1.10647e-07	2.44816	2.06598e-06	5.37528e-06	3.44044	3.42525e-11	1.26833e-10	0.992216	0.0296495	0.124088
ENSMUSG00000084902	Gm281	-0.723399	1	1	5.87039	9.06058e-20	5.24351e-19	7.62278	6.25352e-38	8.19861e-37	6.58601	1.51858e-20	1.24256e-19	8.33937	8.82092e-39	1.75463e-37	1.75097	3.5707e-07	2.25289e-05
ENSMUSG00000008489	Elavl2	-0.723354	0.0199348	0.0846222	-1.74424	7.53464e-08	1.96575e-07	-1.57642	1.03613e-06	2.33835e-06	-1.02083	0.00180836	0.00325626	-0.853011	0.00882425	0.0137643	0.167837	0.630218	0.807047
ENSMUSG00000050908	Tvp23a	-0.721833	0.00172983	0.0136041	-1.43657	1.01843e-09	3.07931e-09	-1.73329	3.52572e-13	1.29426e-12	-0.714716	0.00240833	0.00427089	-1.01143	2.19186e-05	4.779e-05	-0.29672	0.217535	0.445552
ENSMUSG00000035373	Ccl7	-0.721141	0.0241067	0.096618	-2.38428	1.09267e-11	3.81843e-11	-1.14895	0.000353121	0.000622637	-1.66296	2.85262e-06	7.32869e-06	-0.427756	0.191507	0.235548	1.23533	0.00068884	0.00829143
ENSMUSG00000026532	Spta1	-0.720316	0.102195	0.262468	1.37961	0.00134455	0.00227072	0.834657	0.051692	0.0686337	2.09988	2.32015e-06	6.0114e-06	1.55494	0.000428632	0.000800933	-0.544959	0.198552	0.420953
ENSMUSG00000031134	Rbmx	-0.720185	2.18107e-11	3.38736e-09	-1.18208	1.4843e-27	1.29802e-26	-1.21564	4.99195e-29	4.35838e-28	-0.461895	1.91676e-05	4.48299e-05	-0.495457	4.48409e-06	1.05195e-05	-0.033562	0.754603	0.88591
ENSMUSG00000031530	Dusp4	-0.718597	4.43311e-07	1.72687e-05	0.24255	0.0826204	0.107325	0.603783	1.43896e-05	2.92648e-05	0.961145	1.35042e-11	5.82313e-11	1.32238	1.31033e-20	9.5335e-20	0.361232	0.00917061	0.0550032
ENSMUSG00000001739	Cldn15	-0.717102	0.000997248	0.00881829	0.173216	0.414986	0.466285	1.70866	1.02984e-15	4.39122e-15	0.890313	4.42446e-05	9.87889e-05	2.42574	4.16094e-28	4.61273e-27	1.53544	3.19366e-13	1.20312e-10
ENSMUSG00000025877	Hk3	-0.716444	0.0159206	0.0725589	0.288403	0.315526	0.364704	1.13555	5.22418e-05	0.000100814	1.00483	0.000614571	0.0011854	1.85197	1.92236e-10	6.68892e-10	0.847143	0.00221821	0.0201851
ENSMUSG00000028348	Cavin4	-0.715548	0.109971	0.275815	0.591404	0.162029	0.199515	0.489969	0.24495	0.288769	1.3069	0.00271749	0.00478143	1.20548	0.00534957	0.00860791	-0.101441	0.828653	0.924273
ENSMUSG00000029530	Ccr9	-0.715167	0.454656	0.666267	1.84671	0.0425455	0.0581433	5.71142	3.68489e-08	9.3922e-08	2.56152	0.00638338	0.0106249	6.4262	2.40042e-09	7.62618e-09	3.86462	4.18097e-05	0.000996033
ENSMUSG00000055632	NA	-0.714851	0.0542121	0.169532	-0.321206	0.385702	0.436662	0.71212	0.046209	0.0617905	0.393647	0.301169	0.358601	1.42695	0.000112471	0.00022595	1.03332	0.00430931	0.0325859
ENSMUSG00000029348	Asphd2	-0.714268	0.0103646	0.053028	-1.45351	3.66457e-07	9.02013e-07	-2.05576	2.31239e-12	8.09488e-12	-0.739217	0.0101198	0.016357	-1.34144	4.6495e-06	1.08839e-05	-0.602232	0.0429774	0.158958
ENSMUSG00000022483	Col2a1	-0.713606	0.220913	0.434737	-2.43401	6.85685e-05	0.000134604	0.340832	0.55717	0.60423	-1.7204	0.00396252	0.00679505	1.05444	0.0720254	0.096801	2.77484	7.49302e-06	0.000261705
ENSMUSG00000023176	Cpn2	-0.713344	1	1	5.77545	6.28404e-14	2.56312e-13	7.88169	1.31437e-26	1.01675e-25	6.48102	1.03199e-14	5.6987e-14	8.58822	1.98195e-27	2.12143e-26	2.10482	5.92234e-06	0.000220409
ENSMUSG00000071715	Ncf4	-0.713069	0.00676318	0.0384373	2.24915	5.17226e-20	3.04122e-19	2.97773	6.16446e-33	6.47388e-32	2.96216	1.59604e-30	2.33931e-29	3.69075	4.35209e-45	1.17354e-43	0.72857	0.00122651	0.0129454
ENSMUSG00000028108	Ecm1	-0.712983	0.00011655	0.00166592	1.75097	1.95798e-21	1.24264e-20	3.01816	6.57126e-56	1.83314e-54	2.46395	9.68554e-39	2.22533e-37	3.73114	3.24954e-79	2.67788e-77	1.26719	1.91949e-12	6.20073e-10
ENSMUSG00000038112	AW551984	-0.71298	0.0227644	0.0929216	-2.45585	1.24746e-13	4.98737e-13	-1.70342	1.18361e-07	2.89882e-07	-1.74284	8.10001e-08	2.47225e-07	-0.990426	0.00185321	0.00318064	0.75243	0.0190885	0.0911373
ENSMUSG00000047880	Cxcr5	-0.712584	0.401273	0.621713	5.15704	5.28288e-16	2.46331e-15	5.29238	1.03829e-16	4.70156e-16	5.86836	3.76905e-18	2.65609e-17	6.00387	7.32953e-19	4.75066e-18	0.135119	0.78739	0.902749
ENSMUSG00000015467	Egfl8	-0.711483	0.0399231	0.137441	0.86036	0.00860979	0.0131181	1.0827	0.000901938	0.00151121	1.57178	3.6614e-06	9.30005e-06	1.79413	1.27528e-07	3.49896e-07	0.222326	0.487789	0.709274
ENSMUSG00000026357	Rgs18	-0.710654	0.0476228	0.1548	1.38707	3.58674e-05	7.25341e-05	0.880954	0.00914973	0.013536	2.09764	2.03964e-09	7.23571e-09	1.59156	6.55729e-06	1.5111e-05	-0.506126	0.120426	0.308995
ENSMUSG00000032246	Calml4	-0.710356	0.00500897	0.0308953	0.400094	0.104489	0.133616	0.845245	0.000585719	0.00100409	1.11044	1.10228e-05	2.65454e-05	1.55559	7.69439e-10	2.5462e-09	0.445147	0.067643	0.215115
ENSMUSG00000073400	Trim10	-0.710068	0.0565568	0.1748	2.07615	2.12762e-08	5.82561e-08	1.14897	0.00159711	0.00259445	2.78618	3.91016e-13	1.91268e-12	1.85901	6.89325e-07	1.76143e-06	-0.927187	0.00943268	0.0560547
ENSMUSG00000064109	Hcst	-0.708763	0.175901	0.374279	2.40875	8.67735e-09	2.44943e-08	2.59053	8.23808e-10	2.39104e-09	3.11719	3.79886e-12	1.72357e-11	3.29901	1.64978e-13	7.32471e-13	0.181721	0.624749	0.803419
ENSMUSG00000055430	Nap1l5	-0.708676	0.0482566	0.156232	-2.11071	4.42275e-08	1.17746e-07	-1.9994	1.7243e-07	4.17428e-07	-1.4019	0.000287257	0.000577877	-1.2906	0.000796223	0.00144	0.11134	0.798146	0.907829
ENSMUSG00000024330	Col11a2	-0.707252	0.116473	0.286922	-3.15362	1.16674e-10	3.7895e-10	-0.843585	0.0619309	0.0810951	-2.44633	2.91082e-07	8.35982e-07	-0.13633	0.763776	0.79967	2.31003	1.1493e-06	5.83758e-05
ENSMUSG00000030329	Pianp	-0.704158	0.125088	0.300237	0.715945	0.100856	0.129298	1.2471	0.00336951	0.00526958	1.42001	0.00160897	0.002921	1.95115	1.12725e-05	2.53127e-05	0.53113	0.206119	0.430022
ENSMUSG00000055629	B4galnt4	-0.703706	0.000107036	0.00157454	-5.3298	1.19894e-118	1.86205e-116	-4.81778	3.57741e-104	3.48086e-102	-4.626	1.93138e-93	2.88848e-91	-4.114	1.03334e-79	8.60339e-78	0.51204	0.0295937	0.123962
ENSMUSG00000020437	Myo1g	-0.703283	0.00333986	0.0226503	2.80135	4.42393e-32	4.8942e-31	3.71724	9.66193e-52	2.32925e-50	3.5046	1.626e-45	5.26316e-44	4.4205	6.91736e-67	3.93412e-65	0.915888	2.83312e-05	0.000742867
ENSMUSG00000000318	Clec10a	-0.703039	0.143363	0.328035	0.156034	0.765784	0.798666	1.83252	2.72187e-05	5.40028e-05	0.859022	0.072198	0.099373	2.53544	3.37508e-08	9.78888e-08	1.67645	0.000113412	0.0021104
ENSMUSG00000042179	Pnliprp1	-0.702791	0.179948	0.379837	1.77037	2.86961e-05	5.86559e-05	2.78697	1.38585e-11	4.6039e-11	2.47281	4.20234e-08	1.32081e-07	3.48941	2.36271e-15	1.20805e-14	1.01652	0.00594035	0.0405883
ENSMUSG00000039217	Il18	-0.702092	0.00606938	0.0353271	1.90008	2.17649e-15	9.76788e-15	2.17318	1.68742e-19	9.10633e-19	2.60213	3.16608e-25	3.43442e-24	2.87523	4.60073e-30	5.7383e-29	0.273086	0.22458	0.455019
ENSMUSG00000021032	Ngb	-0.698594	0.00818629	0.0442632	-1.22016	5.42756e-06	1.18934e-05	-0.564712	0.031528	0.0432916	-0.521548	0.0546024	0.0771397	0.133888	0.621935	0.670415	0.655449	0.0147077	0.0763608
ENSMUSG00000040605	Bace2	-0.698465	0.00214334	0.016132	0.937425	2.6867e-05	5.50566e-05	1.57021	3.05587e-12	1.06193e-11	1.63588	9.24509e-13	4.38938e-12	2.26867	1.59609e-22	1.28259e-21	0.632787	0.00406816	0.0314247
ENSMUSG00000057123	Gja5	-0.69798	8.17068e-07	2.84424e-05	1.20033	1.68868e-17	8.62602e-17	1.0718	2.59109e-14	1.02251e-13	1.89831	1.20187e-39	2.86321e-38	1.76978	6.8301e-35	1.1043e-33	-0.128534	0.354329	0.590988
ENSMUSG00000036813	Entpd8	-0.697303	0.424653	0.640514	4.58338	5.04169e-28	4.50655e-27	5.13142	1.20435e-34	1.36991e-33	5.27942	7.39096e-31	1.10332e-29	5.82762	2.88708e-38	5.59809e-37	0.547812	0.0649715	0.209256
ENSMUSG00000041064	Pif1	-0.696709	4.6155e-06	0.000121813	-1.5967	1.19539e-24	9.02241e-24	-1.62068	2.40678e-25	1.74324e-24	-0.899988	6.72737e-09	2.27181e-08	-0.923963	2.5946e-09	8.22533e-09	-0.0239742	0.879233	0.948603
ENSMUSG00000060950	Trmt61a	-0.696436	0.000140229	0.00191137	-1.01274	3.86041e-08	1.032e-07	-1.01752	3.3124e-08	8.48429e-08	-0.316302	0.0875579	0.118455	-0.321078	0.0826915	0.109874	-0.00477517	0.983206	0.995807
ENSMUSG00000044033	Ccdc141	-0.696107	0.00723318	0.0403559	0.832362	0.0012679	0.00214845	0.675655	0.00876291	0.0130019	1.52847	5.92806e-09	2.01749e-08	1.37176	1.59933e-07	4.35034e-07	-0.156707	0.541378	0.747221
ENSMUSG00000031937	Vstm5	-0.694114	0.0385616	0.134176	1.09647	0.000557655	0.000987637	0.861386	0.00692397	0.0104169	1.79052	5.73407e-08	1.7787e-07	1.55546	2.60553e-06	6.24957e-06	-0.235086	0.45294	0.680674
ENSMUSG00000051596	Otop1	-0.693576	1	1	5.92261	6.02073e-05	0.000118782	8.94428	2.02675e-08	5.28853e-08	6.6084	2.36785e-05	5.46677e-05	9.63101	7.64692e-09	2.34104e-08	3.02024	0.00884679	0.0536588
ENSMUSG00000034919	Ttc22	-0.693019	0.032789	0.119767	0.884156	0.00308314	0.0049789	1.92946	1.01059e-10	3.1597e-10	1.57712	4.80577e-07	1.34482e-06	2.62242	4.74246e-17	2.72987e-16	1.04529	0.000274008	0.00415833
ENSMUSG00000070407	Hs3st3b1	-0.692815	0.0120173	0.0593777	0.728975	0.00598581	0.00931344	0.952157	0.000310918	0.000552094	1.42177	1.88015e-07	5.50847e-07	1.64495	1.62056e-09	5.22566e-09	0.223178	0.386456	0.622027
ENSMUSG00000015652	Steap1	-0.69254	0.0852508	0.231891	-0.364392	0.37385	0.424643	0.860165	0.0232208	0.0324842	0.328157	0.424704	0.485307	1.55265	7.81238e-05	0.000160236	1.22454	0.00142897	0.0144707
ENSMUSG00000039601	Rcan2	-0.690782	0.0114118	0.0572076	0.189345	0.484017	0.534383	0.48438	0.0730601	0.0945718	0.880124	0.00127666	0.00235207	1.17516	1.80039e-05	3.95537e-05	0.295034	0.274817	0.513127
ENSMUSG00000038192	Cer1	-0.690221	0.0988452	0.256144	-7.21059	5.21362e-25	4.0043e-24	-7.22588	4.87164e-25	3.4679e-24	-6.51402	7.10522e-20	5.59276e-19	-6.52932	6.39738e-20	4.46159e-19	-0.0138875	1	1
ENSMUSG00000021913	NA	-0.68932	0.000190505	0.00243822	-3.04781	6.55116e-50	1.52251e-48	-3.05349	4.22883e-50	9.42125e-49	-2.35846	2.52842e-31	3.89314e-30	-2.36413	1.7894e-31	2.41054e-30	-0.0056664	1	1
ENSMUSG00000009292	Trpm2	-0.687721	0.0874953	0.236088	1.38973	0.000212502	0.000394249	2.01438	6.69605e-08	1.67034e-07	2.07733	1.11491e-07	3.34474e-07	2.70199	4.742e-12	1.88374e-11	0.624633	0.075035	0.229771
ENSMUSG00000041708	Mpped1	-0.687249	0.127039	0.303135	-5.84007	4.09147e-19	2.28274e-18	-7.04977	1.70599e-21	1.0183e-20	-5.15006	7.83065e-15	4.3569e-14	-6.35618	3.95716e-17	2.29254e-16	-1.20794	0.485762	0.707927
ENSMUSG00000042788	Fam166b	-0.686444	0.284774	0.508506	2.86067	1.56306e-11	5.39571e-11	4.28024	7.43048e-25	5.24551e-24	3.54644	2.2589e-14	1.21175e-13	4.96605	1.98846e-28	2.25071e-27	1.41944	2.3755e-05	0.000644858
ENSMUSG00000087595	1810012K08Rik	-0.685679	0.0623999	0.186871	-0.941016	0.00966164	0.014616	-1.1482	0.00188775	0.00303936	-0.255279	0.507454	0.565932	-0.462428	0.213895	0.260212	-0.207158	0.590945	0.782423
ENSMUSG00000021384	Susd3	-0.68407	0.0958723	0.251201	1.73876	1.04411e-05	2.23311e-05	2.56645	1.51398e-10	4.6641e-10	2.42274	3.14881e-09	1.09943e-08	3.25043	6.87851e-15	3.40907e-14	0.827677	0.0265364	0.115003
ENSMUSG00000025407	Gli1	-0.681264	9.10986e-06	0.000212327	-1.64948	8.97948e-26	7.16584e-25	-2.03981	1.33085e-37	1.7183e-36	-0.968214	4.55363e-10	1.71566e-09	-1.35854	4.41856e-18	2.73129e-17	-0.390329	0.0120766	0.0666648
ENSMUSG00000052776	Oas1a	-0.679242	0.0575577	0.17735	1.57674	1.19472e-06	2.79667e-06	2.47657	2.81074e-14	1.10649e-13	2.25588	3.28208e-11	1.37018e-10	3.15572	2.52562e-20	1.80214e-19	0.899812	0.00293773	0.0248691
ENSMUSG00000068762	Gstm6	-0.678794	0.0668614	0.196175	0.936171	0.00835013	0.0127345	0.732949	0.0383752	0.051991	1.61492	9.604e-06	2.32604e-05	1.41172	0.000110078	0.000221389	-0.203227	0.566318	0.766113
ENSMUSG00000030256	Bhlhe41	-0.678696	0.0699847	0.201964	1.72852	1.66009e-06	3.83546e-06	2.15933	2.85831e-09	7.94895e-09	2.40716	1.12047e-10	4.47301e-10	2.83797	5.51119e-14	2.53971e-13	0.430797	0.211657	0.437957
ENSMUSG00000110266	Gm32742	-0.677973	0.128707	0.306032	1.0012	0.0169761	0.0247226	1.76683	1.69166e-05	3.41889e-05	1.67903	0.000121274	0.000255888	2.44464	1.30348e-08	3.90753e-08	0.765589	0.0529144	0.182467
ENSMUSG00000022025	Cnmd	-0.677084	0.405211	0.624461	-4.12559	9.04494e-06	1.94351e-05	-1.70272	0.0409889	0.0552677	-3.44822	0.00014533	0.000303513	-1.0256	0.212274	0.258508	2.42285	0.00574963	0.0396779
ENSMUSG00000025190	Got1	-0.67671	0.000580218	0.0058029	-1.16062	5.2483e-09	1.50489e-08	-0.757187	0.00012116	0.000225276	-0.483907	0.0146179	0.023008	-0.0804748	0.685677	0.729726	0.403434	0.0416825	0.156244
ENSMUSG00000000244	Tspan32	-0.676544	0.152422	0.342123	2.35218	4.24739e-07	1.03772e-06	2.70948	7.71962e-09	2.08194e-08	3.02863	3.48788e-10	1.32837e-09	3.38594	4.4959e-12	1.79126e-11	0.357289	0.412997	0.645076
ENSMUSG00000023216	Epb42	-0.675719	0.151758	0.341265	2.07921	6.2409e-06	1.36128e-05	1.77665	9.65902e-05	0.000181621	2.75484	7.15771e-09	2.41007e-08	2.4523	2.23247e-07	5.99282e-07	-0.302572	0.491357	0.71204
ENSMUSG00000001128	Cfp	-0.675315	0.00259638	0.0187385	1.04606	1.83399e-06	4.21914e-06	1.87072	3.03348e-17	1.4235e-16	1.72137	2.21423e-14	1.18897e-13	2.54602	1.54166e-28	1.75978e-27	0.82465	0.000124957	0.00229614
ENSMUSG00000033386	Frrs1	-0.67476	0.000330021	0.00372241	-0.0322793	0.867537	0.888383	0.411469	0.0257294	0.0357705	0.642479	0.000629561	0.0012133	1.08623	7.10058e-09	2.18039e-08	0.443747	0.0164088	0.0823601
ENSMUSG00000033227	Wnt6	-0.674524	0.0664784	0.195656	0.371633	0.295857	0.344038	1.75963	3.59139e-07	8.45599e-07	1.04612	0.00394309	0.0067646	2.43408	1.3388e-11	5.1206e-11	1.38798	4.30576e-05	0.00101232
ENSMUSG00000049100	Pcdh10	-0.674338	0.0673307	0.19704	-2.10926	1.03938e-07	2.67924e-07	-1.25103	0.000889227	0.00149038	-1.43479	0.000299448	0.000601055	-0.576642	0.132629	0.168986	0.858229	0.0325541	0.13166
ENSMUSG00000029095	Ablim2	-0.674191	0.304307	0.529538	0.367773	0.569775	0.617817	1.71225	0.00570509	0.00868343	1.04188	0.109859	0.145889	2.38629	0.000225521	0.000435614	1.34443	0.0293773	0.123266
ENSMUSG00000020926	Adam11	-0.674175	0.0164927	0.0743778	-1.24652	1.20921e-05	2.57293e-05	-0.420313	0.13351	0.165256	-0.57234	0.0434043	0.062612	0.253864	0.36747	0.421877	0.82621	0.00356164	0.0284368
ENSMUSG00000082101	Slfn14	-0.672014	0.207435	0.416907	2.24987	5.99047e-06	1.3086e-05	2.05643	3.194e-05	6.29523e-05	2.92172	1.48219e-08	4.84328e-08	2.72831	1.0259e-07	2.83835e-07	-0.193465	0.674245	0.833698
ENSMUSG00000048216	Gpr85	-0.671593	0.0237533	0.0956766	-2.43653	5.87284e-14	2.40147e-13	-1.98371	2.8755e-10	8.66352e-10	-1.76483	6.00336e-08	1.85795e-07	-1.31204	3.35648e-05	7.1816e-05	0.452834	0.190177	0.409784
ENSMUSG00000083424	Rpl35a-ps4	-0.670695	0.0598529	0.181737	-1.1075	0.00246817	0.00403296	-0.919971	0.0114941	0.0167481	-0.436732	0.245197	0.299555	-0.249215	0.516224	0.570751	0.187539	0.616718	0.797561
ENSMUSG00000025888	Casp1	-0.669932	0.0549817	0.171288	1.68818	1.07772e-07	2.77365e-07	2.38865	8.86925e-14	3.38187e-13	2.35803	1.57923e-12	7.3914e-12	3.05851	8.06121e-20	5.58578e-19	0.700455	0.0187978	0.0902345
ENSMUSG00000055541	Lair1	-0.669825	0.0915192	0.243288	3.20537	1.43602e-18	7.79127e-18	4.1258	2.69514e-28	2.26728e-27	3.87504	2.50806e-24	2.59514e-23	4.79549	1.9738e-34	3.10427e-33	0.9204	0.00418362	0.0319691
ENSMUSG00000072770	Acrbp	-0.669686	0.0801893	0.222164	-1.24307	0.0015089	0.00252924	-1.72944	1.35503e-05	2.75961e-05	-0.573344	0.143742	0.185842	-1.05969	0.00767545	0.0120797	-0.486355	0.233662	0.465825
ENSMUSG00000024673	Ms4a1	-0.66959	0.397001	0.617665	7.57657	3.14921e-70	1.52751e-68	7.20773	2.11171e-64	7.57965e-63	8.24467	1.18665e-73	9.48852e-72	7.87602	8.37406e-68	4.84795e-66	-0.36911	0.183667	0.401108
ENSMUSG00000059857	Ntng1	-0.669198	0.0459372	0.150901	-3.64682	1.52701e-20	9.26881e-20	-3.71779	5.22252e-21	3.03869e-20	-2.97736	1.89051e-14	1.02194e-13	-3.04832	7.50683e-15	3.71023e-14	-0.0709148	0.948295	0.981535
ENSMUSG00000040283	Btnl9	-0.66834	0.143826	0.328722	0.795402	0.0747798	0.0979042	1.89961	2.80505e-05	5.55849e-05	1.4637	0.00143716	0.00262561	2.5679	4.44213e-08	1.27283e-07	1.10419	0.0125952	0.0684515
ENSMUSG00000020812	1810032O08Rik	-0.668262	0.00584607	0.0344208	-1.1956	1.1078e-06	2.60113e-06	-1.03141	2.47404e-05	4.9243e-05	-0.527325	0.0327186	0.0483682	-0.363134	0.141413	0.17909	0.164196	0.508928	0.723801
ENSMUSG00000029322	Plac8	-0.667426	0.0188943	0.0820379	2.598	6.45699e-19	3.5595e-18	3.16029	3.75964e-26	2.84429e-25	3.26541	4.02555e-27	4.84867e-26	3.8277	4.92958e-35	8.04268e-34	0.562286	0.0411358	0.154661
ENSMUSG00000037280	Galnt6	-0.667021	0.071078	0.204421	2.93607	6.35918e-19	3.50917e-18	3.87916	2.20046e-30	2.04734e-29	3.60295	3.10303e-25	3.37056e-24	4.54605	2.06156e-37	3.80118e-36	0.943062	0.00126711	0.0132469
ENSMUSG00000044951	Mylk4	-0.66529	0.277416	0.500204	2.35726	1.99897e-05	4.15005e-05	3.55765	3.48671e-10	1.04311e-09	3.02227	1.3269e-07	3.94697e-07	4.22268	8.3627e-13	3.53043e-12	1.20034	0.0175439	0.0863163
ENSMUSG00000055413	H2-Q5	-0.665288	0.152726	0.342616	1.02359	0.017193	0.0250205	2.21039	1.95968e-07	4.71724e-07	1.68875	0.000140755	0.000294415	2.87553	1.2408e-10	4.3864e-10	1.18677	0.00346723	0.0278205
ENSMUSG00000078762	Haus5	-0.664966	0.0326193	0.119309	-1.41367	1.04856e-05	2.24233e-05	-1.44777	6.28466e-06	1.3178e-05	-0.748661	0.0202255	0.031024	-0.782754	0.0146967	0.0221253	-0.0340866	0.92859	0.972293
ENSMUSG00000043383	Olfr1342	-0.664492	0.106015	0.269341	2.13614	4.84403e-08	1.28411e-07	2.45943	4.44581e-10	1.32011e-09	2.80052	7.00521e-12	3.1025e-11	3.12382	2.786e-14	1.31963e-13	0.32326	0.379834	0.615587
ENSMUSG00000073821	8030451A03Rik	-0.664285	0.232791	0.448085	2.26521	1.42026e-06	3.30026e-06	1.90633	5.01643e-05	9.69255e-05	2.92915	3.40606e-09	1.18558e-08	2.57034	2.22789e-07	5.98253e-07	-0.358935	0.402172	0.635169
ENSMUSG00000029211	Gabra4	-0.663679	0.0503703	0.160819	-1.19588	0.000487819	0.000870731	-1.87786	1.12916e-07	2.76965e-07	-0.532169	0.122257	0.160531	-1.2141	0.000611795	0.00112038	-0.681958	0.0590023	0.19635
ENSMUSG00000021259	Cyp46a1	-0.663291	0.0607973	0.183757	-1.56432	2.06733e-05	4.28481e-05	-0.890394	0.0118637	0.017254	-0.900943	0.016092	0.0251226	-0.227066	0.542052	0.595188	0.67393	0.0772807	0.2337
ENSMUSG00000057715	A830018L16Rik	-0.663268	0.159845	0.352562	0.958526	0.02155	0.0308934	2.07213	2.11483e-07	5.07785e-07	1.62163	0.00014512	0.000303115	2.73521	5.54473e-11	2.01663e-10	1.11356	0.00316528	0.0261112
ENSMUSG00000015656	Hspa8	-0.663151	8.50318e-12	1.50927e-09	-1.13945	2.79772e-31	2.97687e-30	-0.712329	2.27712e-13	8.45714e-13	-0.476298	9.45376e-07	2.55613e-06	-0.0491781	0.612112	0.661637	0.42712	1.08985e-05	0.000348579
ENSMUSG00000022439	Parvg	-0.662308	0.0419777	0.141965	1.78746	3.79771e-08	1.01591e-07	2.56112	1.34158e-14	5.39708e-14	2.44975	2.23585e-13	1.11324e-12	3.22341	5.95612e-21	4.39887e-20	0.773653	0.0136288	0.072412
ENSMUSG00000052981	Ube2ql1	-0.661099	0.113273	0.281561	-1.52514	0.000487685	0.000870589	-1.59385	0.000265637	0.000475303	-0.863931	0.0497131	0.0707709	-0.932627	0.0356153	0.0504657	-0.0686832	0.906463	0.961844
ENSMUSG00000026170	Cyp27a1	-0.658431	0.0783337	0.218522	1.91044	6.73853e-08	1.7646e-07	2.05074	6.71481e-09	1.81854e-08	2.5688	2.79994e-12	1.28552e-11	2.70911	2.16716e-13	9.54827e-13	0.140287	0.678188	0.835733
ENSMUSG00000019124	Scrn1	-0.658121	0.00663638	0.0379302	1.57398	1.17702e-11	4.10431e-11	2.10753	2.05085e-19	1.10197e-18	2.23207	1.68477e-20	1.37436e-19	2.76562	5.99443e-30	7.40796e-29	0.533541	0.0160928	0.0813808
ENSMUSG00000032802	Srxn1	-0.657837	0.000211095	0.00264721	1.02433	4.27945e-09	1.23146e-08	1.04274	2.23993e-09	6.28224e-09	1.68216	3.27074e-21	2.78781e-20	1.70058	1.22366e-21	9.37597e-21	0.0184154	0.914985	0.965495
ENSMUSG00000021886	Gpr65	-0.65776	0.0697209	0.201311	0.863005	0.0105835	0.0159255	0.888447	0.00787816	0.0117702	1.5207	1.32573e-05	3.16296e-05	1.54615	1.01536e-05	2.28987e-05	0.0254309	0.958732	0.985587
ENSMUSG00000091649	Phf11b	-0.657376	0.316577	0.542704	2.93141	1.07245e-08	3.00627e-08	3.47103	1.54878e-11	5.13043e-11	3.58826	6.1376e-11	2.50466e-10	4.12793	5.76308e-14	2.65125e-13	0.539516	0.229424	0.460674
ENSMUSG00000053398	Phgdh	-0.657288	0.000134721	0.00185826	-2.74291	1.13258e-50	2.73443e-49	-1.90764	6.25245e-27	4.93595e-26	-2.08562	2.46037e-31	3.79198e-30	-1.25035	8.10993e-13	3.42641e-12	0.835271	1.6938e-06	7.97615e-05
ENSMUSG00000083367	Gm8806	-0.65691	0.0501303	0.160281	-2.29463	7.19936e-10	2.20569e-09	-1.11949	0.00127678	0.00209857	-1.63748	1.86939e-05	4.37855e-05	-0.462514	0.213687	0.260037	1.17513	0.00259673	0.0226693
ENSMUSG00000030707	Coro1a	-0.656503	0.000619548	0.0061003	2.02301	5.83419e-25	4.47666e-24	2.76175	7.50634e-43	1.23089e-41	2.67951	1.61081e-40	4.02129e-39	3.41825	3.47606e-61	1.6562e-59	0.738743	9.4855e-05	0.00184368
ENSMUSG00000055254	NA	-0.655652	0.0678678	0.198049	3.72791	1.54134e-22	1.03818e-21	3.61625	1.69893e-21	1.01446e-20	4.38352	1.21034e-28	1.58423e-27	4.27187	1.65853e-27	1.7859e-26	-0.111663	0.742696	0.878418
ENSMUSG00000021255	Esrrb	-0.65408	0.107466	0.271753	-2.52626	2.13371e-08	5.84032e-08	-1.88983	8.01526e-06	1.66447e-05	-1.87191	3.5671e-05	8.06266e-05	-1.23561	0.00363403	0.00599743	0.636446	0.195967	0.417708
ENSMUSG00000019929	Dcn	-0.65335	0.00926939	0.0486575	-2.04152	4.02633e-15	1.77881e-14	-0.362051	0.148134	0.181979	-1.38817	5.30982e-08	1.65185e-07	0.291299	0.244633	0.293385	1.67947	6.43842e-11	1.28387e-08
ENSMUSG00000106574	Gm2451	-0.652098	0.0417325	0.141402	-2.05923	1.38119e-09	4.1382e-09	-1.57709	2.09408e-06	4.60499e-06	-1.40705	4.05826e-05	9.1129e-05	-0.924939	0.0057494	0.00920724	0.482149	0.162903	0.372484
ENSMUSG00000049436	Upk1b	-0.650838	0.000659095	0.00640007	1.70446	2.3586e-19	1.33437e-18	2.89206	3.65305e-49	7.75349e-48	2.35529	8.33436e-34	1.4793e-32	3.54288	1.00346e-68	6.02524e-67	1.1876	1.34609e-10	2.55789e-08
ENSMUSG00000028613	Lrp8	-0.650792	0.0683297	0.198607	-1.85138	6.04931e-07	1.45703e-06	-0.687746	0.055456	0.0732519	-1.20055	0.00111511	0.0020755	-0.0369454	0.931352	0.943029	1.16363	0.00155854	0.0153417
ENSMUSG00000041372	B4galnt3	-0.650486	0.127043	0.303135	-3.52854	4.64861e-13	1.78674e-12	-2.73852	3.93766e-09	1.08571e-08	-2.87773	2.60113e-09	9.15126e-09	-2.08786	6.31033e-06	1.45794e-05	0.790045	0.113539	0.29743
ENSMUSG00000039232	Stx11	-0.648758	0.0252059	0.0997612	1.84919	1.32838e-10	4.29205e-10	2.17743	6.45716e-14	2.48383e-13	2.49792	3.95577e-17	2.60259e-16	2.82617	4.41631e-21	3.27964e-20	0.328241	0.234694	0.467453
ENSMUSG00000087168	Gm15983	-0.64848	0.0820384	0.225546	0.203345	0.557379	0.605758	0.73199	0.0324281	0.0444483	0.851791	0.0189453	0.0292018	1.38042	0.000101822	0.000205656	0.528633	0.121166	0.3104
ENSMUSG00000043811	Rtn4r	-0.648359	0.152288	0.341965	-2.25709	3.93072e-06	8.73782e-06	-2.05428	2.31507e-05	4.62156e-05	-1.60853	0.000975471	0.00182846	-1.40574	0.00387203	0.00636486	0.202851	0.690945	0.843739
ENSMUSG00000062591	Tubb4a	-0.647302	2.35275e-05	0.000474427	0.0356561	0.815101	0.843186	0.412493	0.0063583	0.00961153	0.682957	8.14149e-06	1.98973e-05	1.05979	4.6236e-12	1.83897e-11	0.376836	0.012707	0.0689896
ENSMUSG00000020734	Grin2c	-0.647135	0.231352	0.446558	3.01483	1.26753e-11	4.41327e-11	4.1697	2.64428e-20	1.48506e-19	3.66157	6.76727e-15	3.78218e-14	4.81647	4.62696e-24	4.09057e-23	1.15479	0.00239705	0.0212966
ENSMUSG00000048482	Bdnf	-0.647075	0.0426143	0.143578	1.79586	2.58628e-09	7.59116e-09	2.32048	2.17872e-14	8.63786e-14	2.44287	6.61609e-15	3.69929e-14	2.9675	7.36505e-21	5.41467e-20	0.524606	0.0646744	0.208632
ENSMUSG00000059674	NA	-0.646162	0.000306013	0.00352046	-1.59939	3.05904e-18	1.62853e-17	-1.51812	1.08229e-16	4.8911e-16	-0.953221	1.96516e-07	5.74814e-07	-0.871953	1.80171e-06	4.40862e-06	0.0812696	0.667317	0.829876
ENSMUSG00000028125	Abca4	-0.64592	0.00267155	0.0191441	0.548076	0.00749852	0.0115206	1.25231	6.93969e-10	2.02731e-09	1.19398	1.70192e-08	5.53662e-08	1.89821	2.42485e-19	1.62112e-18	0.704232	0.000401372	0.00553625
ENSMUSG00000031877	Ces2g	-0.645484	0.0141698	0.0667847	0.956088	0.000128289	0.000243693	2.43607	5.54083e-22	3.38485e-21	1.60154	5.46477e-10	2.04653e-09	3.08152	9.86555e-32	1.34812e-30	1.47998	9.39605e-10	1.51765e-07
ENSMUSG00000032649	Colgalt2	-0.645201	0.0100486	0.0518215	2.15519	8.02607e-20	4.6632e-19	2.27391	8.66806e-22	5.24566e-21	2.80034	6.53311e-30	9.20792e-29	2.91907	3.13555e-32	4.40778e-31	0.118712	0.593168	0.783986
ENSMUSG00000022325	Pop1	-0.644729	0.000108751	0.00159064	-1.28231	3.43314e-14	1.42734e-13	-1.24275	1.8669e-13	6.98337e-13	-0.637573	0.000163408	0.000338727	-0.598018	0.000399165	0.000748729	0.0395558	0.821084	0.920913
ENSMUSG00000031438	Rnf128	-0.643726	0.00275914	0.0195807	-0.0160704	0.954825	0.962933	0.642948	0.00208506	0.00333775	0.627652	0.00353425	0.00611125	1.28667	1.93167e-09	6.18564e-09	0.659016	0.00164698	0.0159008
ENSMUSG00000041794	Myrip	-0.643355	0.0306334	0.113981	0.883053	0.00190118	0.00315017	1.36509	1.37784e-06	3.08238e-06	1.52637	1.99968e-07	5.84278e-07	2.0084	7.65064e-12	2.98774e-11	0.482024	0.0787626	0.236507
ENSMUSG00000018341	Il12rb2	-0.642622	0.225727	0.440331	1.00387	0.0455586	0.0619873	2.38042	4.95202e-07	1.15031e-06	1.64624	0.00124739	0.00230208	3.02273	9.89906e-10	3.23991e-09	1.37648	0.0018999	0.0177691
ENSMUSG00000028644	Ermap	-0.642115	0.22717	0.442079	1.42004	0.00499888	0.00785886	1.54975	0.00230615	0.00367238	2.06206	8.07847e-05	0.000174958	2.19178	3.08401e-05	6.62405e-05	0.129689	0.793777	0.905704
ENSMUSG00000074415	2610203C20Rik	-0.638538	0.0172674	0.0769176	-1.37445	5.80756e-07	1.40089e-06	-0.72363	0.00708378	0.0106435	-0.735893	0.00739566	0.0121893	-0.0850843	0.755564	0.792511	0.650821	0.0177139	0.086912
ENSMUSG00000034438	Gbp8	-0.637477	0.235403	0.451468	2.25857	3.64146e-06	8.11715e-06	3.49084	3.27753e-12	1.13627e-11	2.89576	1.67622e-08	5.45524e-08	4.12804	3.12394e-15	1.58274e-14	1.23222	0.00569475	0.0393965
ENSMUSG00000096847	Tmem151b	-0.637283	0.174001	0.371955	-3.27677	1.98833e-10	6.35322e-10	-1.52697	0.00141875	0.00231987	-2.6394	1.62514e-07	4.79002e-07	-0.889672	0.0603918	0.0822469	1.74979	0.000393533	0.00547018
ENSMUSG00000055301	Adh7	-0.634466	0.176449	0.375098	1.02927	0.0239267	0.0340675	2.72429	7.6337e-09	2.0598e-08	1.66367	0.000383355	0.000756961	3.35867	6.20063e-12	2.44096e-11	1.695	0.000176367	0.00298603
ENSMUSG00000022425	NA	-0.633153	9.47209e-09	7.14922e-07	0.565409	2.06858e-07	5.19057e-07	0.528453	1.214e-06	2.72682e-06	1.19856	2.16563e-27	2.65598e-26	1.1616	7.62863e-26	7.51786e-25	-0.0369561	0.732979	0.872005
ENSMUSG00000024112	Cacna1h	-0.632676	0.00238715	0.017582	-3.05773	1.5483e-40	2.50583e-39	-2.26744	6.21357e-25	4.39604e-24	-2.42502	6.11811e-27	7.28222e-26	-1.63475	4.99757e-14	2.31424e-13	0.790289	0.000408243	0.00558809
ENSMUSG00000037341	NA	-0.630159	0.0514127	0.163179	0.320744	0.302536	0.350945	0.631591	0.0386875	0.0523965	0.95088	0.00304162	0.00530772	1.26173	7.32421e-05	0.000150644	0.310841	0.312244	0.551609
ENSMUSG00000031409	Tceal6	-0.629966	0.0479832	0.155596	-1.9608	1.0208e-08	2.86449e-08	-1.7004	4.4429e-07	1.03597e-06	-1.3307	0.00013815	0.000289267	-1.07033	0.00168614	0.00290914	0.260419	0.510386	0.724916
ENSMUSG00000022861	Dgkg	-0.629613	0.150742	0.339722	0.997249	0.016496	0.0240842	1.47776	0.000326934	0.000578637	1.62676	0.000160125	0.000332392	2.10727	7.85814e-07	1.99254e-06	0.480486	0.225766	0.456678
ENSMUSG00000074342	I830077J02Rik	-0.629274	0.0816988	0.224957	2.24356	1.29825e-10	4.19639e-10	2.25349	1.17678e-10	3.65878e-10	2.87277	1.80449e-15	1.04392e-14	2.88271	1.54895e-15	8.04459e-15	0.00992073	0.978913	0.993928
ENSMUSG00000085925	Rtl1	-0.628841	0.450555	0.662596	-2.49348	0.00447814	0.00708154	-1.65547	0.0519461	0.0689201	-1.86439	0.0296896	0.0442468	-1.02651	0.229205	0.276815	0.838018	0.319723	0.559013
ENSMUSG00000007805	Twist2	-0.627522	0.0665634	0.195763	-1.60987	5.20455e-06	1.14248e-05	-1.61903	4.82752e-06	1.02275e-05	-0.982292	0.00575903	0.00964435	-0.991445	0.00514323	0.00830319	-0.00914277	1	1
ENSMUSG00000031340	Gabre	-0.627243	0.0669992	0.196472	-1.40553	7.15832e-05	0.000140181	-0.478221	0.157209	0.192323	-0.778223	0.0309278	0.0459057	0.149036	0.673472	0.718442	0.927306	0.009239	0.0553107
ENSMUSG00000063804	Lin28b	-0.626764	0.142426	0.326741	-5.58308	9.26051e-20	5.35538e-19	-5.2259	1.27534e-18	6.52493e-18	-4.95399	1.83553e-15	1.05997e-14	-4.59737	6.21514e-15	3.09263e-14	0.35752	0.814403	0.918271
ENSMUSG00000001520	Nrip2	-0.625744	0.0504264	0.160928	-1.06194	0.00109744	0.00187239	-0.815457	0.0111528	0.0162929	-0.436156	0.195993	0.245127	-0.189682	0.570568	0.622302	0.24649	0.461361	0.686984
ENSMUSG00000045613	Chrm2	-0.625596	0.0085658	0.0457512	1.11029	1.65138e-06	3.81644e-06	1.36435	4.34136e-09	1.19255e-08	1.73587	3.11291e-13	1.5362e-12	1.98993	9.14538e-17	5.16671e-16	0.25406	0.264325	0.501631
ENSMUSG00000063446	Plppr1	-0.62453	0.229208	0.444172	-3.05731	1.52101e-07	3.86401e-07	-2.23347	4.49172e-05	8.72209e-05	-2.43244	2.67877e-05	6.14945e-05	-1.60877	0.00300918	0.0050315	0.823864	0.161618	0.370908
ENSMUSG00000068154	Insm1	-0.624294	0.140939	0.32465	-2.12369	2.12079e-06	4.8465e-06	-1.28306	0.00298288	0.00469173	-1.49921	0.000966978	0.00181317	-0.65869	0.133945	0.170581	0.840633	0.0653307	0.21012
ENSMUSG00000078532	Nkain1	-0.62388	0.000486493	0.00504908	-1.07738	2.42272e-09	7.12395e-09	-1.49558	2.88112e-16	1.26939e-15	-0.453492	0.0119972	0.0191556	-0.871697	1.71827e-06	4.21273e-06	-0.418207	0.0221311	0.101465
ENSMUSG00000025496	Drd4	-0.623876	0.124314	0.299153	-2.33034	2.35514e-07	5.88079e-07	-2.11283	1.92789e-06	4.25285e-06	-1.70617	0.000166394	0.000344342	-1.48871	0.00108344	0.00192559	0.217555	0.679284	0.835952
ENSMUSG00000053214	Gm9899	-0.622739	0.0660343	0.194704	1.5878	5.26512e-07	1.27614e-06	1.44679	4.94345e-06	1.04607e-05	2.21047	2.13144e-11	9.02885e-11	2.06947	3.7567e-10	1.27717e-09	-0.141016	0.644314	0.814855
ENSMUSG00000041506	Rrp9	-0.622427	1.3981e-07	6.66138e-06	-1.05021	1.40834e-18	7.64364e-18	-0.872884	2.05451e-13	7.66383e-13	-0.427781	0.000353325	0.000701784	-0.250455	0.0360165	0.0509805	0.177326	0.139757	0.33935
ENSMUSG00000035615	Frmpd1	-0.622421	0.100226	0.258809	-0.057327	0.894754	0.911802	0.964526	0.00854039	0.0126927	0.565082	0.140315	0.181906	1.5869	2.48048e-05	5.37421e-05	1.02184	0.00528639	0.0373516
ENSMUSG00000002565	Scin	-0.622251	0.411272	0.630313	0.568236	0.432414	0.483881	1.72238	0.0165048	0.0235604	1.1904	0.103885	0.138605	2.3445	0.00170337	0.00293743	1.15411	0.10621	0.286111
ENSMUSG00000069892	9930111J21Rik2	-0.622071	0.0132812	0.063919	4.16138	1.4604e-76	8.33514e-75	4.41601	9.87701e-85	6.28084e-83	4.78336	5.45985e-91	7.41071e-89	5.03801	2.36524e-99	3.47304e-97	0.254616	0.174955	0.389668
ENSMUSG00000049353	Rd3	-0.621926	0.0572665	0.176655	1.50497	8.56899e-07	2.03629e-06	1.94326	2.3968e-10	7.27176e-10	2.12683	2.38093e-11	1.00357e-10	2.56513	1.08854e-15	5.71405e-15	0.438283	0.133417	0.329504
ENSMUSG00000082127	Gm13577	-0.621607	0.0748604	0.211908	-1.58127	1.58601e-05	3.33037e-05	-1.27443	0.000399404	0.000699845	-0.959518	0.0112024	0.0179594	-0.652716	0.0838122	0.111281	0.30686	0.461509	0.687044
ENSMUSG00000044788	Fads6	-0.621486	0.0492136	0.158409	-0.208812	0.498666	0.548855	0.859731	0.00486487	0.0074736	0.412673	0.196472	0.245696	1.48119	2.21413e-06	5.3569e-06	1.06854	0.000500535	0.00651988
ENSMUSG00000023829	Slc22a1	-0.620796	0.194012	0.398756	-0.99127	0.0381658	0.0526075	-1.2424	0.00938433	0.0138602	-0.370421	0.454705	0.514819	-0.621521	0.201913	0.246881	-0.25111	0.634067	0.809379
ENSMUSG00000024011	Pi16	-0.620588	0.152028	0.341761	1.55701	0.000228842	0.000423446	3.15323	9.0252e-13	3.23513e-12	2.17755	4.77573e-07	1.3371e-06	3.77376	1.25617e-16	7.01689e-16	1.5962	0.000110238	0.00207283
ENSMUSG00000030498	Gas2	-0.620541	0.0026042	0.0187698	-1.49026	1.41905e-12	5.27634e-12	-1.74048	2.46144e-16	1.08984e-15	-0.869711	3.28366e-05	7.45853e-05	-1.11993	1.11057e-07	3.06213e-07	-0.250215	0.240401	0.474458
ENSMUSG00000097391	Mirg	-0.619583	0.0175842	0.0779634	-3.15994	5.7176e-27	4.8478e-26	-2.94885	2.79078e-24	1.92061e-23	-2.54028	2.32373e-18	1.65635e-17	-2.3292	5.47487e-16	2.933e-15	0.211109	0.486076	0.708072
ENSMUSG00000027199	Gatm	-0.619554	0.0190438	0.0823447	-0.446287	0.0891931	0.11527	0.491046	0.0588312	0.0773183	0.17327	0.517805	0.575475	1.11059	2.62674e-05	5.68042e-05	0.937331	0.000354247	0.00503679
ENSMUSG00000026343	Gpr39	-0.618752	0.0535677	0.168234	-0.135373	0.675902	0.71636	0.62866	0.0419313	0.0564678	0.483374	0.132918	0.173248	1.24739	7.89662e-05	0.000161902	0.764025	0.0134145	0.0715322
ENSMUSG00000075394	Hoxc4	-0.617785	0.191794	0.395892	-3.47722	1.93438e-10	6.18817e-10	-1.34938	0.00488967	0.00750878	-2.85894	1.31596e-07	3.91678e-07	-0.731517	0.130241	0.166179	2.12782	0.000100544	0.00191979
ENSMUSG00000046598	Bdh1	-0.617611	0.10015	0.258697	-1.51244	8.75769e-05	0.000170038	-0.0629283	0.869947	0.890851	-0.894795	0.020428	0.0313048	0.554682	0.139443	0.176885	1.44951	0.000170025	0.00290786
ENSMUSG00000019987	Arg1	-0.617361	0.307661	0.533306	1.59418	0.00643843	0.00997635	5.18919	9.62401e-15	3.9057e-14	2.21145	0.000242421	0.000492465	5.80644	5.38783e-17	3.09255e-16	3.59498	6.26632e-09	8.24351e-07
ENSMUSG00000039013	Siglecf	-0.616885	0.341577	0.566618	5.7326	6.26001e-33	7.18123e-32	5.83097	7.09031e-34	7.76425e-33	6.34892	5.76389e-36	1.16811e-34	6.44736	6.4796e-37	1.16287e-35	0.0982645	0.790221	0.903665
ENSMUSG00000105565	Gm43566	-0.616396	0.0935242	0.247113	-1.13052	0.00256221	0.00417733	-1.82126	2.76123e-06	5.99938e-06	-0.51408	0.182225	0.230143	-1.20475	0.00203168	0.00347183	-0.690703	0.0834726	0.245583
ENSMUSG00000052749	Trim30b	-0.615452	0.461169	0.672882	3.88892	1.50735e-12	5.59052e-12	4.21888	1.33473e-14	5.37083e-14	4.5031	1.57997e-14	8.5809e-14	4.83319	1.1449e-16	6.4143e-16	0.329716	0.451123	0.679081
ENSMUSG00000034768	Asb16	-0.615379	0.331481	0.557358	-2.35151	0.000443918	0.000795889	-1.78636	0.00628267	0.0095061	-1.73592	0.008557	0.0139713	-1.17085	0.0733944	0.0985344	0.56517	0.392403	0.627229
ENSMUSG00000056758	Hmga2	-0.615012	0.000115647	0.00165596	-3.55426	4.21771e-90	3.33944e-88	-4.26437	9.85199e-116	1.25299e-113	-2.93923	8.47249e-65	5.47391e-63	-3.64933	5.16329e-89	5.7915e-87	-0.710106	5.64369e-05	0.00125388
ENSMUSG00000054162	Spock3	-0.61493	0.111809	0.278995	-2.49019	9.3583e-09	2.6352e-08	-0.384514	0.316728	0.364925	-1.87499	1.74055e-05	4.09516e-05	0.230431	0.565979	0.617891	2.10565	1.07086e-06	5.51464e-05
ENSMUSG00000020042	Btbd11	-0.613845	0.0470542	0.153415	-1.19457	0.000141353	0.000267158	-0.304774	0.323833	0.372149	-0.580705	0.0649012	0.090276	0.309074	0.31816	0.371739	0.889794	0.00450575	0.0334914
ENSMUSG00000041907	Gpr45	-0.613609	0.0727934	0.208073	-0.733553	0.0336699	0.0467936	-1.31483	0.000183323	0.000333638	-0.119927	0.751735	0.792044	-0.701171	0.0472533	0.0655419	-0.581262	0.101965	0.279094
ENSMUSG00000048387	Osr1	-0.613555	0.00248439	0.0181246	-1.13089	3.50193e-08	9.40993e-08	-0.393193	0.0515378	0.0684572	-0.517334	0.0115935	0.0185514	0.220364	0.278879	0.329876	0.737701	0.000314524	0.00463944
ENSMUSG00000035049	Rrp12	-0.612923	0.000634917	0.00621399	-1.31265	6.42698e-13	2.44486e-12	-0.615555	0.000605538	0.00103609	-0.699723	0.000125669	0.000264608	-0.00262979	0.993794	0.996323	0.697097	0.000130936	0.00237894
ENSMUSG00000036446	Lum	-0.612582	0.233894	0.449584	-2.97035	7.8089e-08	2.03402e-07	-1.16471	0.0249691	0.0347733	-2.35776	1.26466e-05	3.0244e-05	-0.552126	0.283561	0.334875	1.80564	0.000658531	0.00803368
ENSMUSG00000006389	Mpl	-0.612383	0.1746	0.372738	0.775539	0.0638455	0.0846709	0.896983	0.0338562	0.0462253	1.38782	0.00157649	0.00286461	1.50928	0.000533173	0.000982522	0.121426	0.772672	0.89465
ENSMUSG00000061298	Agbl4	-0.611655	0.415811	0.634745	1.91866	0.00318613	0.00513853	2.18167	0.00077263	0.0013043	2.52966	0.000200101	0.000410625	2.79273	3.7495e-05	7.98338e-05	0.262885	0.67166	0.832119
ENSMUSG00000073490	Ifi207	-0.610718	0.112552	0.280287	1.45063	0.000120804	0.000230478	1.55453	3.78933e-05	7.40715e-05	2.0613	1.03615e-07	3.12353e-07	2.16521	2.48597e-08	7.27942e-08	0.103893	0.78085	0.898901
ENSMUSG00000098098	Bvht	-0.609288	0.00180046	0.0140217	1.15207	1.07016e-09	3.23271e-09	0.701815	0.000211793	0.000382905	1.76135	1.56905e-19	1.2097e-18	1.3111	1.42717e-11	5.44314e-11	-0.450256	0.0151854	0.0781131
ENSMUSG00000040463	Mybbp1a	-0.608504	1.63488e-11	2.61451e-09	-1.86464	4.74069e-89	3.62899e-87	-1.2829	1.35196e-44	2.42093e-43	-1.25614	1.90752e-42	5.2667e-41	-0.674398	1.13465e-13	5.10499e-13	0.581741	1.93236e-10	3.42984e-08
ENSMUSG00000050926	Dcaf12l2	-0.607019	0.182608	0.383396	-2.7598	4.3401e-08	1.15583e-07	-1.57906	0.000842663	0.00141601	-2.15249	2.0443e-05	4.76267e-05	-0.971938	0.0407009	0.0571306	1.18074	0.0211275	0.0981453
ENSMUSG00000032815	Fanca	-0.606477	0.000262015	0.0031256	-1.55838	5.18702e-20	3.04879e-19	-1.285	2.50076e-14	9.87586e-14	-0.951896	1.81659e-08	5.89898e-08	-0.678515	5.31366e-05	0.000111232	0.273383	0.10761	0.28813
ENSMUSG00000081769	Gm12216	-0.606433	0.423667	0.639838	2.97847	9.8433e-11	3.21255e-10	3.50287	1.45069e-14	5.81574e-14	3.5842	4.02055e-13	1.96431e-12	4.10867	3.90158e-17	2.26115e-16	0.524266	0.160999	0.37012
ENSMUSG00000080942	Zfp36l1-ps	-0.606364	0.140419	0.323821	-3.27897	4.19185e-11	1.40035e-10	-2.69291	1.04026e-08	2.78185e-08	-2.67173	1.97865e-07	5.7855e-07	-2.086	1.3188e-05	2.94094e-05	0.586148	0.34857	0.585155
ENSMUSG00000030672	Mylpf	-0.606255	0.530265	0.729381	1.71353	0.081747	0.106378	3.4733	0.000961041	0.00160458	2.31977	0.0210817	0.0322393	4.07953	0.000163158	0.000320756	1.75976	0.0737121	0.226997
ENSMUSG00000020684	Rasl10b	-0.605749	0.0688521	0.199669	-1.61588	2.3361e-06	5.31745e-06	-1.60407	2.69718e-06	5.86495e-06	-1.0101	0.00303726	0.00530126	-0.998292	0.00338508	0.00561411	0.0118127	0.97795	0.993601
ENSMUSG00000029217	Tec	-0.605514	0.0208412	0.0872843	0.257878	0.316195	0.365347	0.567019	0.0260793	0.0362258	0.863383	0.000960099	0.00180111	1.17252	7.13135e-06	1.6341e-05	0.309139	0.22627	0.457153
ENSMUSG00000026786	Apbb1ip	-0.604739	0.0157497	0.0720038	2.57629	3.24146e-26	2.64558e-25	3.44877	2.21646e-43	3.77241e-42	3.18099	2.02233e-36	4.20395e-35	4.05347	4.12797e-55	1.6302e-53	0.872468	9.52633e-05	0.00184939
ENSMUSG00000029657	Hsph1	-0.604033	1.93618e-09	1.69044e-07	-1.83751	7.14025e-70	3.42224e-68	-1.35126	8.01048e-40	1.13396e-38	-1.23348	5.74435e-33	9.75634e-32	-0.747229	2.13563e-13	9.41962e-13	0.486248	2.40255e-06	0.000105739
ENSMUSG00000029610	Aimp2	-0.603757	0.000132228	0.00183325	-1.16467	3.61895e-13	1.4031e-12	-1.20896	4.56969e-14	1.7747e-13	-0.560913	0.000472965	0.000924634	-0.605197	0.000160038	0.000315198	-0.0442836	0.783564	0.900225
ENSMUSG00000026177	Slc11a1	-0.602428	0.0235525	0.095129	0.851923	0.00102416	0.00175366	1.86056	1.38225e-12	4.90361e-12	1.45434	4.1732e-08	1.31216e-07	2.46297	7.91618e-20	5.48765e-19	1.00863	7.47589e-05	0.00155807
ENSMUSG00000026458	Ppfia4	-0.602196	0.000796698	0.00738706	0.442267	0.0115264	0.0172511	0.368346	0.0354545	0.0482892	1.04446	5.25965e-09	1.79759e-08	0.970539	5.7304e-08	1.62467e-07	-0.0739207	0.675171	0.834126
ENSMUSG00000068699	Flnc	-0.600062	0.000102901	0.00152203	-1.75675	2.03407e-28	1.85932e-27	-1.2813	3.00724e-16	1.32351e-15	-1.15668	1.88537e-13	9.45796e-13	-0.681241	1.2318e-05	2.75568e-05	0.475443	0.00237489	0.0211579
ENSMUSG00000079499	6530402F18Rik	-0.599974	0.00488226	0.0302603	2.10568	1.24053e-25	9.84623e-25	1.89455	3.46841e-21	2.03715e-20	2.70562	2.99852e-38	6.79271e-37	2.4945	6.51052e-33	9.44346e-32	-0.211137	0.261778	0.498921
ENSMUSG00000079501	Gm5138	-0.598441	0.0467122	0.152626	-1.97394	8.20439e-10	2.49656e-09	-1.44188	3.82561e-06	8.19947e-06	-1.37538	2.77868e-05	6.36523e-05	-0.843364	0.00810976	0.0127152	0.532076	0.12225	0.312162
ENSMUSG00000034212	Ankmy1	-0.59803	0.32954	0.555918	0.439438	0.446716	0.49792	1.99259	0.000287914	0.000513005	1.03737	0.0795843	0.10855	2.59044	5.87849e-06	1.36167e-05	1.5531	0.0037168	0.0293851
ENSMUSG00000022053	Ebf2	-0.59731	0.470357	0.680753	-0.285602	0.734685	0.770761	2.34623	0.00483787	0.00743353	0.311712	0.712528	0.756956	2.94347	0.000567391	0.0010426	2.63181	0.0017881	0.0169293
ENSMUSG00000061576	Dpp6	-0.596938	0.223381	0.437445	-0.550078	0.260506	0.306415	0.940747	0.0408605	0.0551131	0.0468974	0.94138	0.953781	1.53762	0.00106414	0.00189336	1.4908	0.00161076	0.015661
ENSMUSG00000001865	Cpa3	-0.596596	0.0812972	0.224312	0.996205	0.00324438	0.00522883	0.890264	0.00837362	0.0124655	1.59278	3.77554e-06	9.57188e-06	1.48685	1.5557e-05	3.44027e-05	-0.105944	0.754072	0.885749
ENSMUSG00000064225	Paqr9	-0.596063	0.416627	0.634886	2.97554	1.60759e-05	3.37198e-05	3.98277	2.04161e-08	5.32559e-08	3.57122	5.66657e-07	1.57289e-06	4.57847	4.97983e-10	1.67711e-09	1.00715	0.105614	0.285248
ENSMUSG00000078905	Gm14393	-0.595805	0.155061	0.345971	0.796642	0.0463379	0.0629638	-0.0209401	0.981569	0.985903	1.39239	0.000663659	0.0012743	0.574861	0.166035	0.207073	-0.817578	0.0406671	0.153471
ENSMUSG00000026443	Lrrn2	-0.594949	0.0746586	0.211583	-1.11358	0.00097472	0.00167397	-0.849903	0.0111714	0.0163147	-0.518624	0.122493	0.160802	-0.254947	0.45012	0.505798	0.263682	0.436497	0.666443
ENSMUSG00000056418	BC043934	-0.59437	0.039164	0.135484	1.83652	7.90532e-12	2.79647e-11	1.71144	1.71542e-10	5.26457e-10	2.43083	3.4439e-18	2.43226e-17	2.30577	1.52436e-16	8.48137e-16	-0.125085	0.62707	0.804886
ENSMUSG00000000794	Kcnn3	-0.594347	0.0593467	0.180691	1.7579	1.50445e-08	4.16593e-08	1.65495	9.17797e-08	2.26705e-07	2.35221	1.72214e-13	8.67352e-13	2.24927	1.52739e-12	6.31766e-12	-0.102956	0.731419	0.870973
ENSMUSG00000031389	Arhgap4	-0.593695	0.0396866	0.136794	1.58029	2.27131e-08	6.19908e-08	2.476	9.7341e-18	4.71016e-17	2.17395	7.89818e-14	4.07837e-13	3.06966	6.24263e-25	5.81158e-24	0.895706	0.000986354	0.0109121
ENSMUSG00000045709	Smkr-ps	-0.593365	0.217576	0.430251	2.99875	1.84877e-13	7.31536e-13	2.75375	1.317e-11	4.3815e-11	3.59174	4.50659e-17	2.95176e-16	3.34679	4.43765e-15	2.22876e-14	-0.245072	0.488527	0.709978
ENSMUSG00000033220	Rac2	-0.592999	0.00815764	0.0441682	2.09665	2.64779e-20	1.58397e-19	2.8442	2.56447e-34	2.86653e-33	2.68964	5.71117e-31	8.5891e-30	3.43719	6.75389e-47	1.955e-45	0.747546	0.00060334	0.00753102
ENSMUSG00000037370	Enpp1	-0.592218	0.00243563	0.0178576	2.34076	5.15996e-34	6.19656e-33	2.33557	7.66665e-34	8.384e-33	2.93296	4.9674e-49	1.87024e-47	2.92777	7.34336e-49	2.29864e-47	-0.00519164	0.977539	0.993601
ENSMUSG00000084960	B430010I23Rik	-0.591899	0.73925	0.865594	5.89936	3.31713e-27	2.84235e-26	6.34659	7.31452e-32	7.33814e-31	6.48794	1.08392e-28	1.42453e-27	6.93553	2.49842e-33	3.72961e-32	0.446602	0.191596	0.411743
ENSMUSG00000030745	Il21r	-0.590953	0.141099	0.324935	1.27088	0.00113877	0.001939	2.7963	3.22161e-12	1.11736e-11	1.86178	3.25143e-06	8.31229e-06	3.38718	3.35032e-16	1.81714e-15	1.5254	5.67097e-05	0.00125821
ENSMUSG00000029061	Mmp23	-0.589586	6.79988e-05	0.00108852	0.612173	2.60846e-05	5.35279e-05	0.914723	3.39747e-10	1.01716e-09	1.20176	4.47939e-16	2.71282e-15	1.50431	3.5286e-24	3.13844e-23	0.302549	0.0359111	0.140991
ENSMUSG00000029123	Stk32b	-0.589354	0.150593	0.33948	-3.97157	1.04802e-15	4.79943e-15	-3.68664	1.2e-14	4.85044e-14	-3.38173	6.87057e-12	3.04621e-11	-3.0969	6.88231e-11	2.48354e-10	0.285008	0.671642	0.832119
ENSMUSG00000096488	Gm10409	-0.588653	0.0997399	0.257884	-2.2412	5.65253e-09	1.6165e-08	-2.38898	6.10741e-10	1.79033e-09	-1.65244	1.6677e-05	3.93121e-05	-1.8002	3.04999e-06	7.27243e-06	-0.147744	0.746444	0.880701
ENSMUSG00000043773	1700048O20Rik	-0.588132	0.0983709	0.25551	-0.206356	0.556395	0.604882	-1.11529	0.00199316	0.00319761	0.381775	0.290912	0.34824	-0.527125	0.14974	0.188629	-0.908922	0.0121203	0.0668376
ENSMUSG00000069011	Gm10254	-0.588023	0.00752802	0.0416556	-1.33933	3.34826e-09	9.72856e-09	-1.19597	1.12211e-07	2.75321e-07	-0.751282	0.00103069	0.00192637	-0.607927	0.00781381	0.0122831	0.143361	0.536228	0.74366
ENSMUSG00000048416	Mlf1	-0.587835	0.0502766	0.160615	0.325629	0.274416	0.321209	0.502783	0.0917393	0.116819	0.913461	0.002394	0.00424688	1.09061	0.000298134	0.000567661	0.177153	0.552647	0.756214
ENSMUSG00000031538	Plat	-0.58712	1.9453e-07	8.72791e-06	1.13153	3.55619e-24	2.62281e-23	1.17854	4.62015e-26	3.46447e-25	1.71865	1.16297e-51	4.85384e-50	1.76566	2.43843e-54	9.28905e-53	0.0470122	0.668944	0.830893
ENSMUSG00000030606	Hapln3	-0.587058	0.0509771	0.162275	-1.46944	2.43594e-06	5.53146e-06	-2.06419	1.38336e-10	4.27718e-10	-0.882332	0.00468963	0.0079541	-1.47705	5.14537e-06	1.19752e-05	-0.594732	0.0719216	0.223167
ENSMUSG00000024670	Cd6	-0.586843	0.496404	0.703018	3.55482	9.88788e-07	2.3339e-06	5.42028	2.5843e-12	9.02522e-12	4.14107	5.91776e-08	1.83462e-07	6.00656	1.1165e-13	5.02469e-13	1.86533	0.00394968	0.0307151
ENSMUSG00000030867	Plk1	-0.586043	1.01797e-06	3.43264e-05	-1.99528	7.58758e-58	2.41725e-56	-1.78714	1.91815e-47	3.82021e-46	-1.40924	2.18716e-30	3.17118e-29	-1.2011	8.80985e-23	7.17221e-22	0.208142	0.0899067	0.258256
ENSMUSG00000050921	P2ry10	-0.585499	0.422997	0.639296	2.88352	4.25746e-05	8.54242e-05	4.12007	1.90239e-08	4.9753e-08	3.46873	1.56021e-06	4.12177e-06	4.70528	5.73284e-10	1.91871e-09	1.23648	0.0543932	0.185506
ENSMUSG00000090164	BC035044	-0.584621	0.265975	0.487695	1.53756	0.00188144	0.00311939	2.29928	3.61685e-06	7.77992e-06	2.12203	3.13467e-05	7.13518e-05	2.88375	2.04866e-08	6.04161e-08	0.761686	0.102389	0.279545
ENSMUSG00000054477	Kcnn2	-0.584351	0.125367	0.300778	0.49967	0.178968	0.218298	0.210422	0.581646	0.627362	1.084	0.00437036	0.00744072	0.794765	0.0370283	0.0523026	-0.289248	0.437787	0.667277
ENSMUSG00000050675	Gp1ba	-0.584336	0.0899283	0.240524	0.456515	0.175757	0.214721	0.925024	0.00504499	0.00772825	1.04081	0.00222396	0.00396133	1.50932	7.9123e-06	1.80304e-05	0.468499	0.147415	0.350411
ENSMUSG00000040688	Tbl3	-0.584252	9.97016e-08	5.09614e-06	-1.23289	1.7467e-28	1.60118e-27	-0.935349	2.50514e-17	1.18037e-16	-0.648636	5.36195e-09	1.83216e-08	-0.351095	0.00149013	0.00259137	0.297542	0.00754096	0.0481588
ENSMUSG00000037169	Mycn	-0.584158	3.48827e-06	9.61477e-05	-1.70028	2.71782e-39	4.18876e-38	-1.61106	1.19527e-35	1.42375e-34	-1.11611	4.66223e-18	3.26984e-17	-1.0269	1.38341e-15	7.20339e-15	0.0892171	0.492039	0.712645
ENSMUSG00000035486	Plk5	-0.583874	0.146149	0.332759	0.0846998	0.823548	0.850997	1.33867	0.000270652	0.000483741	0.668541	0.0900066	0.121534	1.92245	4.96331e-07	1.287e-06	1.25394	0.000599188	0.00749078
ENSMUSG00000024334	H2-Oa	-0.581678	0.422496	0.638902	2.42298	4.97927e-05	9.92046e-05	3.03564	3.97628e-07	9.31471e-07	3.00416	1.42547e-06	3.78377e-06	3.61686	7.18425e-09	2.20483e-08	0.612567	0.248942	0.484705
ENSMUSG00000021958	NA	-0.581663	0.00148062	0.0120722	-1.07478	6.47217e-09	1.84371e-08	-1.06817	7.90739e-09	2.13116e-08	-0.493115	0.00793807	0.0130274	-0.486498	0.00879384	0.0137208	0.00661788	0.976618	0.993241
ENSMUSG00000020901	Pik3r5	-0.581164	0.0638175	0.190006	2.81805	1.70813e-19	9.75936e-19	3.27065	5.84763e-25	4.14805e-24	3.39915	6.9751e-26	7.88949e-25	3.85176	7.91373e-32	1.08693e-30	0.452589	0.112165	0.295835
ENSMUSG00000007591	NA	-0.578438	0.167291	0.362746	-0.835842	0.0479795	0.0650193	-1.33926	0.00184295	0.00297197	-0.257356	0.568192	0.623468	-0.760714	0.0877723	0.115948	-0.503391	0.258193	0.495054
ENSMUSG00000004952	Rasa4	-0.577622	0.0664214	0.195559	-0.133988	0.669931	0.710767	0.623825	0.042878	0.057637	0.443632	0.160065	0.204717	1.20143	0.00012198	0.00024402	0.757809	0.0139178	0.0734399
ENSMUSG00000052125	F730043M19Rik	-0.577103	0.0245494	0.0976894	0.695389	0.00548507	0.00858144	0.458171	0.0697162	0.0905627	1.27248	6.6182e-07	1.82263e-06	1.03526	5.37957e-05	0.000112553	-0.23722	0.341012	0.577968
ENSMUSG00000040569	Slc26a7	-0.575723	0.074023	0.210348	-4.50694	1.68708e-30	1.72139e-29	-3.9893	7.95421e-26	5.89341e-25	-3.93097	2.97457e-24	3.06216e-23	-3.4134	6.57251e-20	4.57978e-19	0.517679	0.204118	0.427829
ENSMUSG00000038279	Nop2	-0.574987	7.56347e-08	4.01996e-06	-1.53914	7.62675e-45	1.45439e-43	-1.10511	1.67695e-24	1.16399e-23	-0.964154	9.40428e-19	6.92333e-18	-0.530124	9.27229e-07	2.3328e-06	0.434031	6.95079e-05	0.00146565
ENSMUSG00000030302	Atp2b2	-0.574717	0.35065	0.575645	4.13164	5.96807e-18	3.12467e-17	4.72185	1.8015e-22	1.12651e-21	4.70582	7.67213e-21	6.39424e-20	5.29607	1.77048e-25	1.70931e-24	0.590102	0.129957	0.324064
ENSMUSG00000026389	Steap3	-0.574661	0.0347164	0.124917	0.518706	0.0523427	0.0705297	1.25083	3.0013e-06	6.49565e-06	1.09336	5.79179e-05	0.000127538	1.82548	2.76425e-11	1.03185e-10	0.732124	0.00559007	0.0389596
ENSMUSG00000033768	Nrxn2	-0.574258	0.0806912	0.223134	1.12679	0.000414179	0.000744886	1.00089	0.00168587	0.00273122	1.701	2.08422e-07	6.07769e-07	1.57512	1.53481e-06	3.77957e-06	-0.125902	0.686269	0.840308
ENSMUSG00000027568	Ntsr1	-0.57366	0.164044	0.358446	-3.99148	3.83503e-16	1.80593e-15	-6.00425	2.67065e-25	1.92918e-24	-3.41744	2.16314e-12	1.00342e-11	-5.429	6.93591e-21	5.10382e-20	-2.0123	0.00218646	0.0199863
ENSMUSG00000031725	Ces1f	-0.573015	0.0768668	0.215847	-3.66877	1.57341e-21	1.0041e-20	-2.92628	1.18328e-15	5.0203e-15	-3.09547	5.59336e-16	3.35851e-15	-2.3531	1.22581e-10	4.33436e-10	0.742515	0.0783128	0.235507
ENSMUSG00000036151	Tm6sf2	-0.572348	0.144411	0.329828	0.797553	0.0232948	0.0332237	1.39383	4.99411e-05	9.65469e-05	1.3698	0.000239771	0.000487388	1.96606	6.39706e-08	1.80544e-07	0.596249	0.0772944	0.2337
ENSMUSG00000083391	Gm14148	-0.571946	0.0508785	0.162057	-2.34478	5.06911e-13	1.9425e-12	-1.68166	6.27364e-08	1.56885e-07	-1.77268	7.22362e-08	2.21591e-07	-1.10963	0.000399828	0.000749887	0.663132	0.0609047	0.20019
ENSMUSG00000071656	Lrrn4cl	-0.571657	0.0918845	0.243827	0.486361	0.13807	0.172476	1.29841	8.04403e-05	0.00015255	1.058	0.00167258	0.00302796	1.87004	3.2726e-08	9.50874e-08	0.812047	0.0127686	0.0692025
ENSMUSG00000066042	Med18	-0.570518	0.0119615	0.0592283	-1.06016	4.36133e-06	9.65784e-06	-0.88559	0.000108486	0.000202832	-0.489629	0.0346245	0.0509433	-0.315063	0.171479	0.213253	0.174569	0.456924	0.683296
ENSMUSG00000024827	Gldc	-0.570289	0.122429	0.296206	-1.43666	0.000193259	0.000360578	-0.855694	0.0230145	0.0322235	-0.86625	0.0276411	0.0414463	-0.285348	0.483798	0.538918	0.580969	0.157436	0.364818
ENSMUSG00000032850	Rnft2	-0.570079	0.0115626	0.0577487	-1.60686	6.96294e-12	2.46959e-11	-1.7044	4.5716e-13	1.66645e-12	-1.03676	9.18664e-06	2.23098e-05	-1.1343	1.4269e-06	3.5269e-06	-0.0975342	0.685894	0.840113
ENSMUSG00000059668	Krt4	-0.569964	0.470533	0.680947	-1.11565	0.160462	0.197756	7.13089	9.74057e-13	3.48306e-12	-0.545625	0.494813	0.554009	7.7008	5.99378e-14	2.75346e-13	8.24652	4.10987e-15	2.14137e-12
ENSMUSG00000023078	Cxcl13	-0.569431	0.30323	0.528517	0.575626	0.288511	0.336197	1.90693	0.000573591	0.000984343	1.14503	0.0377982	0.0551804	2.47631	1.25375e-05	2.80363e-05	1.33129	0.0141328	0.0741145
ENSMUSG00000054034	Tceal5	-0.569144	0.0768079	0.215794	-1.93167	1.20872e-08	3.3754e-08	-1.27193	0.000110131	0.000205813	-1.36245	6.8141e-05	0.000148993	-0.70275	0.033882	0.0481744	0.659745	0.0573651	0.192512
ENSMUSG00000030830	Itgal	-0.568855	0.0140657	0.0664684	3.23353	1.13796e-41	1.92465e-40	4.25777	2.7238e-65	9.99881e-64	3.80236	1.30861e-53	5.98771e-52	4.82661	2.21163e-78	1.77723e-76	1.02424	2.70187e-06	0.000114748
ENSMUSG00000053626	Tll1	-0.568167	0.0326076	0.119293	0.739467	0.00452891	0.00715833	0.798226	0.00213793	0.00341865	1.30762	8.45739e-07	2.29973e-06	1.36638	2.74395e-07	7.30154e-07	0.0587569	0.822185	0.921564
ENSMUSG00000112478	AC153370.2	-0.568013	0.0497732	0.15948	-3.43805	6.56249e-27	5.5467e-26	-2.34508	1.09564e-14	4.43304e-14	-2.87002	5.13155e-20	4.06653e-19	-1.77706	2.59284e-09	8.22135e-09	1.09298	0.000264384	0.0040477
ENSMUSG00000040078	Ptges3-ps	-0.567997	0.145647	0.331992	-1.34358	0.000740378	0.00129198	-1.31772	0.000885065	0.00148402	-0.775508	0.0545427	0.077071	-0.749645	0.0605603	0.0824555	0.0258782	0.973446	0.991906
ENSMUSG00000029718	Pcolce	-0.56754	1.67331e-07	7.7221e-06	0.090959	0.399106	0.450385	0.670798	5.51732e-10	1.62383e-09	0.658499	1.30336e-09	4.70119e-09	1.23834	1.05157e-29	1.28188e-28	0.579839	7.95531e-08	6.71013e-06
ENSMUSG00000025964	Adam23	-0.56734	0.031063	0.115181	3.20857	1.85846e-35	2.41301e-34	3.03495	3.19712e-32	3.26628e-31	3.77587	3.31892e-45	1.06363e-43	3.60225	9.25119e-42	2.14383e-40	-0.173635	0.454572	0.681984
ENSMUSG00000110631	Gm42047	-0.566635	0.0339084	0.122884	-3.43169	1.13341e-31	1.23361e-30	-2.40906	8.96578e-18	4.35404e-17	-2.86504	1.42085e-23	1.40709e-22	-1.84242	2.21316e-11	8.31323e-11	1.02263	0.000171298	0.00292474
ENSMUSG00000040950	Mgl2	-0.564838	0.0711876	0.204522	-0.620081	0.0466341	0.0633343	0.686189	0.0242065	0.0337782	-0.0552297	0.881149	0.903468	1.25101	5.60296e-05	0.000116984	1.30626	2.61394e-05	0.000698999
ENSMUSG00000087213	2810408I11Rik	-0.564232	0.242514	0.459689	-1.76995	0.000435681	0.000782163	-1.8387	0.000272861	0.000487419	-1.20558	0.0164285	0.0256033	-1.27431	0.0118166	0.0180552	-0.0687083	0.935982	0.975745
ENSMUSG00000078967	Gm3272	-0.564135	0.0984713	0.255709	-2.26952	5.06443e-10	1.57218e-09	-1.82484	3.31622e-07	7.8275e-07	-1.70527	2.95082e-06	7.57375e-06	-1.26063	0.000432815	0.000808281	0.444694	0.232192	0.463581
ENSMUSG00000002699	Lcp2	-0.562154	0.0213485	0.0887798	1.80748	5.14095e-14	2.10753e-13	2.91798	4.71328e-32	4.79099e-31	2.36961	7.35491e-22	6.48099e-21	3.48011	2.58677e-42	6.15339e-41	1.11049	1.41256e-06	6.81065e-05
ENSMUSG00000000202	Btbd17	-0.56153	0.227383	0.442333	-4.22382	1.35259e-12	5.03737e-12	-2.20415	7.75285e-06	1.61267e-05	-3.66092	1.50596e-09	5.40658e-09	-1.64235	0.000924245	0.00166056	2.01962	0.0018526	0.0173972
ENSMUSG00000053801	Grwd1	-0.561113	3.20791e-06	9.05841e-05	-2.10409	1.42422e-62	5.28829e-61	-1.89339	8.39683e-52	2.03337e-50	-1.54298	5.78248e-35	1.09881e-33	-1.33228	7.77382e-27	8.0644e-26	0.210701	0.0947393	0.266614
ENSMUSG00000087479	Gm16835	-0.560249	0.213043	0.424391	-1.742	0.000228828	0.000423446	-2.91736	1.18516e-08	3.15417e-08	-1.18162	0.0119703	0.0191145	-2.35672	4.72744e-06	1.10535e-05	-1.17524	0.0256732	0.112591
ENSMUSG00000021411	Pxdc1	-0.559791	1.05016e-05	0.000238904	2.3911	2.54243e-86	1.80904e-84	2.11834	1.00354e-68	4.19927e-67	2.95088	1.04858e-123	2.97133e-121	2.67812	3.51514e-103	5.51229e-101	-0.272766	0.0170288	0.084397
ENSMUSG00000004187	Kifc2	-0.55904	0.0145841	0.0683044	0.590566	0.00726997	0.0111897	0.737497	0.00081231	0.00136785	1.14959	3.67509e-07	1.04114e-06	1.29653	9.26646e-09	2.81603e-08	0.146928	0.500955	0.718216
ENSMUSG00000025938	Slco5a1	-0.55901	0.112881	0.280958	1.22652	0.000275826	0.000505749	1.25392	0.000195169	0.000354239	1.78547	2.36591e-07	6.85335e-07	1.81288	1.62368e-07	4.41065e-07	0.027389	0.932377	0.9743
ENSMUSG00000028681	Ptch2	-0.558502	0.00760596	0.0419718	-1.38245	9.0074e-11	2.94867e-10	-1.26605	2.53837e-09	7.08848e-09	-0.823941	0.000104718	0.000222993	-0.707539	0.00083456	0.0015073	0.116404	0.588207	0.780796
ENSMUSG00000022860	Chodl	-0.558368	0.232188	0.447645	1.65261	0.000156694	0.000294944	1.49776	0.00056643	0.000972674	2.21088	8.53437e-07	2.3191e-06	2.05605	4.84595e-06	1.13126e-05	-0.154864	0.715431	0.859986
ENSMUSG00000068303	Spr-ps1	-0.558257	0.175272	0.373767	-0.530379	0.192045	0.232842	-1.18687	0.00441474	0.00682035	0.027898	0.980812	0.986369	-0.628533	0.136049	0.172974	-0.65647	0.118323	0.305784
ENSMUSG00000015947	Fcgr1	-0.557667	0.0337647	0.122527	0.254535	0.327281	0.376862	0.463776	0.0743521	0.0960671	0.812196	0.00203133	0.00363506	1.02144	0.000101726	0.000205487	0.20924	0.419774	0.651065
ENSMUSG00000038335	Tsr1	-0.557614	5.4482e-05	0.000918574	-1.36075	4.08839e-22	2.69974e-21	-1.2492	5.18933e-19	2.72313e-18	-0.803133	9.98675e-09	3.30952e-08	-0.691583	7.44373e-07	1.89281e-06	0.111551	0.429761	0.66078
ENSMUSG00000027489	Necab3	-0.553753	0.174108	0.371955	-1.16017	0.00563381	0.0087971	0.178662	0.663238	0.704222	-0.606337	0.156275	0.200569	0.732402	0.0677734	0.091574	1.33882	0.00125126	0.0131322
ENSMUSG00000071516	Hist1h2ai	-0.553564	0.124925	0.300065	-2.31349	3.40338e-09	9.88162e-09	-2.30819	5.43263e-09	1.48198e-08	-1.75976	7.93381e-06	1.94044e-05	-1.75446	1.14015e-05	2.55845e-05	0.00533709	1	1
ENSMUSG00000058952	Cfi	-0.553464	0.0593008	0.180688	-4.67474	4.7468e-40	7.56117e-39	-3.94969	9.64022e-32	9.62353e-31	-4.12115	1.3633e-32	2.2748e-31	-3.39615	9.44526e-25	8.71273e-24	0.725063	0.0315468	0.128738
ENSMUSG00000085385	Snhg17	-0.55313	0.000584891	0.00583626	-1.43181	3.07159e-18	1.63414e-17	-1.72354	2.81666e-25	2.03283e-24	-0.878674	8.79288e-08	2.67161e-07	-1.1704	1.49995e-12	6.21052e-12	-0.291729	0.0803875	0.239693
ENSMUSG00000035385	Ccl2	-0.552176	0.133437	0.313313	-3.05722	4.31107e-14	1.77453e-13	-3.10795	2.31011e-14	9.14306e-14	-2.50495	3.79874e-10	1.44132e-09	-2.55567	2.18337e-10	7.55158e-10	-0.0507042	0.934431	0.974984
ENSMUSG00000059456	Ptk2b	-0.551596	0.0162561	0.0737139	1.67649	1.9749e-13	7.78964e-13	2.4051	4.3448e-25	3.10656e-24	2.22808	1.93663e-21	1.67633e-20	2.95669	6.9398e-35	1.12092e-33	0.728606	0.000995604	0.0109993
ENSMUSG00000042401	Crtac1	-0.550514	0.227428	0.442368	-1.2878	0.00526676	0.00825749	-1.85026	0.000105441	0.000197322	-0.737196	0.120201	0.158231	-1.29957	0.0066663	0.0105968	-0.562415	0.27099	0.50863
ENSMUSG00000107951	Gm6210	-0.55011	0.00525227	0.0318808	-1.0452	1.74153e-07	4.40274e-07	-0.686673	0.000517267	0.000892426	-0.495079	0.0139471	0.0220251	-0.136557	0.493822	0.548532	0.358526	0.0759149	0.231093
ENSMUSG00000030124	Lag3	-0.55001	0.0958511	0.251201	0.626526	0.0471605	0.0640114	0.791269	0.0120777	0.0175541	1.17651	0.000280936	0.000565514	1.34125	3.45873e-05	7.39254e-05	0.164737	0.602592	0.789253
ENSMUSG00000110866	AC141438.1	-0.549989	0.194343	0.399063	-2.77026	2.69042e-09	7.88525e-09	-1.8497	2.91145e-05	5.76084e-05	-2.22009	1.56166e-06	4.12426e-06	-1.29964	0.00315863	0.00526287	0.92056	0.0456913	0.165881
ENSMUSG00000084133	Gm12856	-0.54876	0.102091	0.262263	-1.97295	3.37305e-08	9.07572e-08	-2.29004	3.73283e-10	1.11406e-09	-1.42407	7.65438e-05	0.000166375	-1.74112	1.77667e-06	4.35064e-06	-0.317047	0.438071	0.667395
ENSMUSG00000047787	Flrt1	-0.547829	0.191617	0.395729	-2.96238	3.58271e-10	1.12474e-09	-1.03312	0.0145261	0.0208909	-2.41413	3.67159e-07	1.04041e-06	-0.485224	0.255619	0.30511	1.92924	6.04592e-05	0.00131255
ENSMUSG00000050447	Lypd6	-0.546766	0.0850665	0.231499	-1.03795	0.00123525	0.00209467	-0.67209	0.0340159	0.0464315	-0.491166	0.126422	0.165516	-0.12531	0.702868	0.745369	0.365867	0.260509	0.497698
ENSMUSG00000051998	Lax1	-0.546573	0.38736	0.609274	2.37372	5.18411e-05	0.000103082	3.51903	5.87915e-09	1.59785e-08	2.91995	1.69162e-06	4.44929e-06	4.06527	7.72039e-11	2.77542e-10	1.14524	0.0329637	0.132577
ENSMUSG00000003469	Phyhip	-0.546136	0.233102	0.448543	0.973875	0.0221272	0.0316533	2.08953	7.38143e-07	1.6885e-06	1.5199	0.000494021	0.000962884	2.63553	1.75759e-09	5.65286e-09	1.11562	0.00565682	0.0392478
ENSMUSG00000032487	Ptgs2	-0.545859	0.221755	0.435635	3.46052	5.92792e-26	4.77545e-25	3.93947	4.02467e-33	4.25157e-32	4.00605	2.3625e-30	3.41708e-29	4.48502	8.80961e-38	1.66036e-36	0.47888	0.0758079	0.230941
ENSMUSG00000111960	Gm46349	-0.545851	0.227152	0.442079	-2.92582	2.82771e-09	8.27112e-09	-2.11852	7.3379e-06	1.5303e-05	-2.37983	1.06831e-06	2.87589e-06	-1.5726	0.00078735	0.00142491	0.80731	0.0967226	0.269681
ENSMUSG00000019737	Syne4	-0.54525	0.00949024	0.0494951	-1.48257	9.93193e-12	3.48135e-11	-0.964927	5.80281e-06	1.21993e-05	-0.937303	1.77836e-05	4.17744e-05	-0.419665	0.0507121	0.0699848	0.517649	0.0192578	0.0916748
ENSMUSG00000036928	Stag3	-0.54381	0.170197	0.366987	-1.32625	0.00107832	0.00184248	-1.33523	0.000885439	0.00148449	-0.782397	0.0550818	0.077715	-0.791373	0.0495751	0.0685328	-0.00896781	0.983538	0.995807
ENSMUSG00000003882	NA	-0.543698	0.458185	0.669739	3.46118	1.95935e-06	4.49345e-06	3.21485	8.02394e-06	1.66606e-05	4.00459	9.71716e-08	2.94027e-07	3.7583	4.33986e-07	1.13261e-06	-0.246382	0.706157	0.853695
ENSMUSG00000085156	Snhg15	-0.543563	0.0453911	0.149593	-1.77229	4.03026e-10	1.25986e-09	-1.77303	4.35876e-10	1.29655e-09	-1.22869	1.48195e-05	3.51438e-05	-1.22943	1.44044e-05	3.20026e-05	-0.000734292	1	1
ENSMUSG00000050157	Gm867	-0.542982	0.23228	0.447653	3.6164	1.1465e-27	1.00917e-26	4.713	1.09093e-44	1.96003e-43	4.15906	2.85149e-32	4.66167e-31	5.25568	8.1834e-50	2.65418e-48	1.09654	4.80846e-05	0.00110204
ENSMUSG00000029075	Tnfrsf4	-0.542952	0.237068	0.453258	1.65931	0.000119485	0.000228124	1.88264	1.1883e-05	2.43231e-05	2.20213	6.23854e-07	1.72307e-06	2.42547	3.88216e-08	1.11833e-07	0.223307	0.578959	0.773701
ENSMUSG00000055862	Izumo4	-0.542834	0.0265484	0.103577	0.43474	0.0696348	0.0916436	0.550447	0.0205091	0.0288808	0.977563	6.07287e-05	0.000133472	1.09327	7.0897e-06	1.62568e-05	0.115705	0.628469	0.805938
ENSMUSG00000027368	Dusp2	-0.541985	0.130023	0.308028	-1.71235	3.34361e-06	7.48315e-06	-0.995388	0.00584987	0.0088904	-1.17034	0.00134266	0.00246635	-0.453394	0.208205	0.254	0.716962	0.0486818	0.172663
ENSMUSG00000060470	Adgrg3	-0.541924	0.0185966	0.0810283	0.856577	0.000143722	0.000271508	0.472784	0.036522	0.0496468	1.39849	1.20029e-09	4.34493e-09	1.0147	9.9751e-06	2.25182e-05	-0.383794	0.0839551	0.246598
ENSMUSG00000070034	Sp110	-0.54181	0.103789	0.265246	2.78626	9.80669e-18	5.0801e-17	3.34439	4.4156e-24	2.99793e-23	3.328	2.5327e-23	2.47479e-22	3.88614	4.10322e-30	5.12173e-29	0.55812	0.059202	0.196553
ENSMUSG00000050538	B230217C12Rik	-0.541621	0.0521196	0.164841	-1.37999	1.42952e-06	3.32082e-06	-1.23401	1.42631e-05	2.90111e-05	-0.838328	0.00360105	0.00621744	-0.692355	0.015373	0.0230767	0.145984	0.623271	0.802021
ENSMUSG00000038046	Mrm3	-0.540653	0.0125245	0.0613387	-1.07581	9.69478e-07	2.291e-06	-1.01806	3.33004e-06	7.17733e-06	-0.535153	0.0153201	0.0240127	-0.477395	0.0297076	0.0426181	0.057759	0.800287	0.90916
ENSMUSG00000050558	Prokr2	-0.540238	0.386913	0.608891	3.86604	3.18279e-15	1.41426e-14	4.18171	2.43607e-17	1.14883e-16	4.40584	1.73301e-17	1.16778e-16	4.72155	1.15985e-19	7.95158e-19	0.315586	0.4466	0.674914
ENSMUSG00000031385	Plxnb3	-0.539821	0.279536	0.502511	1.49854	0.000977315	0.00167807	2.25585	9.1982e-07	2.08343e-06	2.03825	1.69123e-05	3.98493e-05	2.79555	4.26763e-09	1.33148e-08	0.757283	0.0803712	0.239689
ENSMUSG00000031111	Igsf1	-0.5398	0.127365	0.303779	0.231564	0.494963	0.545114	0.749124	0.0251696	0.0350344	0.771342	0.0254713	0.0384426	1.28889	0.000171692	0.000336795	0.517552	0.122324	0.312227
ENSMUSG00000034449	Dhrs11	-0.538663	0.0116056	0.0579456	0.246164	0.242008	0.286493	0.538976	0.0102057	0.0149939	0.784823	0.000230873	0.000470603	1.07763	4.36384e-07	1.1385e-06	0.292811	0.162415	0.371893
ENSMUSG00000031302	Nlgn3	-0.537961	0.0767575	0.21569	-1.23448	9.24576e-05	0.000179019	-1.40074	9.29256e-06	1.92009e-05	-0.696454	0.0307484	0.0456646	-0.862697	0.00772364	0.0121508	-0.166242	0.631366	0.807877
ENSMUSG00000030592	Ryr1	-0.536984	0.395337	0.616526	-0.710962	0.251651	0.296972	0.929824	0.132986	0.164685	-0.173947	0.798258	0.832527	1.46678	0.0195015	0.0288367	1.64077	0.00940684	0.0559629
ENSMUSG00000025592	Dach2	-0.536553	0.0910936	0.242477	-2.69677	7.67378e-15	3.32386e-14	-3.48011	2.26595e-21	1.34706e-20	-2.16012	3.94798e-10	1.49619e-09	-2.94337	6.32895e-16	3.37155e-15	-0.783288	0.0370286	0.144187
ENSMUSG00000054905	Stfa3	-0.535814	0.358238	0.58278	3.36612	3.52134e-11	1.18296e-10	3.36796	3.17052e-11	1.02626e-10	3.90145	2.21799e-13	1.10468e-12	3.90335	1.97978e-13	8.75136e-13	0.00176013	1	1
ENSMUSG00000036466	Megf11	-0.535464	0.155756	0.346729	0.127724	0.730798	0.767181	0.602747	0.0920711	0.117189	0.663171	0.0713041	0.09827	1.13818	0.00182831	0.00314192	0.475016	0.185638	0.403725
ENSMUSG00000024965	Fermt3	-0.534118	0.00911499	0.0480344	1.1636	9.23322e-09	2.6027e-08	2.05927	1.67699e-23	1.10603e-22	1.69771	1.7198e-16	1.07294e-15	2.59338	7.65617e-35	1.23293e-33	0.895671	6.98058e-06	0.000248897
ENSMUSG00000078190	Dnm3os	-0.533998	0.0317998	0.117053	-0.96878	0.000114659	0.000219532	-1.67846	6.31109e-11	2.00072e-10	-0.434776	0.0846028	0.114765	-1.14444	7.52489e-06	1.71888e-05	-0.709672	0.00524784	0.0371442
ENSMUSG00000044835	Ankrd45	-0.53324	0.071116	0.204457	-0.109081	0.721225	0.758068	1.04478	0.000223137	0.000402558	0.424155	0.159213	0.203707	1.57798	5.89152e-08	1.6683e-07	1.15385	5.18868e-05	0.00116561
ENSMUSG00000097487	Ptges3l	-0.531427	0.197587	0.404029	-1.11822	0.00772668	0.0118407	-1.29944	0.00241274	0.00382853	-0.58673	0.17219	0.218478	-0.767923	0.0783545	0.104654	-0.181194	0.685466	0.839724
ENSMUSG00000019831	Wasf1	-0.531381	0.00846895	0.0454001	-1.95864	1.71824e-20	1.03866e-19	-2.27501	1.86487e-26	1.43163e-25	-1.42724	8.72548e-12	3.83598e-11	-1.74361	1.53637e-16	8.54527e-16	-0.316364	0.132397	0.327634
ENSMUSG00000010154	Spire2	-0.531321	0.0428804	0.144142	-0.504705	0.0541032	0.0726956	0.857408	0.000687397	0.00116651	0.0266268	0.934497	0.948055	1.38871	7.65522e-08	2.14442e-07	1.36211	1.30446e-07	1.00812e-05
ENSMUSG00000039084	Chad	-0.53122	0.112765	0.280732	3.61999	9.35699e-34	1.11128e-32	5.46703	6.39249e-66	2.42374e-64	4.1511	2.14059e-40	5.3192e-39	5.99814	1.52463e-73	1.04791e-71	1.84701	2.52677e-12	8.00243e-10
ENSMUSG00000033356	Pus7l	-0.530274	0.00829355	0.0446823	-1.11947	4.2304e-08	1.12736e-07	-1.03512	3.70765e-07	8.7145e-07	-0.589191	0.00401366	0.00687545	-0.504842	0.0133802	0.0203003	0.0843507	0.692866	0.844681
ENSMUSG00000026222	Sp100	-0.530173	0.0845198	0.230368	3.95644	1.79517e-39	2.7961e-38	4.49272	1.48843e-48	3.08219e-47	4.48651	7.61236e-47	2.59947e-45	5.0228	3.64977e-56	1.49622e-54	0.536265	0.0378392	0.146285
ENSMUSG00000056648	Hoxb8	-0.530155	0.074601	0.21147	-2.14152	7.91476e-12	2.79919e-11	-2.02896	6.77825e-11	2.14419e-10	-1.61133	2.14236e-07	6.23935e-07	-1.49877	1.18388e-06	2.94503e-06	0.112574	0.737332	0.874879
ENSMUSG00000053166	Cdh22	-0.529899	0.0776894	0.217251	0.635768	0.0310981	0.0434626	0.195431	0.511663	0.559881	1.16566	0.000101182	0.000215811	0.725327	0.0153699	0.0230741	-0.440337	0.134399	0.331316
ENSMUSG00000023903	Mmp25	-0.529696	0.185616	0.387704	-1.03509	0.0102428	0.0154344	-0.281076	0.482707	0.531827	-0.505337	0.217797	0.269609	0.24863	0.544005	0.597171	0.754008	0.0654067	0.210156
ENSMUSG00000100199	Gm20324	-0.529274	0.171895	0.369455	0.524296	0.149906	0.185781	0.502575	0.170836	0.207703	1.05352	0.00495083	0.0083655	1.03181	0.00563579	0.00903786	-0.0217279	0.966344	0.988623
ENSMUSG00000081622	Gm5937	-0.529124	0.0879052	0.236873	-1.4139	1.28811e-05	2.73443e-05	-1.24646	0.000107099	0.000200309	-0.884685	0.0085573	0.0139713	-0.717257	0.0300053	0.0430261	0.167457	0.657659	0.824187
ENSMUSG00000107877	Gm43951	-0.528952	0.335253	0.560782	-2.02456	0.000594152	0.00104871	-1.06649	0.0587682	0.0772481	-1.49537	0.0106418	0.0171235	-0.537454	0.343022	0.397111	0.958073	0.102213	0.279443
ENSMUSG00000015134	Aldh1a3	-0.528901	0.176907	0.375678	1.07991	0.00292742	0.00473927	1.97066	6.26679e-08	1.56738e-07	1.60874	1.87533e-05	4.39116e-05	2.49949	3.20117e-11	1.18781e-10	0.890736	0.0106155	0.0607593
ENSMUSG00000079311	Gm3222	-0.528458	0.149334	0.337822	-1.69073	1.42668e-05	3.01265e-05	-1.20085	0.00148805	0.00242557	-1.16209	0.00399326	0.00684413	-0.672276	0.0841235	0.111621	0.489901	0.254692	0.491583
ENSMUSG00000006445	Epha2	-0.528302	1.26615e-06	4.14252e-05	0.350635	0.00118106	0.00200737	0.720639	2.57374e-11	8.38804e-11	0.878936	7.97114e-16	4.73171e-15	1.24894	3.54043e-30	4.43295e-29	0.370004	0.000572953	0.00721867
ENSMUSG00000031517	Gpm6a	-0.527666	0.00238152	0.0175565	0.138926	0.419571	0.470815	1.4926	8.05437e-18	3.92441e-17	0.66659	0.000123106	0.000259583	2.02027	3.0503e-30	3.8401e-29	1.35368	5.03703e-15	2.54244e-12
ENSMUSG00000028949	Smarcd3	-0.527594	0.000160912	0.00213161	-1.10923	4.72804e-15	2.07633e-14	-0.906683	1.23976e-10	3.85014e-10	-0.581627	4.18161e-05	9.36772e-05	-0.379086	0.00741295	0.0116905	0.202543	0.155331	0.362058
ENSMUSG00000038311	2410017I17Rik	-0.527134	0.0640201	0.190363	-2.41858	2.76312e-15	1.23253e-14	-2.95113	8.54157e-21	4.91498e-20	-1.89139	4.65392e-10	1.75059e-09	-2.42392	7.71674e-15	3.81135e-14	-0.532537	0.0902046	0.258789
ENSMUSG00000112324	AC153548.1	-0.527098	0.096443	0.25219	-3.24113	2.35423e-20	1.41149e-19	-2.28729	7.58148e-12	2.5656e-11	-2.71397	3.58128e-15	2.03036e-14	-1.76016	9.63771e-08	2.67196e-07	0.95384	0.00460354	0.0339527
ENSMUSG00000047797	Gjb1	-0.524635	0.365997	0.590037	2.32599	1.96894e-05	4.09034e-05	2.12823	8.47569e-05	0.000160322	2.85041	3.72959e-07	1.05518e-06	2.65268	1.94085e-06	4.73187e-06	-0.197797	0.703079	0.851314
ENSMUSG00000069806	Cacng7	-0.523833	3.71023e-05	0.000677149	-1.06083	1.514e-16	7.30848e-16	-1.50771	5.36794e-31	5.1732e-30	-0.536994	2.98446e-05	6.8115e-05	-0.983876	3.77539e-14	1.76754e-13	-0.446883	0.000612645	0.00759062
ENSMUSG00000049036	Tmem121	-0.523719	0.0743722	0.211044	-2.25014	3.97719e-13	1.53867e-12	-1.86146	1.14282e-09	3.28158e-09	-1.72638	1.94397e-08	6.29616e-08	-1.33771	1.02089e-05	2.30138e-05	0.388683	0.204945	0.428792
ENSMUSG00000096722	NA	-0.523055	0.0828071	0.227157	-1.76551	3.22255e-08	8.6838e-08	-1.54674	8.76859e-07	1.98863e-06	-1.24236	0.000112768	0.000239095	-1.02362	0.00133677	0.00234258	0.218776	0.542188	0.747551
ENSMUSG00000021596	Mctp1	-0.522826	0.12178	0.295392	3.0837	9.33814e-22	6.04043e-21	2.86267	3.66272e-19	1.94351e-18	3.60644	2.27443e-27	2.7873e-26	3.38542	1.16836e-24	1.07054e-23	-0.221055	0.443595	0.672386
ENSMUSG00000048388	Fam171b	-0.522806	0.0446709	0.148035	-0.698885	0.00747029	0.0114794	-1.03761	8.49831e-05	0.000160713	-0.176071	0.50835	0.566658	-0.514786	0.0525087	0.0722419	-0.338718	0.202548	0.426095
ENSMUSG00000023051	Tarbp2	-0.521632	1.22689e-06	4.04422e-05	-1.0976	6.83014e-24	4.97162e-23	-1.09405	9.89666e-24	6.60814e-23	-0.575969	1.2498e-07	3.73137e-07	-0.572417	1.52705e-07	4.16076e-07	0.00355283	0.973493	0.991906
ENSMUSG00000066057	Gm1976	-0.520934	0.0719563	0.20618	-0.563913	0.0500593	0.0676618	-1.03574	0.000396853	0.000695828	-0.0429699	0.891316	0.911981	-0.514776	0.0813503	0.108218	-0.471816	0.113182	0.297061
ENSMUSG00000019178	Styxl1	-0.520846	0.471555	0.681754	2.73294	2.17499e-09	6.42708e-09	3.49279	8.54847e-15	3.47358e-14	3.2532	9.45388e-12	4.1438e-11	4.01308	4.30711e-17	2.48903e-16	0.759729	0.0435011	0.160381
ENSMUSG00000022385	Gtse1	-0.520523	0.000231147	0.00282964	-1.76795	9.69217e-34	1.15024e-32	-1.61749	7.92038e-29	6.85584e-28	-1.24743	7.97613e-18	5.48682e-17	-1.09697	2.9307e-14	1.38533e-13	0.150464	0.304194	0.544475
ENSMUSG00000006398	Cdc20	-0.520294	4.85885e-07	1.8256e-05	-1.67841	2.70576e-56	8.15362e-55	-1.60045	1.28356e-51	3.05783e-50	-1.15811	3.13947e-28	4.03732e-27	-1.08016	7.11303e-25	6.60665e-24	0.077959	0.458126	0.684314
ENSMUSG00000052889	Prkcb	-0.519414	0.0629846	0.188011	0.415069	0.133333	0.167101	1.29245	3.25507e-06	7.02229e-06	0.934477	0.000828764	0.00156894	1.81185	1.59559e-10	5.5832e-10	0.877378	0.00141842	0.0143728
ENSMUSG00000087516	Tbx3os1	-0.519019	0.0183865	0.080373	-1.3456	2.27437e-09	6.70849e-09	-1.53186	1.44352e-11	4.78958e-11	-0.826575	0.000233644	0.000475832	-1.01283	7.23884e-06	1.65729e-05	-0.18625	0.412198	0.644286
ENSMUSG00000028896	Rcc1	-0.518959	2.11574e-05	0.000436443	-1.60908	7.00355e-38	1.01636e-36	-1.64888	1.35353e-39	1.89941e-38	-1.09012	1.42002e-18	1.03177e-17	-1.12992	8.41762e-20	5.82027e-19	-0.039797	0.749484	0.882787
ENSMUSG00000017713	Tha1	-0.518281	0.0285169	0.108967	0.621369	0.00583056	0.00908851	0.696719	0.0019341	0.00311089	1.13963	8.21342e-07	2.23753e-06	1.21498	1.50042e-07	4.09302e-07	0.0753469	0.734698	0.873127
ENSMUSG00000029368	Alb	-0.518266	0.582643	0.768232	0.847196	0.366355	0.417034	5.01096	3.70215e-06	7.94963e-06	1.36541	0.148734	0.191804	5.52914	6.40139e-07	1.64168e-06	4.16374	6.12001e-05	0.00132507
ENSMUSG00000021055	Esr2	-0.517889	0.323845	0.54991	1.08086	0.0255122	0.0361626	0.513928	0.301991	0.349385	1.59865	0.00129097	0.00237627	1.03177	0.0377992	0.0533077	-0.566938	0.231766	0.463428
ENSMUSG00000094708	Gm10359	-0.516862	0.0489919	0.157837	-2.22041	3.37117e-15	1.49673e-14	-1.53082	1.86973e-08	4.89225e-08	-1.70348	1.4885e-09	5.34865e-09	-1.01392	0.000193445	0.000377167	0.689594	0.0160506	0.0813204
ENSMUSG00000039377	Hlx	-0.515852	0.000630507	0.00618333	0.856598	1.06216e-08	2.97951e-08	1.23229	2.54639e-16	1.12562e-15	1.37245	1.53036e-19	1.181e-18	1.74814	2.68191e-30	3.38423e-29	0.375696	0.0111492	0.062659
ENSMUSG00000022040	NA	-0.515753	0.233172	0.448569	0.688418	0.109742	0.139847	2.30022	2.55048e-07	6.08049e-07	1.20416	0.00571157	0.00957381	2.81595	6.63123e-10	2.20386e-09	1.6118	0.000210795	0.00341843
ENSMUSG00000014786	Slc9a5	-0.515373	0.0017348	0.0136268	-0.975872	4.13147e-09	1.19015e-08	-1.15505	4.02274e-12	1.38599e-11	-0.460497	0.0054662	0.00918635	-0.639673	0.0001153	0.000231315	-0.179177	0.279485	0.518163
ENSMUSG00000070527	Mkrn3	-0.515047	0.036136	0.128675	-1.00641	5.17341e-05	0.000102908	-1.28929	3.07991e-07	7.29104e-07	-0.491349	0.049751	0.0708071	-0.774223	0.00221648	0.00377166	-0.282877	0.269693	0.507313
ENSMUSG00000026694	Mettl13	-0.514655	4.56626e-05	0.000793057	-1.41653	5.3326e-28	4.76132e-27	-1.23724	5.57688e-22	3.40559e-21	-0.901874	2.68462e-12	1.23539e-11	-0.72258	1.80206e-08	5.33874e-08	0.179295	0.168134	0.380227
ENSMUSG00000006456	Rbm14	-0.514247	2.4168e-07	1.0382e-05	-1.36862	2.42731e-41	4.05439e-40	-1.04959	1.95481e-25	1.4229e-24	-0.854375	3.51859e-17	2.32158e-16	-0.535346	1.0498e-07	2.90149e-07	0.319029	0.00169107	0.0162198
ENSMUSG00000095042	Gm12537	-0.513938	0.0479263	0.155505	-2.07096	7.6795e-14	3.11735e-13	-1.56782	6.71913e-09	1.8194e-08	-1.55697	1.82733e-08	5.93149e-08	-1.05385	0.0001033	0.000208354	0.503145	0.0730033	0.22552
ENSMUSG00000032607	Amt	-0.513016	0.00275804	0.0195807	-1.72238	4.93864e-22	3.24396e-21	-1.47333	5.1844e-17	2.40282e-16	-1.20935	1.07497e-11	4.68888e-11	-0.960309	4.71999e-08	1.34933e-07	0.249043	0.165116	0.376103
ENSMUSG00000028602	Tnfrsf8	-0.512959	0.358876	0.583272	0.366085	0.485393	0.535816	2.87317	7.9062e-09	2.13116e-08	0.87894	0.103293	0.137917	3.38588	4.60227e-11	1.686e-10	2.50702	2.55152e-07	1.7316e-05
ENSMUSG00000035849	Krt222	-0.512269	0.243278	0.460751	1.63549	1.74173e-05	3.6375e-05	1.34132	0.000437009	0.000761114	2.14758	7.22657e-08	2.21613e-07	1.85345	3.59363e-06	8.50839e-06	-0.294197	0.411887	0.644092
ENSMUSG00000025816	Sec61a2	-0.512126	0.000892824	0.0081119	-1.41645	2.56826e-19	1.45044e-18	-1.55604	8.36612e-23	5.31378e-22	-0.90432	9.45256e-09	3.14346e-08	-1.04391	3.99951e-11	1.47086e-10	-0.13959	0.383884	0.619616
ENSMUSG00000026080	Chst10	-0.510696	0.0947175	0.249166	-1.61437	3.82454e-07	9.39957e-07	-0.910771	0.00327628	0.00513223	-1.10364	0.000515765	0.00100321	-0.400059	0.200921	0.24578	0.7036	0.0273907	0.117414
ENSMUSG00000064264	Zfp428	-0.509701	0.0011125	0.00961447	-1.80475	8.47278e-29	7.93347e-28	-1.78721	2.3052e-28	1.94533e-27	-1.29504	1.06664e-15	6.29004e-15	-1.2775	2.27387e-15	1.16521e-14	0.0175484	0.925339	0.97094
ENSMUSG00000029377	Ereg	-0.509286	0.379453	0.6019	0.449952	0.431368	0.482913	1.40533	0.00390959	0.00607131	0.959082	0.0814808	0.110856	1.91437	0.000168492	0.000330758	0.955319	0.0413216	0.155242
ENSMUSG00000065126	Snord104	-0.508698	0.060612	0.183344	-1.23069	8.41707e-06	1.81415e-05	-1.63107	9.74595e-09	2.61056e-08	-0.721954	0.00960452	0.0155693	-1.12231	9.27305e-05	0.000188282	-0.400365	0.181828	0.398493
ENSMUSG00000110194	Gm7192	-0.507536	0.0484966	0.156757	-1.46774	3.57857e-08	9.6031e-08	-1.35721	2.84866e-07	6.7664e-07	-0.960174	0.000312661	0.000625709	-0.849642	0.00138615	0.00242201	0.11054	0.694141	0.845533
ENSMUSG00000046997	Spsb4	-0.507423	0.0779462	0.217667	-2.51343	4.13785e-16	1.94683e-15	-2.23654	2.11689e-13	7.88196e-13	-2.00597	5.16091e-11	2.12163e-10	-1.72908	9.65038e-09	2.92554e-08	0.2769	0.369791	0.605952
ENSMUSG00000029490	Mfsd7a	-0.507073	0.172735	0.37057	1.50733	1.46831e-06	3.4075e-06	1.85143	2.51845e-09	7.03649e-09	2.01428	1.05248e-09	3.82359e-09	2.35838	5.17149e-13	2.21859e-12	0.34407	0.241906	0.476148
ENSMUSG00000028051	Hcn3	-0.506584	0.227545	0.442395	-1.41496	0.000894022	0.00154243	-0.789463	0.0571721	0.0753279	-0.908284	0.0353285	0.0518845	-0.282837	0.508797	0.56323	0.625504	0.153995	0.360273
ENSMUSG00000061451	Tmem151a	-0.50621	0.0119107	0.0590746	-0.0527569	0.793479	0.823616	1.21002	9.1459e-10	2.64644e-09	0.453452	0.0251426	0.037989	1.71622	2.14175e-17	1.2607e-16	1.26278	1.73739e-10	3.11803e-08
ENSMUSG00000021880	NA	-0.506139	0.290054	0.5137	3.50648	7.73079e-15	3.34497e-14	3.83993	3.13024e-17	1.46762e-16	4.01239	7.46119e-18	5.15233e-17	4.34586	2.31769e-20	1.65864e-19	0.33341	0.394829	0.629502
ENSMUSG00000003934	Efnb3	-0.505929	0.00590971	0.0347104	-1.85793	1.77428e-22	1.19012e-21	-2.24329	1.2346e-30	1.16343e-29	-1.35199	9.27135e-13	4.40055e-12	-1.73735	2.19142e-19	1.4681e-18	-0.38536	0.0459854	0.166493
ENSMUSG00000023826	Park2	-0.504673	0.138804	0.321072	1.44061	3.17098e-06	7.11555e-06	1.47589	1.82023e-06	4.02413e-06	1.9452	1.27577e-09	4.60579e-09	1.98049	6.75121e-10	2.24235e-09	0.0352642	0.911237	0.963365
ENSMUSG00000051379	Flrt3	-0.504599	0.000788707	0.00733402	1.68006	7.0571e-30	6.96737e-29	2.07271	5.98685e-44	1.0454e-42	2.18466	1.62107e-47	5.70448e-46	2.5773	2.60926e-64	1.35514e-62	0.392647	0.00598296	0.0407578
ENSMUSG00000049235	NA	-0.504386	0.00069301	0.00665884	-1.47042	4.70874e-22	3.09547e-21	-1.56709	1.15907e-24	8.11849e-24	-0.966024	2.04485e-10	7.98374e-10	-1.0627	3.13515e-12	1.26661e-11	-0.0966776	0.534445	0.742505
ENSMUSG00000038552	Fndc4	-0.504245	1.17916e-05	0.000264159	-1.48835	1.39362e-36	1.89955e-35	-1.70303	1.09271e-46	2.12132e-45	-0.9841	4.82111e-17	3.15091e-16	-1.19878	3.06962e-24	2.73774e-23	-0.214677	0.0704588	0.220754
ENSMUSG00000093483	AA465934	-0.504076	0.0963906	0.252171	-1.00636	0.00110805	0.00188928	-0.958991	0.00184887	0.00298003	-0.502243	0.114562	0.151425	-0.454873	0.152755	0.191962	0.0473783	0.888709	0.95316
ENSMUSG00000091345	Col6a5	-0.504067	0.195141	0.400315	0.349243	0.348402	0.398653	1.26937	0.000508626	0.000878457	0.853278	0.0253255	0.0382404	1.77338	2.52228e-06	6.05527e-06	0.920112	0.0102505	0.0594704
ENSMUSG00000045532	C1ql1	-0.503209	0.134706	0.315075	-2.64096	1.7877e-12	6.59697e-12	-2.59643	4.1464e-12	1.42677e-11	-2.13757	1.24118e-08	4.07966e-08	-2.09304	2.67798e-08	7.81759e-08	0.044569	0.957727	0.985587
ENSMUSG00000019880	Rspo3	-0.503084	0.159664	0.352343	-1.89298	9.17665e-07	2.17397e-06	-1.09013	0.00304782	0.00478875	-1.38975	0.000382084	0.000754729	-0.586988	0.11405	0.147159	0.80285	0.0411156	0.154622
ENSMUSG00000095332	Gm9821	-0.503015	0.287622	0.511471	-0.111334	0.811665	0.840224	0.910029	0.0423781	0.0570219	0.391674	0.40768	0.468139	1.41299	0.00219577	0.00373759	1.02135	0.0223616	0.102145
ENSMUSG00000023908	Pkmyt1	-0.502907	8.26026e-05	0.0012743	-1.6182	1.01006e-34	1.25593e-33	-1.13068	2.65328e-18	1.33677e-17	-1.11529	2.15956e-17	1.44435e-16	-0.62777	1.30085e-06	3.22656e-06	0.487521	0.000222771	0.00356964
ENSMUSG00000047344	Lancl3	-0.502602	0.106333	0.269792	1.55342	2.42501e-07	6.04456e-07	0.761339	0.0115733	0.0168559	2.05598	3.29083e-11	1.37348e-10	1.26392	4.20616e-05	8.89938e-05	-0.792088	0.00695744	0.0453314
ENSMUSG00000095937	Gm12671	-0.502145	0.0404959	0.138777	-2.18501	9.90708e-17	4.84613e-16	-1.58018	5.60204e-10	1.64786e-09	-1.68281	1.76999e-10	6.93736e-10	-1.078	2.56062e-05	5.54338e-05	0.604841	0.024949	0.110495
ENSMUSG00000008153	Clstn3	-0.501878	0.428213	0.643395	-1.51689	0.0189428	0.0273965	1.13896	0.0726355	0.0940599	-1.01497	0.113525	0.150177	1.64082	0.0106932	0.0164414	2.65583	7.04063e-05	0.00148266
ENSMUSG00000028518	Prkaa2	-0.501714	0.0622316	0.186624	0.830932	0.00178461	0.00296768	1.12997	2.30935e-05	4.61128e-05	1.33264	7.87216e-07	2.14928e-06	1.63168	1.80072e-09	5.7881e-09	0.299036	0.257396	0.494451
ENSMUSG00000024972	Lgals12	-0.501709	0.168268	0.364228	-0.852137	0.0193795	0.0279855	0.612906	0.0864981	0.110628	-0.350407	0.344674	0.404084	1.1146	0.00209278	0.00357245	1.46504	6.38721e-05	0.00137007
ENSMUSG00000024037	Wdr4	-0.501637	2.71279e-05	0.000533703	-1.10738	5.8187e-20	3.4151e-19	-1.09478	1.49185e-19	8.07518e-19	-0.605742	5.40851e-07	1.50488e-06	-0.593137	9.25353e-07	2.32917e-06	0.0126051	0.918443	0.967248
ENSMUSG00000050830	Vwc2	-0.50148	0.186984	0.389648	-2.45375	2.43214e-09	7.14902e-09	-2.40076	4.08385e-09	1.12449e-08	-1.95213	1.78536e-06	4.6768e-06	-1.89915	2.72699e-06	6.5341e-06	0.0530141	0.938966	0.977454
ENSMUSG00000058153	Sez6l	-0.500868	0.162333	0.356057	2.18051	8.71292e-11	2.85574e-10	2.14104	1.61454e-10	4.96537e-10	2.68129	1.03193e-14	5.6987e-14	2.64183	2.11537e-14	1.01237e-13	-0.0394825	0.906054	0.961639
ENSMUSG00000028034	Fubp1	-0.500856	3.47823e-08	2.08849e-06	-1.36566	1.70806e-49	3.90772e-48	-1.29662	5.88681e-45	1.07683e-43	-0.864802	3.55568e-21	3.02429e-20	-0.79576	3.22187e-18	2.00538e-17	0.0690421	0.449962	0.677971
ENSMUSG00000037129	Tmprss13	-0.500746	0.488984	0.696971	1.27742	0.0668999	0.0883972	2.74794	0.000103233	0.000193413	1.77797	0.0125574	0.0199791	3.24845	8.04375e-06	1.83222e-05	1.47046	0.0278363	0.118631
ENSMUSG00000054342	Kcnn4	-0.500591	0.25047	0.469181	0.912082	0.0342724	0.0475941	2.19955	5.24835e-07	1.21571e-06	1.41264	0.00120224	0.00222308	2.70009	1.82504e-09	5.86046e-09	1.28745	0.00237477	0.0211579
ENSMUSG00000069805	Fbp1	-0.500226	0.50638	0.710975	-2.0255	0.00830302	0.0126663	-0.0576454	0.94241	0.953386	-1.52496	0.0460813	0.0660314	0.44258	0.551435	0.604464	1.96782	0.0104747	0.0602733
ENSMUSG00000003808	Farsa	-0.499534	5.11251e-06	0.000132761	-1.04839	3.06059e-21	1.92727e-20	-0.925773	5.33748e-17	2.46811e-16	-0.548858	7.11055e-07	1.95123e-06	-0.426238	0.000114429	0.000229711	0.12262	0.269227	0.506705
ENSMUSG00000022557	Bop1	-0.499044	5.31172e-07	1.97684e-05	-1.13869	1.60676e-29	1.55497e-28	-0.793191	2.31637e-15	9.69276e-15	-0.639647	2.24029e-10	8.70613e-10	-0.294146	0.00337718	0.0056033	0.345502	0.000612814	0.00759062
ENSMUSG00000041073	Nacad	-0.498711	0.0809336	0.223574	0.732363	0.00809899	0.0123714	0.925353	0.000815261	0.00137225	1.23105	1.37193e-05	3.26738e-05	1.42405	4.80063e-07	1.24682e-06	0.192986	0.480678	0.704081
ENSMUSG00000091705	H2-Q2	-0.498701	0.0132142	0.063636	1.23532	3.00582e-10	9.48428e-10	1.27984	6.80375e-11	2.15141e-10	1.73401	6.24505e-18	4.33663e-17	1.77853	9.99917e-19	6.4294e-18	0.0445156	0.817527	0.919475
ENSMUSG00000082424	Gm13292	-0.49813	0.0580272	0.178355	-2.29045	1.53476e-15	6.95747e-15	-1.7482	2.94822e-10	8.87101e-10	-1.79223	4.49439e-10	1.69413e-09	-1.25001	7.39573e-06	1.69153e-05	0.542263	0.0697008	0.219186
ENSMUSG00000015176	NA	-0.497455	3.11434e-05	0.000595301	-1.56754	1.36495e-37	1.95623e-36	-1.10449	5.87944e-20	3.24888e-19	-1.07008	1.14338e-18	8.35276e-18	-0.607033	4.37562e-07	1.14139e-06	0.463051	0.000127491	0.00232922
ENSMUSG00000057897	Camk2b	-0.497308	0.166889	0.362222	1.68385	6.81128e-07	1.63325e-06	1.88638	2.766e-08	7.13111e-08	2.18111	3.79666e-10	1.44087e-09	2.38363	9.45747e-12	3.67028e-11	0.202511	0.52824	0.737351
ENSMUSG00000042064	Myo3b	-0.496823	0.3612	0.585566	-0.110304	0.837631	0.863148	0.693837	0.179836	0.21768	0.386514	0.47734	0.536683	1.19061	0.0223041	0.0327178	0.804127	0.119386	0.30745
ENSMUSG00000059775	Rps26-ps1	-0.496813	0.0166243	0.0746914	-1.83493	3.02348e-17	1.52706e-16	-1.3409	3.03231e-10	9.11216e-10	-1.3381	6.30519e-10	2.34118e-09	-0.844073	7.53048e-05	0.000154709	0.494035	0.0234068	0.105635
ENSMUSG00000000384	Tbrg4	-0.496732	0.000143825	0.00195051	-1.20962	7.64047e-20	4.44396e-19	-0.928494	1.80265e-12	6.3559e-12	-0.712888	6.99457e-08	2.15029e-07	-0.431761	0.0010336	0.00184248	0.281128	0.0336451	0.134671
ENSMUSG00000030365	Clec2i	-0.496379	0.559357	0.750751	2.29098	0.000597269	0.00105387	2.91049	1.93998e-05	3.90073e-05	2.78688	5.25884e-05	0.000116373	3.4064	1.48717e-06	3.66618e-06	0.619401	0.317558	0.557154
ENSMUSG00000024873	Cnih2	-0.494022	0.0230243	0.0936277	-2.14446	1.61907e-20	9.80914e-20	-2.03391	8.49993e-19	4.40035e-18	-1.65041	6.66432e-13	3.20173e-12	-1.53986	1.64008e-11	6.22869e-11	0.110556	0.638989	0.812201
ENSMUSG00000022996	NA	-0.493899	0.389184	0.611176	6.1022	6.29591e-57	1.9333e-55	6.58984	3.30088e-65	1.20897e-63	6.59533	6.11092e-61	3.62881e-59	7.08304	2.78548e-69	1.71069e-67	0.487495	0.0707591	0.221198
ENSMUSG00000020787	P2rx1	-0.493386	0.175576	0.373884	0.482197	0.181523	0.22118	1.10911	0.00197383	0.0031688	0.975566	0.00736266	0.0121386	1.60247	1.10431e-05	2.48312e-05	0.626908	0.077334	0.2337
ENSMUSG00000029769	Ccdc136	-0.493275	0.0105073	0.0535377	-1.79239	5.06495e-19	2.80841e-18	-1.82496	1.23935e-19	6.74232e-19	-1.2991	8.67148e-11	3.49281e-10	-1.33166	2.85582e-11	1.06382e-10	-0.0325649	0.876317	0.94752
ENSMUSG00000019027	NA	-0.493194	0.0415461	0.140998	-0.405893	0.0935824	0.120631	0.760881	0.00128497	0.00211094	0.0873048	0.727715	0.770253	1.25406	1.86454e-07	5.03864e-07	1.16677	1.04808e-06	5.42582e-05
ENSMUSG00000028011	Tdo2	-0.493074	0.180507	0.380521	-1.78438	3.81391e-06	8.48633e-06	-1.30033	0.000533677	0.000919363	-1.29122	0.00081887	0.0015513	-0.807212	0.0315326	0.045076	0.48405	0.22634	0.457153
ENSMUSG00000061322	Dnaic1	-0.492299	0.131347	0.309999	2.05764	1.26569e-12	4.72025e-12	2.4775	9.82571e-18	4.75307e-17	2.54982	2.23961e-17	1.49665e-16	2.96969	6.88872e-23	5.65379e-22	0.419833	0.1108	0.293526
ENSMUSG00000074637	Sox2	-0.491873	0.0141875	0.0668262	-1.79929	7.66166e-18	3.9894e-17	-0.217379	0.27656	0.322294	-1.3074	3.27912e-10	1.25093e-09	0.274495	0.172288	0.214128	1.58191	3.24952e-14	1.4996e-11
ENSMUSG00000030921	Trim30a	-0.491785	0.0534638	0.168038	2.81165	1.52951e-29	1.48465e-28	2.8518	2.45986e-30	2.27819e-29	3.3034	5.25289e-38	1.1784e-36	3.34355	9.71239e-39	1.92484e-37	0.0401431	0.860756	0.940361
ENSMUSG00000039652	Cpeb3	-0.491241	0.0758264	0.213892	0.820101	0.00189435	0.00314046	1.33548	4.30846e-07	1.00578e-06	1.31132	1.23936e-06	3.31097e-06	1.8267	1.7567e-11	6.66061e-11	0.515377	0.0458848	0.166335
ENSMUSG00000020704	Asic2	-0.490772	0.169004	0.365424	0.599814	0.0767869	0.100402	1.13834	0.000721948	0.00122266	1.09054	0.00174928	0.00315656	1.62905	2.76909e-06	6.62415e-06	0.538509	0.1041	0.282541
ENSMUSG00000060988	Galnt13	-0.490733	0.435548	0.649522	2.06513	0.000248817	0.000458516	2.10026	0.000185749	0.000337789	2.55554	1.04026e-05	2.51156e-05	2.5907	7.41249e-06	1.69488e-05	0.0350629	0.960984	0.986765
ENSMUSG00000034730	Adgrb1	-0.489949	0.53683	0.734758	-3.57768	5.73218e-05	0.000113436	-2.12949	0.00965313	0.0142442	-3.08701	0.000515077	0.00100211	-1.63932	0.0462717	0.0643185	1.44819	0.103126	0.28094
ENSMUSG00000052160	Pld4	-0.489679	0.0402131	0.138079	1.72239	5.92373e-13	2.26034e-12	2.23527	2.95314e-20	1.65564e-19	2.21205	1.46862e-19	1.13444e-18	2.72494	6.01063e-28	6.60434e-27	0.512879	0.0268103	0.115874
ENSMUSG00000033737	Fndc3c1	-0.48963	0.0831715	0.227731	-4.33937	2.09798e-38	3.08341e-37	-4.34979	2.35054e-38	3.13509e-37	-3.84963	2.01081e-31	3.11397e-30	-3.86004	2.23598e-31	2.98722e-30	-0.0103917	1	1
ENSMUSG00000040055	NA	-0.489575	0.576882	0.763691	5.15738	5.53963e-27	4.69938e-26	4.96687	3.01807e-25	2.17527e-24	5.64574	2.39728e-28	3.0952e-27	5.45536	1.3088e-26	1.34306e-25	-0.190736	0.601926	0.788508
ENSMUSG00000083773	Gm13394	-0.48875	0.0507865	0.161891	-2.29193	2.12953e-17	1.08334e-16	-1.5211	4.38658e-09	1.20476e-08	-1.80312	2.41323e-11	1.01692e-10	-1.03232	7.12405e-05	0.00014692	0.770836	0.00488568	0.0353081
ENSMUSG00000040907	Atp1a3	-0.488633	0.192811	0.39718	1.8141	1.42988e-07	3.6388e-07	3.01625	1.16011e-17	5.57016e-17	2.30264	1.04682e-10	4.18416e-10	3.50478	7.89661e-22	6.11732e-21	1.20213	0.000202606	0.0033257
ENSMUSG00000027070	Lrp2	-0.488168	0.0459514	0.150916	1.86555	7.70516e-15	3.33567e-14	1.81521	3.74244e-14	1.46009e-13	2.3537	1.19162e-21	1.04207e-20	2.30336	7.45501e-21	5.47333e-20	-0.0503412	0.828959	0.924324
ENSMUSG00000018362	Kpna2	-0.48796	6.40559e-06	0.00016016	-1.61916	1.97064e-48	4.30715e-47	-1.61866	2.06371e-48	4.25167e-47	-1.1312	5.23654e-25	5.59396e-24	-1.1307	5.42556e-25	5.07432e-24	0.000496841	0.997371	1
ENSMUSG00000039396	Neil3	-0.487769	0.00533099	0.0322056	-0.812928	3.88141e-06	8.63414e-06	-1.0989	5.46719e-10	1.60966e-09	-0.325157	0.0649473	0.0903244	-0.61113	0.00054254	0.000998644	-0.285974	0.105725	0.285385
ENSMUSG00000029601	Iqcd	-0.487496	0.287743	0.511515	0.792978	0.0470707	0.0639003	2.24518	5.12533e-09	1.40099e-08	1.28034	0.00242593	0.00429976	2.73247	1.10953e-11	4.27303e-11	1.45215	8.36564e-05	0.00168481
ENSMUSG00000031626	Sorbs2	-0.487493	0.0714009	0.204989	-2.11904	5.44846e-14	2.23133e-13	-1.38086	5.12817e-07	1.18941e-06	-1.63153	4.55361e-09	1.56589e-08	-0.893363	0.00106054	0.001888	0.738175	0.00728194	0.0469379
ENSMUSG00000064267	Hvcn1	-0.487374	0.0907181	0.24176	1.0099	0.000353922	0.000641516	1.18434	2.72827e-05	5.41164e-05	1.49724	2.00795e-07	5.8648e-07	1.67169	6.32646e-09	1.95047e-08	0.174436	0.521451	0.732517
ENSMUSG00000000308	Ckmt1	-0.487115	0.14951	0.33803	2.65379	7.05796e-19	3.88284e-18	3.97202	3.96387e-38	5.24791e-37	3.14078	5.27144e-24	5.36849e-23	4.45902	2.73366e-44	7.16786e-43	1.3182	7.79647e-07	4.32745e-05
ENSMUSG00000078162	Gm2574	-0.486906	0.105494	0.268253	-2.16387	3.7271e-11	1.25e-10	-1.71647	5.80507e-08	1.45595e-07	-1.67683	3.24563e-07	9.2621e-07	-1.22948	0.000125138	0.000249812	0.447414	0.197072	0.41905
ENSMUSG00000044254	Pcsk9	-0.48585	0.139003	0.321379	-1.93795	2.69082e-08	7.2874e-08	-1.91227	4.90411e-08	1.23819e-07	-1.45201	3.45469e-05	7.82501e-05	-1.42632	5.00084e-05	0.000104901	0.0257066	0.945303	0.979946
ENSMUSG00000033762	Recql4	-0.485462	0.0193161	0.0830875	-2.207	9.57257e-24	6.90251e-23	-1.88837	3.08705e-18	1.54995e-17	-1.72152	2.52134e-15	1.44825e-14	-1.4029	7.16816e-11	2.58323e-10	0.318633	0.141436	0.341374
ENSMUSG00000000365	NA	-0.485363	0.295616	0.52047	-1.66451	0.000533526	0.0009475	-2.79587	4.59378e-08	1.16358e-07	-1.17902	0.0149568	0.0234842	-2.31014	6.07825e-06	1.40593e-05	-1.13125	0.0277547	0.118471
ENSMUSG00000103755	Gm37805	-0.485255	0.354442	0.579037	1.52193	0.00229108	0.00376302	0.952372	0.0589146	0.077409	2.00702	8.99542e-05	0.000193082	1.43752	0.00512585	0.00827761	-0.569579	0.235673	0.468619
ENSMUSG00000036634	Mag	-0.485058	0.303974	0.529215	2.23037	3.09612e-09	9.03006e-09	3.05784	3.61273e-16	1.58309e-15	2.71515	6.01212e-12	2.68031e-11	3.54262	1.19262e-19	8.15543e-19	0.827411	0.0108468	0.0614946
ENSMUSG00000020211	Sf3a2	-0.484735	4.85129e-07	1.8256e-05	-1.05045	4.36421e-27	3.71414e-26	-0.641154	3.1124e-11	1.00866e-10	-0.565718	6.16362e-09	2.09193e-08	-0.156418	0.105826	0.137713	0.409301	2.61822e-05	0.000698999
ENSMUSG00000056174	Col8a2	-0.48428	0.0074191	0.0411799	-1.27574	4.14129e-12	1.49242e-11	-0.862596	2.08429e-06	4.58657e-06	-0.791451	1.62949e-05	3.84451e-05	-0.378313	0.0373196	0.0526954	0.413141	0.0249316	0.110471
ENSMUSG00000030303	Far2	-0.482864	0.0484208	0.156607	-1.77151	3.42335e-12	1.2395e-11	-1.91222	9.14842e-14	3.48585e-13	-1.28862	3.7141e-07	1.05117e-06	-1.42933	2.03991e-08	6.01802e-08	-0.140708	0.597648	0.786428
ENSMUSG00000022346	Myc	-0.482603	0.00652482	0.0374783	-1.93384	7.00802e-26	5.61476e-25	-1.28809	8.93147e-13	3.20295e-12	-1.45124	1.45855e-15	8.50793e-15	-0.805489	6.88262e-06	1.58044e-05	0.645749	0.000338056	0.00487525
ENSMUSG00000027314	Dll4	-0.482333	0.000159136	0.00211205	1.06309	5.02629e-17	2.5057e-16	1.0866	1.03847e-17	5.00846e-17	1.54542	2.91137e-33	5.01862e-32	1.56893	3.3137e-34	5.18131e-33	0.0235131	0.851374	0.935788
ENSMUSG00000024247	Pkdcc	-0.481399	0.000277097	0.00325504	-2.39361	3.92144e-66	1.66244e-64	-2.58214	1.57732e-75	7.91205e-74	-1.91221	4.36069e-44	1.32395e-42	-2.10073	3.71468e-52	1.3129e-50	-0.188524	0.162731	0.372351
ENSMUSG00000097275	Gm26648	-0.481248	0.31507	0.541311	-1.05659	0.0289498	0.0406748	-1.14673	0.0179053	0.0254181	-0.575262	0.244622	0.29896	-0.665382	0.181022	0.223862	-0.0901135	0.862	0.940729
ENSMUSG00000024810	Il33	-0.480825	0.00554129	0.0331615	3.43163	6.79825e-89	5.1795e-87	3.4967	8.51212e-92	6.42466e-90	3.91244	6.0061e-108	1.29347e-105	3.9775	4.15052e-111	8.70638e-109	0.0650605	0.668753	0.830893
ENSMUSG00000096574	Gm2956	-0.480784	0.13897	0.321353	-2.43319	3.45375e-12	1.24966e-11	-3.08882	2.61887e-17	1.23359e-16	-1.95232	1.8984e-08	6.15474e-08	-2.60789	7.39961e-13	3.13859e-12	-0.65559	0.077292	0.2337
ENSMUSG00000020990	Cdkl1	-0.480783	0.0868246	0.235007	0.979254	0.000326829	0.000594742	0.690821	0.0111734	0.0163161	1.46002	1.57439e-07	4.64805e-07	1.17159	2.60008e-05	5.62503e-05	-0.288435	0.283854	0.523166
ENSMUSG00000027405	Nop56	-0.480138	3.45538e-05	0.000640038	-1.85357	5.33634e-54	1.45842e-52	-1.67273	7.90861e-45	1.43689e-43	-1.37343	4.82002e-31	7.30329e-30	-1.19259	4.91258e-24	4.32886e-23	0.180839	0.124426	0.315302
ENSMUSG00000037364	Srrt	-0.479489	1.32992e-07	6.39313e-06	-1.14933	8.78932e-36	1.1646e-34	-1.02896	3.56099e-29	3.13445e-28	-0.669841	2.58428e-13	1.28198e-12	-0.549466	1.82894e-09	5.87181e-09	0.120375	0.188749	0.408231
ENSMUSG00000007030	Vwa7	-0.479479	0.270463	0.492616	1.52697	3.91229e-05	7.88314e-05	1.69546	4.25661e-06	9.06072e-06	2.00625	2.68233e-07	7.7297e-07	2.17476	1.81501e-08	5.37416e-08	0.16845	0.639972	0.812515
ENSMUSG00000024486	Hbegf	-0.479458	0.000474478	0.00495075	1.49929	9.10723e-30	8.93681e-29	1.67157	1.65748e-36	2.04832e-35	1.97874	1.28648e-48	4.75497e-47	2.15102	5.99137e-57	2.53996e-55	0.172275	0.177882	0.393853
ENSMUSG00000030359	Pzp	-0.479075	0.68401	0.833804	0.285971	0.784559	0.815824	3.79156	0.000275103	0.000491261	0.764886	0.451137	0.511352	4.27014	6.82753e-05	0.000141219	3.50545	0.00061396	0.00759899
ENSMUSG00000049728	Zfp668	-0.478934	0.000612177	0.00605133	-1.1807	1.05838e-16	5.16463e-16	-0.968653	7.21333e-12	2.44665e-11	-0.70176	8.73546e-07	2.37055e-06	-0.489716	0.000558367	0.00102672	0.212046	0.140766	0.340428
ENSMUSG00000020473	Aebp1	-0.478677	2.61741e-05	0.000518728	0.00527433	0.96065	0.96809	1.12597	2.85679e-23	1.85313e-22	0.483951	2.10516e-05	4.89456e-05	1.60464	2.80744e-44	7.34941e-43	1.12069	4.884e-23	1.57773e-19
ENSMUSG00000051951	Xkr4	-0.478655	0.265454	0.487562	1.12765	0.0040933	0.00650931	1.04768	0.00726734	0.0109	1.60622	6.87326e-05	0.000150185	1.52626	0.000147812	0.000292617	-0.0799817	0.847202	0.933498
ENSMUSG00000022962	Gart	-0.478517	3.08252e-05	0.000590615	-1.56989	1.31273e-40	2.13098e-39	-1.131	2.30576e-22	1.43241e-21	-1.09137	9.20944e-21	7.64001e-20	-0.652486	1.74397e-08	5.17425e-08	0.438883	0.000161179	0.00279025
ENSMUSG00000029925	Tbxas1	-0.477452	0.0918879	0.243827	1.61473	4.3088e-09	1.23968e-08	1.96118	1.33912e-12	4.75478e-12	2.09215	1.05033e-13	5.37037e-13	2.43861	8.62075e-18	5.23861e-17	0.346445	0.188424	0.407966
ENSMUSG00000037946	Fgd3	-0.477174	0.0464225	0.152	0.984604	2.07723e-05	4.30422e-05	1.67184	5.60061e-13	2.03101e-12	1.46176	6.11076e-10	2.27474e-09	2.14899	1.48514e-19	1.00832e-18	0.687228	0.00213076	0.0195546
ENSMUSG00000085148	Mir22hg	-0.476795	0.0589637	0.18012	3.29996	5.1031e-52	1.30214e-50	3.26437	5.0166e-51	1.1642e-49	3.77667	8.04565e-62	4.86716e-60	3.74109	1.06268e-60	5.03355e-59	-0.0356076	0.851643	0.935908
ENSMUSG00000037070	NA	-0.476558	8.57877e-07	2.97348e-05	-1.46806	9.02366e-50	2.08512e-48	-1.50781	2.74959e-52	6.78037e-51	-0.991496	6.8339e-24	6.91179e-23	-1.03125	1.14156e-25	1.11748e-24	-0.039757	0.688066	0.841747
ENSMUSG00000024401	Tnf	-0.475632	0.561261	0.751904	3.25756	4.59653e-08	1.2211e-07	3.41451	9.98665e-09	2.67326e-08	3.7325	2.58831e-09	9.10814e-09	3.88951	5.38333e-10	1.8066e-09	0.156811	0.761815	0.889331
ENSMUSG00000050321	Neto1	-0.475461	0.166177	0.361267	-1.91828	1.75538e-07	4.43707e-07	-2.21862	3.22094e-09	8.92208e-09	-1.4427	8.8885e-05	0.000191066	-1.743	3.80206e-06	8.9795e-06	-0.300305	0.47223	0.696253
ENSMUSG00000025138	Sirt7	-0.474183	0.000138567	0.00189351	0.485969	7.12085e-05	0.000139464	0.629874	2.54814e-07	6.07581e-07	0.96015	9.53947e-15	5.28581e-14	1.10405	5.17863e-19	3.38782e-18	0.143904	0.235463	0.468375
ENSMUSG00000019432	Ddx39b	-0.474147	4.75658e-07	1.80348e-05	-1.21952	2.03128e-37	2.86794e-36	-1.01604	1.00406e-26	7.81192e-26	-0.745377	3.50791e-15	1.99016e-14	-0.541891	9.40872e-09	2.85765e-08	0.203486	0.0311758	0.128
ENSMUSG00000073838	Tufm	-0.473578	5.67594e-05	0.000949269	-1.21077	3.43726e-24	2.53973e-23	-0.746035	2.6751e-10	8.07631e-10	-0.737193	5.38033e-10	2.01678e-09	-0.272456	0.0209263	0.0308227	0.464738	8.92765e-05	0.00176932
ENSMUSG00000028687	Mutyh	-0.473557	0.0192804	0.082978	-1.2007	6.91947e-09	1.96628e-08	-1.21744	4.29107e-09	1.17913e-08	-0.727129	0.000478919	0.000935143	-0.743872	0.000350032	0.000660635	-0.0167416	0.944434	0.979303
ENSMUSG00000113662	Gm35558	-0.473502	0.235431	0.451468	1.21963	0.000662777	0.00116424	1.25143	0.000416391	0.00072727	1.69302	4.00378e-06	1.01109e-05	1.72484	2.38564e-06	5.74517e-06	0.0317797	0.940747	0.97824
ENSMUSG00000026784	Pdss1	-0.472922	0.0359793	0.128315	-1.14225	6.31441e-07	1.51952e-06	-1.19643	2.1364e-07	5.12736e-07	-0.669321	0.00356349	0.00615719	-0.723491	0.00174911	0.00301286	-0.0541687	0.831424	0.925064
ENSMUSG00000063428	Ddo	-0.472405	0.123738	0.297991	0.590056	0.048168	0.0652528	1.8981	2.88498e-10	8.68884e-10	1.06244	0.000458694	0.000898258	2.37048	1.54144e-14	7.45428e-14	1.30804	8.69822e-06	0.00029085
ENSMUSG00000030735	Gm9755	-0.472203	0.0842263	0.229646	-1.24614	7.99574e-06	1.72657e-05	-0.886435	0.00128777	0.00211533	-0.773911	0.00572119	0.00958795	-0.414215	0.13667	0.173581	0.359709	0.204761	0.428695
ENSMUSG00000025980	Hspd1	-0.471862	0.000796579	0.00738706	-1.85114	2.604e-37	3.66694e-36	-1.48716	3.48064e-25	2.50197e-24	-1.37928	5.79689e-22	5.14458e-21	-1.01529	8.6045e-13	3.62588e-12	0.363987	0.00987935	0.0581081
ENSMUSG00000022797	Tfrc	-0.471347	0.000694777	0.0066667	-1.01564	4.33959e-13	1.67366e-12	-0.8976	1.39968e-10	4.32515e-10	-0.54429	9.48398e-05	0.000203056	-0.426252	0.00221753	0.00377305	0.118039	0.396156	0.630477
ENSMUSG00000058809	Hspd1-ps3	-0.471338	0.0370121	0.130418	-1.98239	2.03046e-16	9.71159e-16	-1.41448	1.33824e-09	3.82165e-09	-1.511	4.00224e-10	1.51498e-09	-0.943122	5.59338e-05	0.000116799	0.567904	0.021542	0.0995556
ENSMUSG00000103114	Gm32200	-0.470463	0.241691	0.458838	1.69844	4.0587e-06	9.01116e-06	1.58217	1.67466e-05	3.3858e-05	2.16876	1.12983e-08	3.72811e-08	2.05251	6.35456e-08	1.79438e-07	-0.116296	0.746312	0.880701
ENSMUSG00000035513	Ntng2	-0.469974	0.0577573	0.17783	3.822	2.94142e-57	9.1365e-56	3.56974	7.58534e-51	1.75528e-49	4.29191	3.32205e-67	2.31284e-65	4.03965	1.2912e-60	6.09809e-59	-0.252277	0.222199	0.452009
ENSMUSG00000007029	Vars	-0.469633	1.55664e-06	4.92996e-05	-1.71824	1.79459e-65	7.35691e-64	-1.12655	4.60922e-30	4.20848e-29	-1.2486	4.59605e-36	9.4088e-35	-0.656912	2.39341e-11	8.97569e-11	0.591691	2.17305e-09	3.20933e-07
ENSMUSG00000013367	Iglon5	-0.468842	0.0214814	0.0891188	-2.37987	3.29239e-27	2.82265e-26	-2.72887	4.75719e-34	5.25209e-33	-1.911	2.41342e-18	1.71876e-17	-2.25999	3.63738e-24	3.2334e-23	-0.348989	0.129775	0.323876
ENSMUSG00000049916	2610318N02Rik	-0.468434	0.126687	0.30261	-3.90639	1.34968e-28	1.24928e-27	-3.1529	9.36786e-21	5.38469e-20	-3.43787	3.21331e-23	3.11533e-22	-2.68442	6.6223e-16	3.52433e-15	0.753501	0.0246563	0.109563
ENSMUSG00000000916	Nsun5	-0.46726	0.00481902	0.0299334	-1.07763	1.4333e-10	4.61996e-10	-0.741025	8.53216e-06	1.76749e-05	-0.610367	0.000292255	0.000587347	-0.273762	0.101741	0.132805	0.336608	0.0466975	0.168024
ENSMUSG00000028820	Sfpq	-0.466766	8.10884e-06	0.000192609	-1.21971	1.13883e-30	1.16938e-29	-1.11697	4.21051e-26	3.16612e-25	-0.75294	7.83679e-13	3.74165e-12	-0.650201	5.79906e-10	1.94047e-09	0.102739	0.326281	0.56635
ENSMUSG00000078490	Cfap74	-0.46629	0.0725947	0.207604	0.545086	0.025481	0.0361216	2.01178	5.56637e-17	2.57248e-16	1.01135	5.3839e-05	0.000118945	2.47803	1.69881e-23	1.44874e-22	1.46668	3.88954e-10	6.75526e-08
ENSMUSG00000032294	Pkm	-0.466173	2.19647e-05	0.000447947	-2.0248	9.83824e-71	4.84473e-69	-1.61466	8.30745e-47	1.62251e-45	-1.55863	8.0795e-44	2.43017e-42	-1.14849	4.80012e-25	4.52079e-24	0.410136	0.00019401	0.00323056
ENSMUSG00000035042	Ccl5	-0.465833	0.686295	0.83516	5.46797	9.92319e-09	2.78844e-08	6.2302	2.17135e-10	6.61354e-10	5.93285	1.22106e-09	4.41617e-09	6.69517	4.00476e-11	1.47246e-10	0.76205	0.320287	0.559515
ENSMUSG00000036242	NA	-0.465379	0.00412881	0.0266328	-1.39254	4.89031e-17	2.43942e-16	-1.10713	1.61236e-11	5.33775e-11	-0.927154	2.33138e-08	7.4998e-08	-0.641744	9.54225e-05	0.00019348	0.285413	0.0890637	0.25642
ENSMUSG00000039842	Mcph1	-0.46513	0.00124349	0.0104919	-1.16095	1.99515e-15	8.974e-15	-1.46529	3.2705e-23	2.1147e-22	-0.69582	1.92831e-06	5.03166e-06	-1.00016	1.1705e-11	4.49925e-11	-0.304337	0.0406005	0.153291
ENSMUSG00000039372	March4	-0.464205	0.485951	0.694363	2.88513	5.93078e-08	1.55788e-07	4.01762	1.87168e-13	6.99964e-13	3.34899	1.62949e-09	5.83324e-09	4.48148	2.98027e-15	1.51375e-14	1.13241	0.0167085	0.0835012
ENSMUSG00000005481	Ddx39	-0.464115	1.39639e-05	0.000308966	-1.31809	8.30206e-34	9.90386e-33	-1.15887	1.03375e-26	8.03904e-26	-0.853974	2.99795e-15	1.70925e-14	-0.694757	1.21304e-10	4.29154e-10	0.159217	0.140886	0.340561
ENSMUSG00000079017	Ifi27l2a	-0.463564	0.208874	0.419202	2.67841	3.70564e-15	1.64229e-14	2.85357	7.31106e-17	3.34717e-16	3.14185	5.61289e-19	4.19331e-18	3.31702	6.41321e-21	4.72996e-20	0.175137	0.571577	0.769021
ENSMUSG00000029817	Tra2a	-0.46349	3.18726e-06	9.03261e-05	-1.0294	1.22262e-24	9.21168e-24	-1.02572	1.77403e-24	1.23085e-23	-0.565913	1.54434e-08	5.0382e-08	-0.562232	1.91251e-08	5.65249e-08	0.00368129	0.971215	0.990532
ENSMUSG00000003779	Kif20a	-0.463486	2.30969e-06	6.89576e-05	-1.7588	1.26237e-67	5.64814e-66	-1.70796	3.97288e-64	1.40723e-62	-1.29532	4.79671e-38	1.08057e-36	-1.24447	2.26509e-35	3.75623e-34	0.0508421	0.61582	0.797013
ENSMUSG00000005980	Dnase1	-0.463476	0.105325	0.268027	-1.41874	1.69113e-06	3.90439e-06	-1.23762	2.78748e-05	5.5257e-05	-0.955216	0.00138304	0.00253477	-0.774109	0.00926379	0.0143971	0.181122	0.547698	0.751565
ENSMUSG00000053093	NA	-0.463371	0.17404	0.371955	1.65322	1.45167e-06	3.37081e-06	1.87344	5.69501e-08	1.43035e-07	2.11658	1.42901e-09	5.14289e-09	2.3368	3.29848e-11	1.22318e-10	0.220225	0.509455	0.724296
ENSMUSG00000082585	Gm15387	-0.463186	0.0355754	0.127099	-1.33431	3.99993e-09	1.15452e-08	-1.3881	1.0407e-09	2.99741e-09	-0.871103	0.000137011	0.000287104	-0.924894	5.40837e-05	0.000113112	-0.0537885	0.831102	0.924868
ENSMUSG00000029659	Medag	-0.462991	0.171935	0.369472	0.93203	0.00442984	0.00701271	1.6211	5.01985e-07	1.16529e-06	1.39496	2.73753e-05	6.27631e-05	2.08402	3.36004e-10	1.14496e-09	0.689055	0.0265951	0.115165
ENSMUSG00000038692	Hoxb4	-0.461763	0.0011491	0.00986197	-0.817697	1.07233e-08	3.00627e-08	-1.03258	6.40731e-13	2.31886e-12	-0.355932	0.0130955	0.0207902	-0.570812	7.14662e-05	0.000147329	-0.21488	0.135799	0.333208
ENSMUSG00000040354	Mars	-0.461566	3.82368e-07	1.52494e-05	-1.01368	2.73514e-28	2.47912e-27	-0.714193	5.13387e-15	2.10784e-14	-0.552108	1.81448e-09	6.4668e-09	-0.252626	0.00571879	0.00916277	0.299483	0.00111236	0.0120019
ENSMUSG00000081221	Gm14760	-0.461548	0.113078	0.281196	-2.37722	4.24996e-14	1.75116e-13	-1.45058	1.38944e-06	3.10663e-06	-1.9156	9.38979e-10	3.42898e-09	-0.989	0.00098961	0.00176875	0.926642	0.00316128	0.0260914
ENSMUSG00000000567	Sox9	-0.461442	0.0149027	0.0693287	-3.45038	5.27484e-60	1.82439e-58	-3.16809	2.79235e-53	7.12513e-52	-2.98893	6.01724e-47	2.06788e-45	-2.70663	1.42556e-40	3.09485e-39	0.282301	0.163179	0.372953
ENSMUSG00000025328	Padi3	-0.460186	0.269792	0.491726	1.92902	8.5526e-07	2.03299e-06	1.61264	4.32163e-05	8.40292e-05	2.38907	3.74457e-09	1.2979e-08	2.07271	2.91657e-07	7.74554e-07	-0.316403	0.389048	0.624164
ENSMUSG00000100629	Gm28192	-0.459607	0.38751	0.609392	0.216651	0.687206	0.726995	-1.09984	0.0399689	0.0539736	0.676231	0.19972	0.249353	-0.640118	0.245813	0.294692	-1.31645	0.0144817	0.075521
ENSMUSG00000002266	Zim1	-0.45945	0.0105264	0.0535749	-1.50234	2.91906e-16	1.3855e-15	-1.2081	3.41583e-11	1.10389e-10	-1.04288	1.16274e-08	3.83122e-08	-0.748642	3.79378e-05	8.07129e-05	0.294243	0.107475	0.287884
ENSMUSG00000031891	Hsd11b2	-0.458959	0.0338386	0.12274	0.835035	8.50515e-05	0.000165234	1.03967	9.92587e-07	2.24353e-06	1.29398	2.14603e-09	7.60145e-09	1.49862	4.46557e-12	1.77962e-11	0.204636	0.327911	0.56725
ENSMUSG00000031264	Btk	-0.458079	0.0962713	0.251985	1.75329	4.84626e-11	1.61229e-10	1.99726	7.55862e-14	2.89305e-13	2.21133	5.61883e-16	3.37255e-15	2.4553	3.32346e-19	2.20273e-18	0.243955	0.333085	0.571688
ENSMUSG00000070645	Ren1	-0.457363	0.488151	0.696214	-1.96074	0.00436902	0.00692458	-1.08783	0.0938208	0.119313	-1.50295	0.0301091	0.0447893	-0.630299	0.34814	0.4022	0.872926	0.226326	0.457153
ENSMUSG00000028626	Col9a2	-0.456199	0.0600182	0.182044	-2.79852	9.54462e-27	7.98906e-26	-2.23984	1.2087e-18	6.19184e-18	-2.3423	9.53294e-20	7.45286e-19	-1.78363	1.21242e-12	5.05109e-12	0.558685	0.0256969	0.112603
ENSMUSG00000070282	3000002C10Rik	-0.455789	0.120757	0.293966	-1.35543	7.2503e-06	1.57254e-05	-1.29051	1.74149e-05	3.513e-05	-0.899614	0.00291769	0.00510524	-0.834689	0.00538217	0.00865778	0.0649322	0.850411	0.935466
ENSMUSG00000046550	Spin2c	-0.455406	0.0731594	0.208624	-1.48935	1.30306e-08	3.62692e-08	-2.01385	5.37547e-14	2.08163e-13	-1.03392	7.63137e-05	0.000165941	-1.55841	4.91289e-09	1.52631e-08	-0.524489	0.0488763	0.173277
ENSMUSG00000020256	Aldh1l2	-0.455226	0.0929362	0.245939	-1.57233	1.82856e-08	5.03027e-08	-0.903023	0.000946164	0.00158105	-1.11707	6.90536e-05	0.000150805	-0.44778	0.103974	0.135478	0.669309	0.0167975	0.0837778
ENSMUSG00000082816	Gm11953	-0.455033	0.120919	0.294236	-2.27038	4.76336e-13	1.82967e-12	-1.43966	1.90517e-06	4.2056e-06	-1.81529	6.55344e-09	2.21585e-08	-0.9846	0.00109325	0.00194152	0.830724	0.00806409	0.0504654
ENSMUSG00000006344	Ggt5	-0.454684	0.159948	0.352742	1.14877	0.000206721	0.000384452	1.54322	6.26878e-07	1.44133e-06	1.60341	4.47982e-07	1.25862e-06	1.99786	3.46592e-10	1.1803e-09	0.394435	0.185165	0.402907
ENSMUSG00000070025	Gm10284	-0.454297	0.221135	0.435058	-2.24253	3.5544e-08	9.54141e-08	-1.33388	0.000512872	0.000885412	-1.78798	1.63707e-05	3.86014e-05	-0.879479	0.0260115	0.0377158	0.908658	0.0348726	0.138224
ENSMUSG00000100954	Gm10138	-0.453987	0.0854665	0.232243	-1.00203	0.000179385	0.000336012	-0.893799	0.00080132	0.00135005	-0.54802	0.0438343	0.0631568	-0.439791	0.105049	0.136779	0.108236	0.702936	0.851246
ENSMUSG00000033985	Tesk2	-0.453207	0.0410246	0.139854	-0.901306	5.72467e-05	0.000113301	-1.14468	3.95596e-07	9.26843e-07	-0.448092	0.0470043	0.0672465	-0.691459	0.002258	0.00383868	-0.243368	0.284427	0.523345
ENSMUSG00000006442	Srm	-0.453046	0.000135551	0.00186444	-2.0318	8.2821e-61	2.97272e-59	-1.76399	4.49082e-47	8.86746e-46	-1.57875	3.63611e-38	8.22556e-37	-1.31094	3.27999e-27	3.46717e-26	0.267811	0.0267994	0.115867
ENSMUSG00000058921	Slc10a5	-0.453039	0.695039	0.840762	3.8858	1.82343e-12	6.72419e-12	4.99758	9.65447e-20	5.27355e-19	4.3375	1.19396e-13	6.077e-13	5.44936	4.82021e-21	3.56811e-20	1.11151	0.00809077	0.050554
ENSMUSG00000028871	Rspo1	-0.451962	0.00151029	0.0122461	-1.21451	6.31473e-17	3.12486e-16	0.0387824	0.783247	0.81336	-0.76254	1.75864e-07	5.16559e-07	0.490744	0.000563853	0.00103646	1.25329	6.31381e-18	5.66559e-15
ENSMUSG00000086712	AI427809	-0.451308	0.0329362	0.120196	-2.02641	2.61414e-19	1.47532e-18	-2.03435	2.09131e-19	1.12297e-18	-1.57507	2.69234e-12	1.23823e-11	-1.583	2.20172e-12	8.99397e-12	-0.00793058	1	1
ENSMUSG00000030319	Cand2	-0.450662	0.000999649	0.00883279	-1.94386	1.10426e-42	1.9303e-41	-1.85914	2.0933e-39	2.91474e-38	-1.49319	2.14679e-26	2.5018e-25	-1.40848	9.08072e-24	7.89407e-23	0.0847161	0.543274	0.748153
ENSMUSG00000049551	Fzd9	-0.450225	0.343223	0.568297	-1.62631	0.00106204	0.00181583	-0.333504	0.482734	0.531827	-1.1759	0.0199525	0.0306518	0.116742	0.814611	0.843977	1.2928	0.0100058	0.0584499
ENSMUSG00000063765	Chadl	-0.450024	0.130557	0.30884	-1.14158	0.000164235	0.000308671	-0.592581	0.0471962	0.0630219	-0.691535	0.0235133	0.0356809	-0.142546	0.640657	0.687796	0.549003	0.071839	0.223057
ENSMUSG00000039942	Ptger4	-0.449443	0.174789	0.372994	2.05752	1.09594e-10	3.56672e-10	2.25777	1.73539e-12	6.1268e-12	2.50691	1.81049e-14	9.79994e-14	2.70717	1.75978e-16	9.75094e-16	0.200246	0.506408	0.722188
ENSMUSG00000028318	Polr1e	-0.44918	0.0204187	0.086043	-1.22048	5.835e-10	1.79964e-09	-1.07061	4.92539e-08	1.24324e-07	-0.771297	8.87593e-05	0.000190821	-0.621426	0.00154948	0.00268878	0.149872	0.449159	0.677324
ENSMUSG00000019997	Ctgf	-0.449153	0.00127555	0.0107138	1.81152	2.18252e-38	3.20473e-37	2.33144	1.05936e-60	3.38827e-59	2.26067	7.44336e-57	3.82883e-55	2.78059	2.05414e-82	1.87449e-80	0.519914	0.000118879	0.00219946
ENSMUSG00000059146	Ntrk3	-0.448087	0.157331	0.348875	1.70568	4.27017e-08	1.13777e-07	2.5744	6.14304e-16	2.65584e-15	2.15374	1.38505e-11	5.95935e-11	3.02246	2.23571e-20	1.60068e-19	0.868718	0.00371032	0.0293482
ENSMUSG00000024436	Mrps18b	-0.447117	0.0201472	0.0851657	-1.06265	5.69822e-08	1.49947e-07	-0.787012	4.85451e-05	9.39944e-05	-0.61552	0.00176488	0.00318258	-0.339887	0.0800433	0.10668	0.275637	0.165287	0.376255
ENSMUSG00000095168	Gm4795	-0.446931	0.230162	0.445125	-1.68661	1.41124e-05	2.98238e-05	-1.26758	0.000926097	0.0015496	-1.23958	0.00139899	0.00256167	-0.820577	0.033039	0.0470629	0.419048	0.307331	0.547602
ENSMUSG00000046213	Cym	-0.446292	0.118197	0.289655	-7.28991	7.24055e-77	4.19173e-75	-7.41178	9.35348e-78	4.84222e-76	-6.84337	5.21732e-70	3.83046e-68	-6.96522	6.54725e-71	4.16343e-69	-0.121806	0.850599	0.935472
ENSMUSG00000025269	Apex2	-0.446258	0.00406945	0.0263235	-1.0924	4.32073e-12	1.55431e-11	-1.16999	1.26433e-13	4.77136e-13	-0.646135	4.35895e-05	9.74338e-05	-0.723723	4.70349e-06	1.10023e-05	-0.0775871	0.62654	0.804787
ENSMUSG00000041046	Ramp3	-0.445978	0.216118	0.42826	3.13721	3.9822e-19	2.22255e-18	3.01742	6.61223e-18	3.2413e-17	3.58309	2.92992e-23	2.85429e-22	3.46331	6.15785e-22	4.80956e-21	-0.119809	0.705577	0.853094
ENSMUSG00000040675	Mthfd1l	-0.445571	0.00105286	0.0092172	-1.8955	4.8271e-41	7.98028e-40	-1.51042	2.37973e-27	1.91804e-26	-1.44992	5.2625e-25	5.61798e-24	-1.06484	1.69353e-14	8.16049e-14	0.385076	0.00612242	0.0414283
ENSMUSG00000042351	Grap2	-0.445519	0.254461	0.474178	2.00173	1.2456e-07	3.18488e-07	3.05783	4.52082e-15	1.86039e-14	2.44719	2.73104e-10	1.05053e-09	3.50329	2.09672e-18	1.31878e-17	1.05608	0.00332463	0.0269982
ENSMUSG00000025213	Kazald1	-0.444773	0.104667	0.266948	2.55526	1.71981e-21	1.0932e-20	2.63838	9.22388e-23	5.8494e-22	2.99999	1.19133e-27	1.48704e-26	3.08312	5.24277e-29	6.15416e-28	0.0831194	0.739243	0.876391
ENSMUSG00000031383	Dusp9	-0.444401	0.0198644	0.0845902	-3.08882	2.44909e-48	5.33843e-47	-3.41806	1.62058e-56	4.6493e-55	-2.64439	9.5197e-37	2.01788e-35	-2.97363	2.55452e-44	6.70903e-43	-0.329234	0.123992	0.314517
ENSMUSG00000002346	Slc25a42	-0.444146	0.105351	0.268027	1.35906	6.73551e-07	1.61652e-06	2.28913	2.79523e-16	1.23222e-15	1.8032	9.04297e-11	3.637e-10	2.73327	1.2834e-21	9.81508e-21	0.930069	0.000534254	0.00683777
ENSMUSG00000041632	NA	-0.443807	0.00278472	0.0197362	-1.16354	1.15574e-14	4.95684e-14	-1.18715	3.32453e-15	1.38005e-14	-0.719732	1.74906e-06	4.58916e-06	-0.743343	7.82357e-07	1.98471e-06	-0.0236104	0.876685	0.947543
ENSMUSG00000000731	Aire	-0.443375	0.50121	0.706973	-5.61976	4.052e-10	1.26592e-09	-2.13264	0.00197767	0.00317451	-5.17297	9.99486e-09	3.31153e-08	-1.68902	0.0142913	0.0215691	3.48687	0.000150343	0.00263664
ENSMUSG00000030798	Cd37	-0.442513	0.124195	0.298956	3.13235	9.98926e-30	9.76674e-29	3.50932	4.26282e-36	5.16527e-35	3.5748	4.8448e-36	9.90547e-35	3.95178	1.09173e-42	2.6637e-41	0.37696	0.126826	0.318881
ENSMUSG00000031880	Rrad	-0.441978	0.133339	0.313174	0.343588	0.239311	0.283738	0.670023	0.0219158	0.0307678	0.785563	0.00759885	0.0124999	1.112	0.000165782	0.000325676	0.326434	0.263315	0.500592
ENSMUSG00000044636	Csrnp2	-0.441722	0.00292277	0.0204878	-1.17242	7.68094e-15	3.32607e-14	-1.16119	1.37241e-14	5.51695e-14	-0.730699	1.26622e-06	3.37883e-06	-0.719469	1.84323e-06	4.50405e-06	0.0112303	0.943382	0.979211
ENSMUSG00000078592	Gm4609	-0.441606	0.121441	0.294935	-2.22194	1.80324e-12	6.6528e-12	-1.56865	1.9492e-07	4.69411e-07	-1.78021	2.04675e-08	6.61537e-08	-1.12697	0.000215064	0.000416913	0.653303	0.0496285	0.174874
ENSMUSG00000044405	Adig	-0.441604	0.876512	0.944725	4.3352	0.000754829	0.00131592	6.89451	9.12599e-07	2.06736e-06	4.77501	0.000272901	0.000550231	7.33441	3.04787e-07	8.08628e-07	2.55894	0.0227184	0.103424
ENSMUSG00000004100	Ppan	-0.441556	0.000292598	0.00340003	-1.37146	3.8683e-28	3.48276e-27	-1.25158	7.57982e-24	5.08427e-23	-0.929898	8.33335e-14	4.29347e-13	-0.810025	7.15542e-11	2.57921e-10	0.119874	0.338734	0.576242
ENSMUSG00000051076	Vtcn1	-0.441357	0.310228	0.536086	1.48945	9.89169e-05	0.000190839	3.36944	3.78147e-18	1.88746e-17	1.93067	9.62844e-07	2.60108e-06	3.81062	2.18576e-21	1.65128e-20	1.87994	1.26045e-07	9.83519e-06
ENSMUSG00000030226	Lmo3	-0.440804	0.165702	0.360932	-0.747913	0.0199401	0.0287513	-1.03478	0.00144935	0.00236608	-0.307091	0.34408	0.4036	-0.593942	0.0723128	0.0971711	-0.286857	0.389113	0.624164
ENSMUSG00000097618	Gm26507	-0.43959	0.188665	0.392101	-3.02405	1.29434e-15	5.89407e-15	-2.95508	3.76368e-15	1.55834e-14	-2.58429	7.37909e-12	3.26093e-11	-2.51533	1.52068e-11	5.78885e-11	0.0690058	0.89088	0.954084
ENSMUSG00000032172	Olfm2	-0.439351	0.215637	0.427621	-1.43484	0.000104363	0.000200746	-0.443152	0.217273	0.258881	-0.995397	0.00758965	0.0124866	-0.00378221	1	1	0.991687	0.00832317	0.0515766
ENSMUSG00000079598	Clec2l	-0.438906	0.215451	0.427374	-1.00981	0.00507626	0.00797429	-1.17577	0.00115719	0.0019131	-0.570871	0.117122	0.154555	-0.736822	0.0421781	0.05905	-0.165951	0.660574	0.825884
ENSMUSG00000032415	Ube2cbp	-0.438821	0.144003	0.329033	-1.77473	1.65514e-08	4.56574e-08	-1.84628	4.63885e-09	1.2721e-08	-1.33586	2.03663e-05	4.74685e-05	-1.40741	7.61083e-06	1.73777e-05	-0.0715416	0.843452	0.931309
ENSMUSG00000096995	2810029C07Rik	-0.438612	0.267121	0.488879	-0.878344	0.0268184	0.0378646	0.128001	0.758647	0.791018	-0.439689	0.282453	0.339246	0.566605	0.149184	0.187987	1.00634	0.0118056	0.065523
ENSMUSG00000027671	Actl6a	-0.438188	3.15872e-06	9.03004e-05	-0.99364	1.37229e-25	1.08706e-24	-1.035	1.37309e-27	1.11785e-26	-0.555451	4.77166e-09	1.63669e-08	-0.596807	3.18865e-10	1.08863e-09	-0.0413556	0.663442	0.827344
ENSMUSG00000005566	Trim28	-0.438099	3.45662e-06	9.56015e-05	-1.71797	2.84124e-70	1.38228e-68	-1.52151	3.80983e-56	1.07581e-54	-1.27987	1.20114e-40	3.02665e-39	-1.08341	7.28395e-30	8.96725e-29	0.196457	0.0379461	0.146558
ENSMUSG00000027102	Hoxd8	-0.43758	0.417507	0.635168	0.30142	0.575433	0.623199	1.18172	0.0213831	0.0300565	0.738956	0.163763	0.208917	1.61922	0.00215199	0.00366539	0.880279	0.0851994	0.248964
ENSMUSG00000078300	Gm2606	-0.437412	0.113947	0.282584	-2.10411	1.36182e-12	5.07056e-12	-1.47258	2.93068e-07	6.95304e-07	-1.66662	1.89295e-08	6.13956e-08	-1.03513	0.000320107	0.000606922	0.631528	0.0373222	0.144841
ENSMUSG00000055531	Cpsf6	-0.437047	1.3197e-05	0.000294011	-0.943759	1.02025e-20	6.24445e-20	-1.01518	1.14737e-23	7.62022e-23	-0.506712	4.87399e-07	1.3632e-06	-0.578137	9.62363e-09	2.91853e-08	-0.0714247	0.477561	0.701036
ENSMUSG00000028633	Ctps	-0.43687	9.36386e-07	3.20435e-05	-1.24425	6.15096e-43	1.08461e-41	-1.15742	1.42455e-37	1.83342e-36	-0.807383	3.79852e-19	2.87237e-18	-0.720546	1.26269e-15	6.59394e-15	0.0868373	0.338604	0.576242
ENSMUSG00000032289	Thsd4	-0.436694	0.00118874	0.0101162	-1.21985	4.98701e-19	2.7671e-18	-0.504581	0.000179712	0.00032736	-0.783158	9.54589e-09	3.17319e-08	-0.0678857	0.614712	0.663958	0.715274	1.58278e-07	1.18907e-05
ENSMUSG00000035364	4930524J08Rik	-0.436678	0.147899	0.33575	-1.98144	5.08082e-10	1.57697e-09	-1.53272	1.00293e-06	2.265e-06	-1.54469	1.24373e-06	3.32045e-06	-1.09599	0.000497295	0.000920397	0.448729	0.164717	0.37546
ENSMUSG00000041957	Pkp2	-0.435891	0.00510608	0.0313281	0.920268	2.09603e-09	6.19943e-09	0.938659	1.00082e-09	2.88561e-09	1.35615	2.97544e-18	2.11157e-17	1.37455	1.0558e-18	6.77255e-18	0.0183908	0.905394	0.961342
ENSMUSG00000070443	Gm10291	-0.435443	0.272105	0.494046	-2.09234	7.44689e-07	1.7788e-06	-1.69408	4.10125e-05	7.99848e-05	-1.65667	0.000110466	0.000234337	-1.25847	0.00284701	0.00477368	0.398294	0.377825	0.613667
ENSMUSG00000029752	Asns	-0.435407	0.0233201	0.094379	-1.92759	3.48155e-22	2.30467e-21	-1.25074	1.39734e-10	4.31876e-10	-1.49218	3.85605e-14	2.03539e-13	-0.815325	2.62431e-05	5.67593e-05	0.676856	0.000541205	0.00691031
ENSMUSG00000022814	Umps	-0.434862	5.35303e-05	0.000906406	-1.73672	5.26149e-55	1.49356e-53	-1.50818	1.60299e-42	2.59694e-41	-1.30185	4.96662e-32	7.99808e-31	-1.07332	1.47137e-22	1.18473e-21	0.228533	0.0387477	0.148659
ENSMUSG00000024170	Telo2	-0.43481	0.000380458	0.00416126	-1.22539	7.93027e-23	5.41835e-22	-0.928372	6.01062e-14	2.31648e-13	-0.790578	2.15701e-10	8.39317e-10	-0.49356	6.73455e-05	0.000139493	0.29702	0.0172742	0.0853512
ENSMUSG00000018238	Gdf9	-0.433319	0.400285	0.620718	0.791727	0.102596	0.131393	-0.056275	0.954927	0.96412	1.22497	0.0135108	0.0213884	0.377045	0.468182	0.523544	-0.847994	0.0812382	0.241117
ENSMUSG00000028555	Ttc39a	-0.43303	0.0364165	0.129133	0.615353	0.00231224	0.00379469	1.39619	5.17164e-12	1.77238e-11	1.04838	3.43898e-07	9.78103e-07	1.82921	1.03641e-18	6.65167e-18	0.780837	9.02579e-05	0.00178221
ENSMUSG00000110469	Gm10358	-0.43267	0.125658	0.301128	-2.4137	1.28848e-14	5.50279e-14	-1.55636	1.35807e-07	3.31152e-07	-1.9809	2.99528e-10	1.14644e-09	-1.12363	0.000168219	0.000330335	0.857351	0.0086338	0.0528431
ENSMUSG00000035754	Wdr18	-0.432451	2.02658e-05	0.000420215	-1.26568	1.59154e-34	1.95935e-33	-1.14471	1.00748e-28	8.66958e-28	-0.83323	5.74626e-16	3.44392e-15	-0.712257	4.01061e-12	1.60663e-11	0.120973	0.241006	0.475213
ENSMUSG00000026999	Nup35	-0.431767	0.00328061	0.0223392	-0.93667	2.6796e-10	8.48478e-10	-1.04663	1.97027e-12	6.92575e-12	-0.504901	0.000664069	0.00127489	-0.61486	3.54418e-05	7.56416e-05	-0.109959	0.463374	0.688666
ENSMUSG00000062393	Dgkk	-0.431125	0.194157	0.398875	-3.93429	2.99264e-24	2.2173e-23	-4.43374	9.66361e-29	8.32462e-28	-3.50302	5.18863e-20	4.10616e-19	-4.0024	2.83317e-24	2.53526e-23	-0.499391	0.218604	0.44708
ENSMUSG00000104496	Gm5837	-0.430755	0.229799	0.444887	-1.47882	9.53421e-05	0.000184228	-1.19454	0.00138989	0.00227522	-1.04795	0.00636303	0.0105976	-0.7637	0.0441021	0.0615197	0.284299	0.499405	0.717144
ENSMUSG00000005338	Cadm3	-0.429904	0.114882	0.284287	-1.67172	3.65361e-09	1.05815e-08	-1.00309	0.000286732	0.000511067	-1.24179	1.10936e-05	2.67079e-05	-0.573169	0.0390512	0.0549342	0.668634	0.0180872	0.0881815
ENSMUSG00000056296	NA	-0.429746	0.251246	0.470235	-3.75006	1.58219e-15	7.16443e-15	-2.29346	2.1228e-08	5.53112e-08	-3.31951	2.24982e-12	1.04094e-11	-1.86347	7.11902e-06	1.63171e-05	1.4566	0.00647477	0.0431972
ENSMUSG00000041245	Wnk3	-0.429426	0.118277	0.289762	-1.90231	3.69805e-11	1.24103e-10	-2.65874	5.16851e-19	2.71309e-18	-1.47286	2.54146e-07	7.34077e-07	-2.22926	5.25e-14	2.42695e-13	-0.756406	0.0102874	0.0595561
ENSMUSG00000022843	Clcn2	-0.429098	0.0136434	0.0651246	-1.26959	8.75548e-13	3.29955e-12	-0.982276	2.32713e-08	6.04306e-08	-0.840485	2.33052e-06	6.03538e-06	-0.553172	0.00171222	0.00295153	0.287316	0.110512	0.29315
ENSMUSG00000060985	Tdrd5	-0.429016	0.302725	0.527951	-0.0379096	0.943881	0.953682	0.943018	0.0174415	0.0247814	0.3911	0.341474	0.400893	1.372	0.000656755	0.00119836	0.980916	0.0135155	0.0719993
ENSMUSG00000038677	Scube3	-0.428872	0.0396565	0.136749	-2.26999	1.60841e-24	1.20552e-23	-1.35843	1.69742e-10	5.21133e-10	-1.84109	6.13452e-17	3.96498e-16	-0.929546	1.18428e-05	2.65453e-05	0.911561	3.17572e-05	0.000814194
ENSMUSG00000032060	Cryab	-0.427967	0.0652923	0.192974	2.1866	8.58305e-20	4.97429e-19	2.17641	1.23107e-19	6.69955e-19	2.61456	9.51175e-27	1.12141e-25	2.60437	1.42597e-26	1.45958e-25	-0.0101913	0.964842	0.987838
ENSMUSG00000109325	Krt8-ps	-0.427365	0.126567	0.302413	-1.00083	0.000446816	0.000800729	0.239461	0.38101	0.430355	-0.57343	0.0463148	0.0663511	0.666818	0.0153398	0.0230353	1.24029	1.10343e-05	0.00035153
ENSMUSG00000032783	Troap	-0.427055	0.00489169	0.0302986	-1.57327	6.71817e-24	4.89453e-23	-1.49426	7.91714e-22	4.80021e-21	-1.14621	1.79028e-13	8.99708e-13	-1.0672	6.29994e-12	2.47945e-11	0.0790087	0.618549	0.798697
ENSMUSG00000060128	Gm2710	-0.42662	0.126904	0.302904	-1.36749	1.81084e-06	4.16766e-06	-1.46202	3.78288e-07	8.88484e-07	-0.940854	0.00102075	0.00190868	-1.03538	0.000313025	0.000594332	-0.0945188	0.756466	0.886679
ENSMUSG00000027513	Pck1	-0.425788	0.80548	0.904936	5.75782	3.87855e-05	7.81809e-05	8.80551	2.39078e-08	6.20136e-08	6.18263	1.50407e-05	3.56369e-05	9.23039	9.05778e-09	2.75468e-08	3.04749	0.0118677	0.0657812
ENSMUSG00000026979	Psd4	-0.425366	0.109653	0.275274	1.7406	5.3152e-11	1.76286e-10	2.47655	5.73546e-20	3.17257e-19	2.16595	1.10041e-15	6.47968e-15	2.90189	9.02698e-26	8.87964e-25	0.735942	0.00389575	0.0303981
ENSMUSG00000001750	Tcirg1	-0.42516	0.000333814	0.00374949	0.385518	0.000998308	0.00171193	0.734726	3.47151e-10	1.03875e-09	0.810677	7.21438e-12	3.19164e-11	1.15989	1.18306e-22	9.56876e-22	0.349208	0.00269521	0.0232797
ENSMUSG00000042349	Ikbke	-0.425136	0.0901298	0.240708	0.806164	0.00110174	0.00187912	1.55972	3.76998e-10	1.12473e-09	1.23129	8.94896e-07	2.42604e-06	1.98485	4.97824e-15	2.48866e-14	0.753557	0.00192993	0.0180187
ENSMUSG00000033706	Smyd5	-0.424994	4.9825e-05	0.000852515	-1.62506	3.11627e-51	7.6612e-50	-1.49364	6.31383e-44	1.10131e-42	-1.20006	5.95836e-29	7.92746e-28	-1.06865	1.8418e-23	1.56325e-22	0.131417	0.224223	0.454696
ENSMUSG00000013707	Tnfaip8l2	-0.424816	0.103349	0.264464	2.00915	6.93211e-16	3.20824e-15	2.31842	1.7139e-20	9.72354e-20	2.43393	1.55712e-21	1.35364e-20	2.7432	1.18745e-26	1.22008e-25	0.309257	0.183119	0.400235
ENSMUSG00000035211	Xrra1	-0.42477	0.360504	0.585094	0.487133	0.281329	0.328492	1.99912	6.02215e-07	1.38699e-06	0.911788	0.0441842	0.0636176	2.42367	5.04908e-09	1.56591e-08	1.51192	7.916e-05	0.00162671
ENSMUSG00000032348	Gsta4	-0.423604	0.0182736	0.0800949	-0.19611	0.274511	0.321274	0.961397	8.44699e-08	2.09257e-07	0.227495	0.204827	0.255117	1.385	2.23705e-14	1.0687e-13	1.15751	1.37719e-10	2.58655e-08
ENSMUSG00000032186	Tmod2	-0.422728	0.00248982	0.0181396	1.98555	3.78108e-47	7.91572e-46	1.76568	6.36396e-38	8.33664e-37	2.40827	3.54324e-66	2.3649e-64	2.1884	1.9814e-55	7.94132e-54	-0.219874	0.0952382	0.267352
ENSMUSG00000022330	NA	-0.42222	0.346349	0.571599	-1.19528	0.0100873	0.0152144	0.789341	0.0724842	0.0938865	-0.772966	0.103595	0.138275	1.21152	0.00675351	0.010727	1.9846	1.90182e-05	0.000543686
ENSMUSG00000038357	Camp	-0.421985	0.611106	0.788793	2.57223	0.00174176	0.00289881	3.2316	0.000116943	0.000217736	2.994	0.000366765	0.000726602	3.65337	2.13153e-05	4.65187e-05	0.659325	0.391081	0.625854
ENSMUSG00000097772	5430416N02Rik	-0.421902	0.199528	0.406813	-1.40408	3.75256e-05	7.57358e-05	-2.0531	4.41882e-09	1.21341e-08	-0.982136	0.0039987	0.00685274	-1.63111	2.92502e-06	6.98578e-06	-0.648996	0.0658611	0.211195
ENSMUSG00000070526	Peg12	-0.421817	0.00118665	0.0101038	-1.88831	3.46911e-44	6.47034e-43	-2.03516	1.63646e-50	3.71758e-49	-1.46648	1.54711e-27	1.92223e-26	-1.61334	1.12033e-32	1.60707e-31	-0.146856	0.286068	0.525244
ENSMUSG00000020089	Ppa1	-0.421206	0.00113887	0.00980026	-1.98868	2.01723e-49	4.60201e-48	-1.8531	1.53287e-43	2.63112e-42	-1.56748	6.34545e-32	1.01176e-30	-1.43189	4.01056e-27	4.21735e-26	0.135588	0.305859	0.546179
ENSMUSG00000093565	Rab26os	-0.420983	0.134926	0.315344	-1.62011	4.09939e-08	1.09426e-07	-1.85065	5.72262e-10	1.68241e-09	-1.19907	5.04847e-05	0.000111963	-1.4296	1.95792e-06	4.77133e-06	-0.230525	0.479497	0.702838
ENSMUSG00000104913	Gm6560	-0.420935	0.167844	0.363602	-2.27186	7.68589e-12	2.71944e-11	-1.58404	5.67575e-07	1.31057e-06	-1.85081	2.77807e-08	8.88717e-08	-1.16305	0.000241467	0.00046486	0.68783	0.0477686	0.170619
ENSMUSG00000042354	NA	-0.420657	8.19496e-05	0.00126786	-1.82194	7.35198e-61	2.65065e-59	-1.67385	3.36181e-52	8.26484e-51	-1.40128	4.06126e-37	8.78145e-36	-1.25319	2.64088e-30	3.33507e-29	0.148091	0.181412	0.398013
ENSMUSG00000021575	Ahrr	-0.419639	0.270648	0.492713	-1.378	0.000375653	0.000678318	-1.48234	0.000145185	0.000266904	-0.958285	0.0136312	0.02156	-1.06261	0.00703667	0.0111373	-0.104322	0.817956	0.919635
ENSMUSG00000021714	NA	-0.418678	0.0201027	0.0851278	-1.85099	4.54154e-23	3.14828e-22	-2.26068	5.13427e-32	5.20582e-31	-1.4323	1.52273e-14	8.29514e-14	-1.84199	4.12821e-22	3.25421e-21	-0.409692	0.0316905	0.129096
ENSMUSG00000098713	Rps2-ps5	-0.417996	0.163052	0.357044	-1.59222	4.55945e-07	1.11144e-06	-1.14068	0.000193382	0.000351113	-1.17413	0.000244771	0.000496739	-0.722624	0.0197287	0.0291464	0.451549	0.1726	0.386235
ENSMUSG00000070699	Sars2	-0.417671	0.00318237	0.0218545	-1.37335	3.00448e-21	1.89342e-20	-1.16374	6.67805e-16	2.87944e-15	-0.955676	4.82076e-11	1.98889e-10	-0.746066	2.37766e-07	6.36248e-07	0.209613	0.15467	0.36112
ENSMUSG00000073775	Kti12	-0.417333	0.0134341	0.0644836	-1.05441	7.32179e-10	2.24193e-09	-0.96772	1.49672e-08	3.94822e-08	-0.637076	0.000203237	0.000416689	-0.550382	0.00132077	0.00231679	0.0866948	0.616125	0.797216
ENSMUSG00000086965	Rtl10	-0.417021	0.0645704	0.191601	-2.00483	9.0916e-17	4.45938e-16	-1.59549	1.28909e-11	4.29129e-11	-1.58777	4.67114e-11	1.92814e-10	-1.17844	6.14473e-07	1.5794e-06	0.409351	0.0991728	0.274397
ENSMUSG00000029730	Mcm7	-0.416909	8.54907e-05	0.00131509	-1.65266	5.26495e-52	1.34132e-50	-1.38453	1.40751e-37	1.81292e-36	-1.23575	2.35835e-30	3.41632e-29	-0.967624	1.86159e-19	1.25494e-18	0.268126	0.0121835	0.0670942
ENSMUSG00000036864	Proser3	-0.416733	0.0142738	0.0670986	-1.57816	4.83442e-19	2.6852e-18	-1.25539	4.70699e-13	1.71348e-12	-1.16142	5.22612e-11	2.14735e-10	-0.838646	1.53694e-06	3.78425e-06	0.322776	0.0714425	0.222339
ENSMUSG00000020181	Nav3	-0.416368	0.12275	0.296627	-1.77679	2.40039e-10	7.62462e-10	-1.59294	1.141e-08	3.03915e-08	-1.36039	1.15636e-06	3.10053e-06	-1.17655	2.32565e-05	5.05706e-05	0.183852	0.520289	0.731776
ENSMUSG00000062937	Mtap	-0.416113	0.000189965	0.00243711	-0.973458	5.73617e-18	3.00814e-17	-1.0463	1.87019e-20	1.05991e-19	-0.557344	7.36767e-07	2.01836e-06	-0.630181	2.23297e-08	6.56956e-08	-0.0728376	0.519459	0.731331
ENSMUSG00000059552	Trp53	-0.416036	1.47996e-06	4.72416e-05	-1.29315	5.93003e-49	1.3303e-47	-1.03488	2.28483e-32	2.34762e-31	-0.877115	1.19954e-23	1.19378e-22	-0.618849	1.19148e-12	4.97026e-12	0.258267	0.00310854	0.0258677
ENSMUSG00000026117	Zap70	-0.415905	0.359085	0.583495	2.919	3.83282e-12	1.38341e-11	4.08688	5.7835e-21	3.36025e-20	3.33471	1.55562e-14	8.45722e-14	4.5026	7.64425e-24	6.67044e-23	1.16784	0.00188914	0.0176787
ENSMUSG00000100201	Gm29093	-0.415869	0.289729	0.51352	-1.01021	0.012071	0.0180112	-1.02065	0.0107774	0.015785	-0.594291	0.142534	0.184427	-0.604729	0.135255	0.172045	-0.0104296	1	1
ENSMUSG00000075590	NA	-0.415783	0.00818836	0.0442632	2.07021	9.62235e-40	1.51629e-38	2.34994	5.18722e-50	1.1493e-48	2.48598	1.01038e-54	4.93039e-53	2.76572	2.85741e-66	1.57631e-64	0.279732	0.061804	0.20223
ENSMUSG00000074876	Spata5l1	-0.415679	0.0381667	0.133406	-1.14615	1.95192e-08	5.35816e-08	-0.686927	0.000640727	0.00109155	-0.730458	0.000343974	0.000683975	-0.271242	0.180299	0.223053	0.459221	0.0251068	0.111066
ENSMUSG00000024347	Psd2	-0.415608	0.27605	0.498519	-2.19922	7.95279e-08	2.07049e-07	-1.54071	8.60369e-05	0.000162667	-1.78343	1.43822e-05	3.41569e-05	-1.12501	0.00477349	0.00774529	0.65852	0.124608	0.315465
ENSMUSG00000039058	Ak5	-0.415489	0.15301	0.34294	-1.3575	6.46394e-06	1.40803e-05	-0.549965	0.0613302	0.0803475	-0.941976	0.00188035	0.00337798	-0.134466	0.663839	0.709383	0.807536	0.00745932	0.0477728
ENSMUSG00000042010	Acacb	-0.415188	0.15851	0.350624	0.465682	0.109976	0.140091	1.39391	2.11151e-06	4.64014e-06	0.880864	0.00272287	0.00478874	1.80909	1.39712e-09	4.52776e-09	0.928224	0.00141262	0.014341
ENSMUSG00000064193	Gm4735	-0.414632	0.00375774	0.0247836	-2.5477	3.25487e-63	1.23121e-61	-1.8197	7.10499e-35	8.17377e-34	-2.13307	6.15632e-46	2.02107e-44	-1.40506	7.87949e-22	6.10699e-21	0.728007	6.98236e-07	3.97109e-05
ENSMUSG00000083311	Gm5643	-0.413232	0.160923	0.354167	-2.02817	1.92606e-10	6.16277e-10	-1.30763	1.7391e-05	3.50861e-05	-1.61483	4.65281e-07	1.30427e-06	-0.894346	0.00338996	0.00562163	0.720548	0.0289493	0.122103
ENSMUSG00000007682	Dio2	-0.412701	0.485655	0.694001	-1.50332	0.0127947	0.0190138	-0.74301	0.210798	0.252059	-1.09058	0.0693349	0.0958159	-0.330294	0.582038	0.632728	0.760311	0.202776	0.42632
ENSMUSG00000037568	Vash2	-0.412448	0.0289009	0.110044	-1.66627	8.43297e-18	4.38254e-17	-1.95103	2.05765e-23	1.34719e-22	-1.25381	6.99287e-11	2.83862e-10	-1.53858	2.00727e-15	1.03451e-14	-0.284767	0.137219	0.335673
ENSMUSG00000046561	Arsj	-0.411378	0.192339	0.39656	0.796272	0.00929533	0.0141014	0.803014	0.00883111	0.0130971	1.20762	9.96961e-05	0.00021272	1.21436	9.19942e-05	0.000186857	0.00673572	0.982801	0.995692
ENSMUSG00000087107	AI662270	-0.410364	0.286717	0.51059	1.36862	0.000302925	0.000553363	1.60152	2.48861e-05	4.95026e-05	1.77894	3.99413e-06	1.00896e-05	2.01184	2.04347e-07	5.50195e-07	0.232892	0.5263	0.735937
ENSMUSG00000062044	Lmtk3	-0.410112	0.0841273	0.229531	-2.52316	2.19111e-22	1.46243e-21	-2.68119	1.26164e-24	8.8255e-24	-2.11299	2.29442e-16	1.41827e-15	-2.27101	3.28939e-18	2.04583e-17	-0.158012	0.568856	0.767278
ENSMUSG00000021090	Lrrc9	-0.409482	0.362994	0.587026	0.312516	0.471372	0.521909	0.881632	0.0341191	0.0465684	0.721957	0.0928806	0.125014	1.29105	0.00209699	0.00357926	0.569099	0.168338	0.380227
ENSMUSG00000067276	Capn6	-0.409444	0.000200029	0.00253202	-1.76088	1.71171e-54	4.78332e-53	-2.05692	2.79898e-72	1.29911e-70	-1.35144	1.81409e-33	3.15406e-32	-1.64748	4.07789e-48	1.24276e-46	-0.296042	0.00755178	0.0481588
ENSMUSG00000037466	Tedc1	-0.409216	0.00452991	0.0284989	-1.74283	1.43964e-31	1.55643e-30	-1.61632	1.27019e-27	1.03669e-26	-1.33361	2.56336e-19	1.95484e-18	-1.2071	3.16116e-16	1.71627e-15	0.12651	0.399154	0.632958
ENSMUSG00000073433	Arhgdig	-0.408826	0.0682837	0.198545	-0.0872307	0.698179	0.736685	0.657247	0.00303392	0.00476831	0.321595	0.152067	0.195681	1.06607	1.9863e-06	4.83391e-06	0.744476	0.000800609	0.00933678
ENSMUSG00000033486	Catsper2	-0.408537	0.305492	0.530742	0.597319	0.11204	0.142505	1.05564	0.00469181	0.00722699	1.00579	0.00860747	0.0140446	1.4641	0.00012021	0.000240748	0.458298	0.209474	0.435004
ENSMUSG00000047757	Fancb	-0.408146	0.0465468	0.152284	-1.41173	1.72861e-11	5.94308e-11	-1.73823	3.39294e-16	1.49001e-15	-1.00357	1.6295e-06	4.29077e-06	-1.33008	3.38017e-10	1.15158e-09	-0.326504	0.124278	0.314982
ENSMUSG00000029299	Abcg3	-0.408061	0.295341	0.520099	1.32053	0.00054121	0.00096012	2.19529	1.65253e-08	4.34012e-08	1.72855	8.17687e-06	1.99754e-05	2.6033	4.80184e-11	1.75672e-10	0.874749	0.0184686	0.0893396
ENSMUSG00000106334	Gm43549	-0.407902	0.223976	0.438133	-3.21277	5.10769e-18	2.68378e-17	-2.33372	4.62046e-11	1.47869e-10	-2.8048	1.85277e-14	1.00187e-13	-1.92579	4.18455e-08	1.20154e-07	0.879048	0.0142118	0.0743837
ENSMUSG00000035692	Isg15	-0.407832	0.29218	0.516226	3.79287	1.97826e-29	1.90196e-28	4.15805	1.37492e-34	1.55735e-33	4.20049	8.23124e-34	1.46261e-32	4.56569	7.50508e-39	1.49842e-37	0.365146	0.193745	0.414728
ENSMUSG00000097195	Snhg5	-0.407734	0.00855185	0.0457382	-0.825738	1.20808e-07	3.09304e-07	-1.0019	1.53959e-10	4.74117e-10	-0.418002	0.00742589	0.0122316	-0.594161	0.000145294	0.000287913	-0.17616	0.261169	0.498528
ENSMUSG00000033581	Igf2bp2	-0.407464	7.6578e-06	0.000184335	-2.40987	7.97294e-138	1.89381e-135	-2.26408	2.08501e-123	3.08963e-121	-2.0024	1.93972e-97	3.22994e-95	-1.85661	5.22743e-85	5.14838e-83	0.145793	0.128922	0.322394
ENSMUSG00000030752	Kdm8	-0.407366	0.0225761	0.0924334	-0.971209	7.57427e-08	1.97545e-07	-1.14772	2.42282e-10	7.34485e-10	-0.563839	0.00183355	0.00329977	-0.74035	4.44381e-05	9.38255e-05	-0.176512	0.33293	0.571586
ENSMUSG00000022766	Serpind1	-0.407141	0.591325	0.775565	3.10366	1.02918e-07	2.6542e-07	3.96	1.19678e-11	3.99387e-11	3.50998	6.77788e-09	2.28791e-08	4.36634	5.51019e-13	2.35825e-12	0.856164	0.0787173	0.236433
ENSMUSG00000097363	Gm26717	-0.407102	0.717258	0.854173	3.94715	1.28009e-09	3.84383e-09	4.03218	5.39734e-10	1.59113e-09	4.35291	3.13303e-10	1.19633e-09	4.43805	1.3751e-10	4.83891e-10	0.0847672	0.881041	0.949655
ENSMUSG00000038352	Arl5c	-0.407088	0.148435	0.336401	2.06069	3.1956e-14	1.33235e-13	2.81366	1.90727e-24	1.32216e-23	2.46773	5.68056e-19	4.23994e-18	3.2207	3.8518e-30	4.81534e-29	0.752965	0.00294632	0.0249157
ENSMUSG00000043219	Hoxa6	-0.406992	0.243298	0.460751	-1.06913	0.0025327	0.00413381	-1.38928	9.82549e-05	0.000184558	-0.662117	0.0604403	0.0845515	-0.982251	0.00571854	0.00916277	-0.320138	0.3701	0.606273
ENSMUSG00000053063	Clec12a	-0.406597	0.0722582	0.206825	0.747857	0.000533237	0.000947091	1.0038	3.2635e-06	7.03859e-06	1.15444	1.78135e-07	5.22753e-07	1.41038	1.47093e-10	5.16488e-10	0.255938	0.224377	0.454843
ENSMUSG00000020086	H2afy2	-0.406594	1.61778e-05	0.000348405	-1.42712	1.14182e-49	2.62343e-48	-1.62931	2.01131e-63	6.9714e-62	-1.02053	1.64958e-26	1.93213e-25	-1.22271	5.84884e-37	1.05084e-35	-0.202183	0.0352164	0.139143
ENSMUSG00000023249	Parp3	-0.405879	0.13684	0.318294	2.66751	1.03499e-23	7.43649e-23	3.01823	2.63092e-29	2.33103e-28	3.07335	1.70246e-29	2.32052e-28	3.42407	1.62758e-35	2.72421e-34	0.350706	0.150034	0.354393
ENSMUSG00000033294	Noc4l	-0.405538	0.000993596	0.00879855	-1.22285	1.99501e-22	1.33485e-21	-0.959696	1.31384e-14	5.28809e-14	-0.817313	7.33113e-11	2.97145e-10	-0.554156	8.80366e-06	1.99771e-05	0.263159	0.0368769	0.143734
ENSMUSG00000001674	Ddx18	-0.405356	6.20331e-05	0.00101413	-1.26738	9.83406e-35	1.22656e-33	-1.0679	2.17704e-25	1.57968e-24	-0.862025	5.17565e-17	3.37001e-16	-0.662545	9.89594e-11	3.52768e-10	0.199481	0.052759	0.182082
ENSMUSG00000024312	Wdr46	-0.40463	0.000505514	0.00519525	-1.27735	5.47062e-27	4.64327e-26	-1.02126	4.57807e-18	2.27523e-17	-0.872712	1.95443e-13	9.78244e-13	-0.61663	1.73809e-07	4.70956e-07	0.256083	0.0318016	0.129483
ENSMUSG00000020052	Ascl1	-0.40381	0.134525	0.315075	-2.82971	1.01785e-20	6.23211e-20	-1.38617	5.94686e-07	1.37102e-06	-2.42579	8.9386e-16	5.29627e-15	-0.982335	0.000421314	0.00078817	1.44353	1.95178e-06	8.94105e-05
ENSMUSG00000020329	Polrmt	-0.403711	0.000236923	0.00288595	-1.11978	1.0196e-23	7.32913e-23	-0.635904	8.02364e-09	2.16104e-08	-0.716064	1.38584e-10	5.48765e-10	-0.232192	0.035888	0.0508165	0.483874	1.46573e-05	0.00044472
ENSMUSG00000024610	Cd74	-0.403136	0.286064	0.50999	5.22208	8.89794e-32	9.7305e-31	5.52981	1.83214e-34	2.06077e-33	5.6252	2.68681e-35	5.19729e-34	5.93294	5.14464e-38	9.82225e-37	0.307733	0.408621	0.64118
ENSMUSG00000043857	Mgat5b	-0.402996	0.302492	0.5278	-3.1564	5.73697e-12	2.04736e-11	-2.84475	1.3116e-10	4.06389e-10	-2.75303	2.17751e-09	7.70957e-09	-2.44147	4.07639e-08	1.17115e-07	0.311699	0.559515	0.760911
ENSMUSG00000022391	Rangap1	-0.402895	3.37379e-05	0.000629982	-1.35851	6.88013e-43	1.21054e-41	-1.13897	5.44616e-31	5.24546e-30	-0.955618	2.54613e-22	2.32608e-21	-0.736077	5.55437e-14	2.55814e-13	0.219541	0.025105	0.111066
ENSMUSG00000024999	Noc3l	-0.402612	0.00217545	0.016328	-1.12279	4.09205e-17	2.05263e-16	-0.913951	5.79153e-12	1.97894e-11	-0.720171	7.01028e-08	2.15471e-07	-0.511336	0.000120838	0.000241886	0.208835	0.119862	0.308121
ENSMUSG00000096768	Erdr1	-0.402031	0.204644	0.413486	-1.13615	0.000394009	0.000709875	-1.34535	2.96829e-05	5.86827e-05	-0.734115	0.0211825	0.0323873	-0.943317	0.00316612	0.00527322	-0.209202	0.510314	0.724916
ENSMUSG00000038644	Pold1	-0.401619	7.26948e-05	0.00114905	-1.66567	1.71116e-57	5.38764e-56	-1.25325	4.23609e-34	4.68961e-33	-1.26404	2.97293e-34	5.48786e-33	-0.851633	9.83642e-17	5.54354e-16	0.412412	6.45089e-05	0.00138189
ENSMUSG00000111394	AC160637.1	-0.4015	0.286269	0.510243	-1.89253	1.27238e-06	2.97374e-06	-1.323	0.000534332	0.000920393	-1.491	0.000119101	0.000251564	-0.921486	0.015338	0.0230348	0.569531	0.140192	0.339894
ENSMUSG00000036678	Aaas	-0.401468	0.00119018	0.0101231	-1.64014	7.35889e-38	1.06602e-36	-1.61537	7.51503e-37	9.40223e-36	-1.23867	1.59253e-22	1.47831e-21	-1.2139	9.78529e-22	7.54785e-21	0.0247738	0.849252	0.934727
ENSMUSG00000036766	Dner	-0.401151	0.255225	0.474985	-1.4168	0.000172529	0.000323581	-0.817583	0.0232545	0.0325257	-1.01555	0.00776161	0.012756	-0.416386	0.263309	0.313341	0.599221	0.126524	0.318401
ENSMUSG00000079414	Gm11110	-0.400944	0.326304	0.552836	-1.44207	0.00062252	0.00109649	-1.45693	0.000541737	0.000932453	-1.04106	0.0138686	0.021912	-1.05592	0.0122258	0.0186417	-0.0148483	1	1
ENSMUSG00000024193	Phf1	-0.400792	0.000672025	0.00649195	0.703445	1.18909e-09	3.57791e-09	0.941802	3.69944e-16	1.61933e-15	1.10423	4.09715e-21	3.47205e-20	1.34259	2.00837e-30	2.54624e-29	0.238357	0.0366116	0.142976
ENSMUSG00000040722	Scamp5	-0.400505	0.00781834	0.0427929	0.601079	5.01969e-05	9.99853e-05	0.532804	0.000330032	0.000583928	1.00158	2.3097e-11	9.75839e-11	0.933307	4.7509e-10	1.60336e-09	-0.0682757	0.642315	0.813699
ENSMUSG00000027804	Ppid	-0.399718	4.43543e-05	0.000776176	-1.61486	6.38285e-58	2.04555e-56	-1.65038	2.45111e-60	7.79336e-59	-1.21514	6.57075e-34	1.17531e-32	-1.25066	8.60836e-36	1.46514e-34	-0.0355215	0.721873	0.864386
ENSMUSG00000005950	P2rx5	-0.399491	0.49862	0.70464	3.60776	2.35901e-14	9.90711e-14	4.7578	4.03084e-23	2.59594e-22	4.00667	3.40389e-16	2.0802e-15	5.15673	8.4538e-25	7.81602e-24	1.14992	0.00305675	0.0255038
ENSMUSG00000000753	Serpinf1	-0.398572	0.0169224	0.0757613	0.263694	0.110267	0.140427	0.977575	3.32173e-09	9.19182e-09	0.662264	6.98898e-05	0.000152528	1.37614	1.91468e-16	1.05875e-15	0.71388	1.42342e-05	0.000433794
ENSMUSG00000022102	Dok2	-0.397935	0.113521	0.28183	0.80903	0.000960409	0.0016515	1.13939	3.45898e-06	7.45225e-06	1.20695	1.32516e-06	3.52967e-06	1.53731	7.70409e-10	2.54836e-09	0.330361	0.169837	0.382117
ENSMUSG00000022477	Aco2	-0.397422	0.0768213	0.215794	-0.160832	0.473343	0.523804	0.875467	0.000105751	0.000197856	0.23659	0.291795	0.34922	1.27289	2.25885e-08	6.64329e-08	1.0363	4.74831e-06	0.00018392
ENSMUSG00000023795	Pisd-ps2	-0.397312	0.0763247	0.214885	0.0441188	0.845683	0.869555	0.611405	0.00572839	0.00871316	0.441428	0.0501732	0.0713441	1.00871	6.61952e-06	1.52436e-05	0.567285	0.0102719	0.0595029
ENSMUSG00000045515	Pou3f3	-0.397098	0.326389	0.552836	-2.7928	2.0908e-10	6.66219e-10	-2.95612	3.52764e-11	1.13934e-10	-2.39559	3.37582e-08	1.07187e-07	-2.55889	7.25016e-09	2.22421e-08	-0.163289	0.754137	0.885749
ENSMUSG00000071203	Naip5	-0.396786	0.171892	0.369455	2.68154	7.24413e-26	5.79817e-25	3.0148	4.99433e-32	5.06711e-31	3.07822	3.01028e-31	4.60435e-30	3.41149	5.47668e-38	1.04192e-36	0.33324	0.137718	0.336472
ENSMUSG00000020692	Nle1	-0.395808	0.00415684	0.0267815	-1.37575	2.6026e-22	1.73492e-21	-1.17103	8.4629e-17	3.85593e-16	-0.97994	4.68332e-12	2.11181e-11	-0.775215	3.75549e-08	1.08319e-07	0.204727	0.153237	0.359072
ENSMUSG00000083816	Gm13033	-0.395768	0.201467	0.409422	-0.76533	0.0149126	0.021919	-1.59648	9.94863e-07	2.24804e-06	-0.369541	0.247137	0.301697	-1.20064	0.000297611	0.00056673	-0.831129	0.0129906	0.0700579
ENSMUSG00000026192	Atic	-0.395578	7.9219e-05	0.00123508	-1.77919	3.55423e-66	1.51472e-64	-1.32063	2.66671e-38	3.55385e-37	-1.38361	2.67558e-41	6.97031e-40	-0.925048	8.25724e-20	5.71426e-19	0.458565	7.23068e-06	0.000253891
ENSMUSG00000096156	Gm9242	-0.395288	0.110474	0.276691	-1.25954	8.08723e-07	1.92662e-06	-1.07672	2.22797e-05	4.45594e-05	-0.864226	0.000772034	0.00146791	-0.681405	0.00791742	0.0124314	0.182832	0.489306	0.710335
ENSMUSG00000072966	Gprasp2	-0.395109	0.0408956	0.139621	-2.25765	4.49937e-28	4.03072e-27	-2.07308	2.17132e-24	1.50262e-23	-1.86253	6.64938e-20	5.24162e-19	-1.67796	9.29725e-17	5.24884e-16	0.184574	0.374948	0.610809
ENSMUSG00000030316	Tamm41	-0.395074	0.00698483	0.039255	-1.28908	6.30011e-18	3.29212e-17	-1.26601	2.21992e-17	1.04935e-16	-0.894006	2.06926e-09	7.33596e-09	-0.870927	5.10113e-09	1.58114e-08	0.0230799	0.882593	0.950191
ENSMUSG00000027478	Dnmt3b	-0.394799	0.0257265	0.101226	-1.51486	7.9532e-17	3.91527e-16	-1.59464	2.10479e-18	1.06572e-17	-1.12006	6.48591e-10	2.40663e-09	-1.19983	3.92884e-11	1.44619e-10	-0.079776	0.665392	0.828654
ENSMUSG00000028741	Mrto4	-0.394708	0.00291767	0.020466	-1.37637	2.91877e-24	2.16455e-23	-1.26967	5.37277e-21	3.12499e-20	-0.981658	3.41062e-13	1.67748e-12	-0.874963	7.99848e-11	2.87348e-10	0.106696	0.429937	0.660862
ENSMUSG00000033327	Tnxb	-0.394546	0.103411	0.264545	1.69368	8.57155e-13	3.23325e-12	2.92064	9.06755e-33	9.47342e-32	2.0882	6.00943e-18	4.1802e-17	3.31516	7.0072e-40	1.45851e-38	1.22696	7.97638e-08	6.71013e-06
ENSMUSG00000018143	Mafk	-0.394423	0.000748229	0.0070472	1.5427	1.93945e-41	3.24959e-40	1.60465	1.20418e-44	2.15871e-43	1.93712	2.10936e-62	1.29545e-60	1.99907	3.02655e-66	1.66275e-64	0.0619529	0.575137	0.771114
ENSMUSG00000052798	Nup107	-0.394133	0.000113504	0.00163543	-1.64626	2.89669e-55	8.29563e-54	-1.56418	2.61323e-50	5.85422e-49	-1.25213	4.83526e-33	8.22963e-32	-1.17004	3.52304e-29	4.18105e-28	0.0820873	0.433008	0.663373
ENSMUSG00000022792	Yars2	-0.393544	0.00574001	0.0340446	-1.36909	5.73677e-21	3.55838e-20	-1.2801	1.33834e-18	6.83644e-18	-0.975541	2.01874e-11	8.56941e-11	-0.886556	1.04849e-09	3.42473e-09	0.0889861	0.543282	0.748153
ENSMUSG00000020000	Moxd1	-0.393371	0.13961	0.322554	-1.02741	0.000147804	0.000278958	-0.209469	0.431381	0.480727	-0.634025	0.0193343	0.0297587	0.183904	0.491625	0.546318	0.81794	0.00255396	0.0223586
ENSMUSG00000011148	Adssl1	-0.393321	0.0607775	0.183732	1.41736	6.8466e-12	2.43047e-11	1.66985	8.03268e-16	3.43875e-15	1.81067	8.93695e-18	6.13993e-17	2.06316	2.04084e-22	1.63348e-21	0.252496	0.208833	0.434115
ENSMUSG00000028678	Kif2c	-0.393184	0.00227106	0.0169016	-2.03457	5.59381e-52	1.42062e-50	-2.14311	4.72273e-57	1.38442e-55	-1.64138	4.85859e-35	9.29794e-34	-1.74993	2.42795e-39	4.9578e-38	-0.108544	0.411826	0.644092
ENSMUSG00000028488	Sh3gl2	-0.392569	0.155779	0.346729	-1.08904	0.000106179	0.000204021	-0.886425	0.00148938	0.0024275	-0.696455	0.0130855	0.0207762	-0.493843	0.0764738	0.102337	0.202618	0.475148	0.699085
ENSMUSG00000096438	Gapdh-ps15	-0.392539	0.198931	0.405801	-2.08118	4.78293e-10	1.48594e-09	-1.4222	8.69814e-06	1.7998e-05	-1.68847	5.8498e-07	1.62041e-06	-1.02958	0.00156711	0.00271675	0.658987	0.064323	0.207872
ENSMUSG00000026200	Glb1l	-0.39241	0.0338597	0.122789	0.445255	0.0144935	0.0213497	0.617119	0.000698265	0.00118396	0.83766	5.25353e-06	1.30808e-05	1.00952	4.01909e-08	1.1551e-07	0.171863	0.345135	0.581901
ENSMUSG00000073197	5730507C01Rik	-0.391957	0.134768	0.315153	-0.778364	0.00316808	0.00510993	-1.4513	8.00835e-08	1.98696e-07	-0.386396	0.146431	0.189046	-1.05931	9.37192e-05	0.000190218	-0.672924	0.0131477	0.0706223
ENSMUSG00000040183	Ankrd6	-0.391208	0.0749533	0.212133	-1.30687	6.25977e-09	1.78446e-08	-0.732329	0.000903284	0.00151316	-0.915653	4.58847e-05	0.000102211	-0.341116	0.123605	0.15845	0.574545	0.0108385	0.0614688
ENSMUSG00000096740	Lbhd1	-0.391146	0.0688386	0.199669	-1.11833	3.4467e-07	8.5085e-07	-1.10936	4.30602e-07	1.00536e-06	-0.727171	0.000951921	0.00178826	-0.718202	0.00108803	0.00193332	0.00897069	0.974382	0.992384
ENSMUSG00000033208	S100b	-0.391004	0.46797	0.67883	4.07382	5.61361e-18	2.94578e-17	4.50592	3.79449e-21	2.22544e-20	4.46451	4.38906e-20	3.49395e-19	4.89664	4.03088e-23	3.35775e-22	0.43204	0.277217	0.515498
ENSMUSG00000022014	NA	-0.390968	0.417449	0.635168	3.14057	2.1733e-11	7.4214e-11	3.97875	2.11089e-16	9.38227e-16	3.53142	1.81072e-13	9.09697e-13	4.36961	9.70736e-19	6.24675e-18	0.838163	0.0485152	0.172375
ENSMUSG00000033102	Cdc14b	-0.390274	0.00291437	0.0204576	-1.0242	1.27792e-14	5.45911e-14	-0.952315	6.79276e-13	2.45341e-12	-0.633923	1.89041e-06	4.93437e-06	-0.562038	2.3034e-05	5.01341e-05	0.0718862	0.594485	0.784423
ENSMUSG00000080994	Gm13464	-0.390255	0.234399	0.450149	-2.24701	8.67296e-10	2.63468e-09	-1.30959	0.0001328	0.000245563	-1.85649	7.04407e-07	1.93426e-06	-0.919232	0.00782661	0.0122984	0.937427	0.0173703	0.0856686
ENSMUSG00000035378	Shq1	-0.39023	0.0140086	0.0663345	-1.3871	1.62061e-17	8.28359e-17	-1.28982	1.84518e-15	7.75724e-15	-0.996866	9.50708e-10	3.47103e-09	-0.899586	3.01432e-08	8.76776e-08	0.0972826	0.561028	0.762001
ENSMUSG00000070490	Gm10293	-0.39021	0.279612	0.502592	-2.56584	6.12492e-10	1.88761e-09	-1.43512	0.000158081	0.000289722	-2.17529	1.57787e-07	4.65664e-07	-1.04479	0.00698608	0.0110627	1.13073	0.00913002	0.0548413
ENSMUSG00000031949	Adat1	-0.39018	0.0356913	0.1274	-1.69294	3.06958e-18	1.6336e-17	-1.34091	2.38378e-12	8.33937e-12	-1.30274	2.14588e-11	9.08762e-11	-0.950719	6.76794e-07	1.73105e-06	0.352031	0.0741079	0.227868
ENSMUSG00000112298	AC120406.1	-0.390163	0.25048	0.469181	-1.12778	0.00111982	0.00190834	-0.637039	0.0597257	0.0784173	-0.737524	0.0346947	0.0510419	-0.246833	0.47426	0.529645	0.490744	0.169662	0.381998
ENSMUSG00000074797	Itpa	-0.389864	0.000391993	0.00426649	-0.624476	1.51473e-08	4.19366e-08	-1.03771	1.1326e-20	6.48487e-20	-0.234612	0.0335688	0.0495524	-0.647843	5.42795e-09	1.67954e-08	-0.413232	0.000197679	0.00327814
ENSMUSG00000099032	Tcf24	-0.389835	0.221657	0.435496	1.11005	0.000269449	0.000494618	0.725658	0.0186017	0.0263418	1.49984	1.40286e-06	3.72743e-06	1.11546	0.000385094	0.000723008	-0.384399	0.190375	0.410157
ENSMUSG00000037921	Ddx60	-0.389693	0.332952	0.558679	2.14069	6.77536e-09	1.92702e-08	2.72616	1.9493e-13	7.27977e-13	2.53025	2.72124e-11	1.14373e-10	3.11573	3.42706e-16	1.85627e-15	0.585447	0.0817677	0.242057
ENSMUSG00000032531	Amotl2	-0.388109	5.41723e-05	0.000915263	0.634215	3.62442e-11	1.21658e-10	1.00955	9.28014e-26	6.86009e-25	1.02232	3.45837e-26	3.97861e-25	1.39766	6.6113e-47	1.91716e-45	0.375336	8.14079e-05	0.00166023
ENSMUSG00000028927	Padi2	-0.387691	0.207968	0.417728	0.324882	0.284855	0.332297	1.20398	6.21873e-05	0.000119223	0.712559	0.0198073	0.030452	1.59164	1.85328e-07	5.00906e-07	0.879089	0.00307822	0.0256285
ENSMUSG00000075609	Gm7935	-0.387616	0.0583001	0.17899	-1.30311	6.26045e-10	1.92828e-09	-0.847123	4.17061e-05	8.12296e-05	-0.915477	1.45048e-05	3.44228e-05	-0.459498	0.0273171	0.0394586	0.455987	0.0330425	0.132828
ENSMUSG00000059040	Eno1b	-0.387527	0.0132528	0.0638032	-2.63285	2.47133e-56	7.46111e-55	-1.79684	8.37201e-29	7.23514e-28	-2.24531	1.80299e-42	4.98662e-41	-1.40931	1.1972e-18	7.65221e-18	0.836006	1.75302e-07	1.28154e-05
ENSMUSG00000081455	Hmgb1-ps3	-0.387346	0.00615745	0.0357238	-1.34347	1.53816e-20	9.33298e-20	-1.45497	1.13101e-23	7.5146e-23	-0.956116	3.62469e-11	1.51008e-10	-1.06762	1.69023e-13	7.49604e-13	-0.111499	0.446663	0.674925
ENSMUSG00000069670	Nkain2	-0.386365	0.405575	0.624664	-3.95053	2.34081e-11	7.97485e-11	-1.80754	0.000203331	0.00036835	-3.56292	1.61274e-09	5.7771e-09	-1.42097	0.00348843	0.00577661	2.14294	0.000588254	0.0073884
ENSMUSG00000021957	NA	-0.385715	0.000288852	0.00337106	-1.05842	7.06573e-23	4.84199e-22	-0.613022	9.0718e-09	2.43482e-08	-0.672703	3.12932e-10	1.19519e-09	-0.227307	0.0327053	0.0466204	0.445396	2.98624e-05	0.00077552
ENSMUSG00000025007	Aldh18a1	-0.385517	0.000589334	0.00587226	-1.59516	1.52829e-43	2.76427e-42	-1.2145	1.59272e-26	1.2262e-25	-1.20964	4.99191e-26	5.69819e-25	-0.828977	2.81864e-13	1.23412e-12	0.380665	0.000876289	0.00995346
ENSMUSG00000025272	Tro	-0.3855	0.00270073	0.0192848	-1.70916	6.02315e-38	8.75662e-37	-2.13067	2.38409e-56	6.77953e-55	-1.32366	1.21913e-23	1.21178e-22	-1.74516	7.15345e-39	1.42998e-37	-0.421508	0.00160921	0.015661
ENSMUSG00000028541	B4galt2	-0.385485	0.000140984	0.00191843	-0.611197	1.78967e-09	5.32156e-09	-1.02272	1.99297e-23	1.30537e-22	-0.225712	0.0264799	0.039842	-0.637238	4.89661e-10	1.65046e-09	-0.411526	5.89254e-05	0.00129316
ENSMUSG00000097451	Rian	-0.385044	0.00482025	0.0299334	-2.30638	2.43837e-58	7.94042e-57	-2.16264	5.02717e-52	1.23029e-50	-1.92133	4.86661e-42	1.31888e-40	-1.7776	1.52225e-36	2.67836e-35	0.143737	0.295235	0.5353
ENSMUSG00000023886	Smoc2	-0.384917	0.0161824	0.0734665	-3.47783	5.21341e-86	3.64533e-84	-2.44332	2.51094e-47	4.97629e-46	-3.0929	2.56823e-70	1.92047e-68	-2.0584	7.58848e-35	1.22324e-33	1.03451	6.94077e-10	1.18008e-07
ENSMUSG00000002227	Mov10	-0.38488	0.00252748	0.0183396	-1.36013	1.38986e-25	1.10044e-24	-1.00473	6.26771e-15	2.56099e-14	-0.975248	5.34826e-14	2.79926e-13	-0.619845	1.43991e-06	3.55619e-06	0.355405	0.00612567	0.0414329
ENSMUSG00000026390	Marco	-0.384878	0.47956	0.688632	5.81167	1.70058e-50	4.06328e-49	6.98669	8.49568e-67	3.33874e-65	6.19616	4.06224e-53	1.80753e-51	7.37121	8.30396e-70	5.15868e-68	1.17495	8.33643e-05	0.00168312
ENSMUSG00000095562	Gm21887	-0.38455	0.194265	0.399004	-1.04306	0.000490433	0.000875108	-1.21838	5.0167e-05	9.69255e-05	-0.658512	0.0270461	0.0406334	-0.833828	0.00525619	0.0084737	-0.175316	0.557123	0.759828
ENSMUSG00000024790	Sac3d1	-0.384272	0.0200602	0.0850649	-1.11259	3.06535e-11	1.03559e-10	-1.06249	2.18863e-10	6.66366e-10	-0.728314	1.29518e-05	3.09327e-05	-0.678221	4.89799e-05	0.000102904	0.0500943	0.763907	0.890555
ENSMUSG00000046491	C1qtnf2	-0.384271	0.143099	0.327709	3.49059	2.26023e-43	4.06993e-42	3.67163	2.47624e-47	4.91355e-46	3.8748	1.48271e-50	6.06296e-49	4.05584	1.23864e-54	4.78624e-53	0.181029	0.413511	0.645314
ENSMUSG00000051457	Spn	-0.38413	0.290523	0.514137	3.52341	8.60448e-22	5.57256e-21	4.48442	6.02347e-32	6.0769e-31	3.90746	2.28558e-25	2.49775e-24	4.86848	8.66074e-36	1.47251e-34	0.960995	0.00326786	0.0266848
ENSMUSG00000004929	Thop1	-0.383692	0.000200326	0.0025338	-1.53313	1.92208e-47	4.06886e-46	-1.41881	3.5524e-41	5.38258e-40	-1.14944	1.28224e-27	1.59806e-26	-1.03512	7.65499e-23	6.24777e-22	0.114321	0.281276	0.520587
ENSMUSG00000021281	Tnfaip2	-0.383515	0.0415821	0.141011	1.75275	5.92971e-21	3.67524e-20	2.67335	1.73284e-44	3.08928e-43	2.13626	1.63811e-29	2.23848e-28	3.05685	9.40785e-56	3.78942e-54	0.920592	3.30453e-07	2.10968e-05
ENSMUSG00000020072	Pbld2	-0.382815	0.199941	0.407244	2.27538	2.17295e-16	1.03839e-15	1.93451	2.58414e-12	9.02522e-12	2.65812	1.26935e-20	1.04385e-19	2.31726	4.2411e-16	2.28341e-15	-0.340887	0.184485	0.402153
ENSMUSG00000097101	1810034E14Rik	-0.382274	0.278098	0.500818	1.12931	0.000718265	0.00125556	0.832818	0.0132978	0.0192133	1.51153	8.64624e-06	2.10576e-05	1.21505	0.000360218	0.000678828	-0.296501	0.362433	0.598571
ENSMUSG00000019139	Isyna1	-0.381481	1.94906e-05	0.000407788	-1.60237	5.06978e-68	2.29375e-66	-1.14881	8.91002e-37	1.11131e-35	-1.22088	1.48501e-40	3.73611e-39	-0.767323	2.28106e-17	1.34075e-16	0.453561	7.23301e-07	4.07065e-05
ENSMUSG00000056904	Gm5620	-0.381423	0.0475037	0.154448	-1.20565	8.85423e-10	2.68721e-09	-0.672095	0.000516665	0.000891483	-0.824217	2.87833e-05	6.58231e-05	-0.290668	0.136251	0.17319	0.533555	0.00692682	0.0452597
ENSMUSG00000049092	NA	-0.381127	0.274811	0.496956	-0.624631	0.0683081	0.0900737	-1.31174	0.000205708	0.000372446	-0.243477	0.477597	0.536898	-0.930528	0.00882225	0.0137625	-0.687086	0.0579308	0.193807
ENSMUSG00000059208	Hnrnpm	-0.380878	7.24318e-05	0.00114698	-1.16302	5.23133e-33	6.02256e-32	-1.1741	1.36248e-33	1.47203e-32	-0.782145	5.52875e-16	3.32342e-15	-0.793223	2.16357e-16	1.19188e-15	-0.0110786	0.908558	0.962589
ENSMUSG00000030677	Kif22	-0.380804	0.000451152	0.00477211	-1.79258	1.64812e-57	5.19931e-56	-1.75045	4.41254e-55	1.20391e-53	-1.41177	7.3654e-37	1.57154e-35	-1.36964	7.01643e-35	1.13216e-33	0.0421306	0.705488	0.85305
ENSMUSG00000005124	Wisp1	-0.380692	0.0136027	0.065003	1.07834	2.59231e-12	9.47736e-12	0.845374	3.74641e-08	9.54599e-08	1.45903	7.44688e-21	6.22255e-20	1.22606	2.69772e-15	1.37456e-14	-0.23297	0.12567	0.317209
ENSMUSG00000062661	Ncs1	-0.380443	0.01219	0.0600467	-2.27704	6.63108e-46	1.31903e-44	-1.7962	2.93847e-30	2.71213e-29	-1.89658	8.14283e-33	1.37576e-31	-1.41576	1.31319e-19	8.94588e-19	0.480832	0.00246407	0.0217366
ENSMUSG00000109324	Prmt1	-0.380201	1.3453e-05	0.000298889	-1.60763	4.59401e-72	2.34818e-70	-1.73932	2.40945e-83	1.50843e-81	-1.22743	1.94951e-43	5.71478e-42	-1.35912	1.70628e-52	6.11081e-51	-0.131686	0.135807	0.333208
ENSMUSG00000042750	Bex2	-0.380168	0.0057501	0.0340453	1.704	4.78769e-35	6.07469e-34	1.32505	4.12978e-22	2.53628e-21	2.08416	3.04577e-50	1.23606e-48	1.70522	9.7338e-35	1.55664e-33	-0.378945	0.0046448	0.0341323
ENSMUSG00000103160	C130012C08Rik	-0.380166	0.40418	0.623705	0.8006	0.0706663	0.0928951	0.0406885	0.953938	0.963362	1.18069	0.00783875	0.0128749	0.420846	0.37178	0.426309	-0.759907	0.083048	0.244585
ENSMUSG00000032254	Kif23	-0.38004	2.00645e-05	0.000417631	-1.18146	6.22589e-39	9.38941e-38	-1.29304	4.74956e-46	9.01467e-45	-0.801416	6.80312e-19	5.0475e-18	-0.912995	5.88834e-24	5.17456e-23	-0.111578	0.21761	0.445594
ENSMUSG00000027950	Chrnb2	-0.379806	0.329362	0.555715	-0.830276	0.0365736	0.0505855	0.173463	0.649893	0.692145	-0.450399	0.268561	0.324418	0.553253	0.15043	0.189365	1.00373	0.010519	0.0604854
ENSMUSG00000045555	Mettl24	-0.379524	0.0646501	0.191707	2.12088	1.26684e-27	1.11207e-26	1.88651	2.38904e-22	1.48187e-21	2.50038	5.94908e-36	1.20413e-34	2.26601	5.20347e-30	6.46511e-29	-0.234377	0.198298	0.420715
ENSMUSG00000015869	Prpsap1	-0.379436	0.000202354	0.00255746	-1.06136	1.17186e-24	8.85309e-24	-0.917318	5.76641e-19	3.01129e-18	-0.681923	4.28703e-11	1.77322e-10	-0.537881	1.79445e-07	4.85657e-07	0.144042	0.165814	0.37679
ENSMUSG00000002319	NA	-0.379315	0.000576264	0.00577408	-1.25534	4.20066e-29	3.97476e-28	-0.831555	6.63495e-14	2.54918e-13	-0.876025	4.3868e-15	2.47487e-14	-0.452239	4.46735e-05	9.42854e-05	0.423787	0.000145555	0.00256659
ENSMUSG00000028069	Gpatch4	-0.378707	0.0105669	0.0537224	-1.04681	3.3234e-12	1.20493e-11	-1.1639	1.20429e-14	4.86536e-14	-0.6681	9.10797e-06	2.21288e-05	-0.785184	1.99447e-07	5.3736e-07	-0.117083	0.444241	0.672734
ENSMUSG00000032939	Nup93	-0.37856	2.74523e-05	0.000536166	-1.324	8.24916e-47	1.69949e-45	-1.10165	2.41759e-33	2.56901e-32	-0.945438	8.19479e-25	8.70805e-24	-0.723088	2.59371e-15	1.32407e-14	0.222351	0.0158551	0.0804815
ENSMUSG00000022148	NA	-0.378537	0.23223	0.447645	1.40545	7.58283e-06	1.64158e-05	2.63369	3.86838e-16	1.69145e-15	1.78397	2.0861e-08	6.73745e-08	3.0122	6.41842e-20	4.47433e-19	1.22823	6.03545e-05	0.00131204
ENSMUSG00000046807	Lrrc75b	-0.378205	0.298564	0.52357	1.11949	0.00186936	0.00310063	0.811013	0.0242986	0.0338951	1.49768	3.96708e-05	8.92552e-05	1.1892	0.00106387	0.00189309	-0.308485	0.384369	0.620181
ENSMUSG00000044694	2010007H06Rik	-0.377923	0.260458	0.481176	1.90973	1.71013e-09	5.08973e-09	2.66882	9.7186e-17	4.41065e-16	2.28758	2.55652e-12	1.18013e-11	3.04666	2.70192e-20	1.92338e-19	0.759069	0.0106312	0.0608051
ENSMUSG00000024736	Tmem132a	-0.377821	2.49605e-05	0.000499333	-1.55878	2.48718e-64	9.8463e-63	-1.38923	5.47041e-52	1.33471e-50	-1.18095	4.97779e-38	1.11979e-36	-1.01141	1.40593e-28	1.60826e-27	0.169545	0.06422	0.207661
ENSMUSG00000072572	NA	-0.377519	0.377694	0.600503	4.34127	1.05968e-32	1.20112e-31	4.28947	6.19166e-32	6.24268e-31	4.71855	5.55713e-36	1.12762e-34	4.66677	2.1399e-35	3.5596e-34	-0.0518444	0.865968	0.942909
ENSMUSG00000085272	Sbk3	-0.377278	0.321541	0.547263	0.73274	0.047488	0.0644126	0.612307	0.09962	0.126142	1.10999	0.00308663	0.00538103	0.989568	0.00854661	0.013357	-0.120437	0.739585	0.87669
ENSMUSG00000002870	Mcm2	-0.377058	9.63006e-05	0.00144304	-1.51118	1.06942e-52	2.79502e-51	-1.18711	9.68223e-34	1.05524e-32	-1.13412	7.68542e-31	1.14516e-29	-0.810052	1.00378e-16	5.64718e-16	0.324066	0.000897732	0.0101756
ENSMUSG00000026708	Cenpl	-0.37676	0.0108912	0.0550155	-0.936806	3.73742e-10	1.17149e-09	-1.13001	5.51515e-14	2.13163e-13	-0.560043	0.000181819	0.000374727	-0.753243	5.31797e-07	1.37433e-06	-0.1932	0.200863	0.423763
ENSMUSG00000022901	Cd86	-0.376418	0.17616	0.374716	1.32181	5.07912e-07	1.23291e-06	1.27154	1.3743e-06	3.07532e-06	1.69819	2.95584e-10	1.13188e-09	1.64793	9.38432e-10	3.08206e-09	-0.0502731	0.854655	0.937606
ENSMUSG00000023110	Prmt5	-0.376126	4.20745e-05	0.000746799	-1.4711	3.76166e-55	1.07537e-53	-1.31785	5.39559e-45	9.88091e-44	-1.09497	1.35206e-31	2.11023e-30	-0.941727	5.79455e-24	5.09769e-23	0.153243	0.101699	0.278668
ENSMUSG00000048865	Arhgap30	-0.375826	0.0640128	0.190363	2.28078	1.90299e-29	1.83068e-28	2.97047	8.36727e-47	1.63222e-45	2.65659	6.4661e-38	1.44255e-36	3.34628	1.33009e-56	5.55132e-55	0.689693	0.000281889	0.00424727
ENSMUSG00000018921	Pelp1	-0.375741	0.000113097	0.00163248	-1.31371	5.80349e-40	9.21711e-39	-0.916484	1.0995e-20	6.29755e-20	-0.937972	2.69465e-21	2.31387e-20	-0.540742	3.65876e-08	1.05718e-07	0.397231	5.99062e-05	0.00130871
ENSMUSG00000023495	Pcbp4	-0.375532	0.000228814	0.00280836	-1.53366	7.438e-49	1.66167e-47	-1.73346	3.84544e-61	1.25478e-59	-1.15812	6.11378e-29	8.12755e-28	-1.35793	9.68638e-39	1.92204e-37	-0.1998	0.0542428	0.185203
ENSMUSG00000097242	Gm16907	-0.374647	0.287603	0.511471	1.34306	2.80404e-05	5.73375e-05	0.668752	0.0399672	0.0539736	1.71764	2.04516e-07	5.97025e-07	1.04336	0.00170976	0.00294791	-0.674317	0.0308469	0.12722
ENSMUSG00000032263	Bckdhb	-0.374213	0.155089	0.345971	-1.24029	3.47508e-06	7.76556e-06	-0.512346	0.0518901	0.0688571	-0.866068	0.00113358	0.00210721	-0.138131	0.601343	0.651216	0.72794	0.0061524	0.0415441
ENSMUSG00000100826	Snhg14	-0.374182	0.214719	0.426533	-1.47749	1.72788e-06	3.98524e-06	-1.99567	2.4147e-10	7.32298e-10	-1.10329	0.000335497	0.00066818	-1.62145	2.42587e-07	6.48596e-07	-0.518173	0.0994909	0.274979
ENSMUSG00000080727	C920021L13Rik	-0.374041	0.386548	0.608768	0.649554	0.122752	0.155055	0.546414	0.202684	0.243185	1.02355	0.015999	0.0249845	0.920422	0.031923	0.0455817	-0.103146	0.80162	0.910084
ENSMUSG00000050541	Adra1b	-0.373884	0.0230021	0.093595	1.85043	2.38215e-30	2.40629e-29	1.78597	1.90329e-28	1.61629e-27	2.22431	8.82123e-42	2.35116e-40	2.15984	1.36898e-39	2.82398e-38	-0.0644651	0.679296	0.835952
ENSMUSG00000020706	Ftsj3	-0.373674	0.000735907	0.00695127	-1.24064	3.18153e-28	2.87084e-27	-1.05988	3.24611e-21	1.91215e-20	-0.866965	1.14168e-14	6.27436e-14	-0.6862	8.57372e-10	2.82618e-09	0.180766	0.107578	0.288113
ENSMUSG00000020534	Shmt1	-0.373562	0.0237914	0.0957749	-2.06677	4.18227e-33	4.82859e-32	-1.62354	1.16513e-21	7.01162e-21	-1.6932	4.0002e-23	3.85969e-22	-1.24997	1.26637e-13	5.67198e-13	0.443229	0.00882476	0.0535654
ENSMUSG00000006720	Zfp184	-0.37339	0.047416	0.154284	-1.56308	1.06359e-15	4.86797e-15	-1.83035	1.7173e-20	9.73942e-20	-1.18968	9.14428e-10	3.34255e-09	-1.45694	1.17218e-13	5.26943e-13	-0.267264	0.17814	0.394118
ENSMUSG00000106928	Gm43860	-0.372914	0.350093	0.575386	-0.792199	0.0494438	0.0668802	-1.08329	0.00780822	0.0116766	-0.419252	0.302121	0.3595	-0.710316	0.0846915	0.112301	-0.291072	0.48772	0.709252
ENSMUSG00000061132	Blnk	-0.372668	0.397326	0.61785	1.46727	0.000331755	0.000603367	1.87414	4.27692e-06	9.10155e-06	1.83985	9.56876e-06	2.31855e-05	2.24672	6.47093e-08	1.82533e-07	0.406846	0.295257	0.5353
ENSMUSG00000003581	Rnf215	-0.372304	0.00189739	0.0145878	0.680904	8.5912e-09	2.42596e-08	0.626726	1.18224e-07	2.89614e-07	1.05321	1.2496e-18	9.10396e-18	0.999029	6.41969e-17	3.66269e-16	-0.0541778	0.642625	0.813835
ENSMUSG00000032387	Rbpms2	-0.371904	0.14724	0.334865	-1.39782	9.37524e-08	2.42597e-07	-0.845899	0.00105653	0.00175513	-1.0259	8.35503e-05	0.00018056	-0.47399	0.0663289	0.08978	0.55192	0.0340734	0.13589
ENSMUSG00000097378	B230208H11Rik	-0.371706	0.41598	0.634757	1.45817	0.000395978	0.000713343	1.71538	2.78644e-05	5.52432e-05	1.82974	1.77487e-05	4.17076e-05	2.08695	8.42064e-07	2.12948e-06	0.257177	0.520285	0.731776
ENSMUSG00000054641	Mmrn1	-0.371648	0.00323657	0.0220951	-1.49792	4.79745e-31	5.04154e-30	-2.14901	2.16232e-59	6.67796e-58	-1.12627	2.01794e-18	1.44861e-17	-1.77736	8.44916e-42	1.96928e-40	-0.651084	5.69463e-07	3.30862e-05
ENSMUSG00000031226	Pbdc1	-0.371611	0.0458687	0.150752	-1.2254	8.65559e-11	2.83811e-10	-1.26235	2.47483e-11	8.08267e-11	-0.853785	5.50525e-06	1.36822e-05	-0.890736	2.19386e-06	5.31184e-06	-0.0369509	0.847268	0.933498
ENSMUSG00000079737	NA	-0.371449	0.197934	0.40438	-0.863098	0.0032257	0.00520026	-1.01704	0.000545097	0.000937836	-0.491633	0.0961324	0.129104	-0.645569	0.0285677	0.0411069	-0.153937	0.61317	0.79588
ENSMUSG00000051243	Islr2	-0.371048	0.600913	0.782233	-1.32977	0.068601	0.0903935	1.14772	0.0768068	0.0989854	-0.958368	0.190523	0.23922	1.51863	0.0229477	0.0335704	2.47741	0.000476068	0.00627199
ENSMUSG00000027597	Ahcy	-0.370776	0.000412587	0.00444866	-1.96834	5.93522e-73	3.12266e-71	-1.88948	1.0261e-67	4.09225e-66	-1.59756	1.47755e-49	5.77855e-48	-1.5187	3.7644e-45	1.02018e-43	0.0788616	0.459223	0.685207
ENSMUSG00000073184	Gm10479	-0.370758	0.361239	0.585566	-0.993229	0.016546	0.0241484	-1.87919	1.50729e-05	3.06043e-05	-0.622417	0.135324	0.175986	-1.50828	0.000550443	0.00101273	-0.885919	0.0460628	0.166668
ENSMUSG00000020140	Lgr5	-0.370751	0.23974	0.456747	-2.06083	1.03602e-09	3.13015e-09	-1.6817	3.03392e-07	7.18532e-07	-1.68998	5.20759e-07	1.45148e-06	-1.31088	6.9869e-05	0.000144257	0.37914	0.296396	0.536522
ENSMUSG00000023047	Amhr2	-0.370549	0.316384	0.542545	2.55526	2.88691e-14	1.20645e-13	2.37635	1.28774e-12	4.57637e-12	2.92566	3.4693e-17	2.28999e-16	2.74677	2.01041e-15	1.03513e-14	-0.178938	0.561254	0.762116
ENSMUSG00000019214	Chtf18	-0.370406	0.0319102	0.117354	-1.84503	6.37121e-25	4.87715e-24	-1.6068	1.40905e-19	7.63467e-19	-1.47462	1.14911e-16	7.2929e-16	-1.23638	2.58086e-12	1.04871e-11	0.238239	0.181113	0.397626
ENSMUSG00000066878	Gm10184	-0.370182	0.00819344	0.0442758	-1.57136	1.11845e-27	9.86094e-27	-1.6382	8.11582e-30	7.3438e-29	-1.20117	6.35552e-17	4.10289e-16	-1.26801	1.28491e-18	8.19665e-18	-0.0668395	0.648516	0.817197
ENSMUSG00000045193	Cirbp	-0.369995	0.00175991	0.013779	1.01167	1.07003e-17	5.52708e-17	0.6144	1.78222e-07	4.3087e-07	1.38166	4.88323e-31	7.37829e-30	0.984394	1.03355e-16	5.81064e-16	-0.39727	0.000678649	0.00822321
ENSMUSG00000019194	Scn1b	-0.369937	0.326608	0.55309	1.3383	0.000220603	0.000408611	1.69257	3.3293e-06	7.17668e-06	1.70819	3.91981e-06	9.90966e-06	2.06247	2.99655e-08	8.71763e-08	0.354263	0.315893	0.555384
ENSMUSG00000027185	Nat10	-0.36972	0.00116928	0.00999799	-1.14619	4.34208e-23	3.01908e-22	-0.947128	1.98621e-16	8.84514e-16	-0.776467	2.02193e-11	8.57845e-11	-0.577406	5.47223e-07	1.41262e-06	0.199062	0.0873318	0.252926
ENSMUSG00000069910	Spdl1	-0.369653	0.0125821	0.0615835	-1.69024	2.73142e-28	2.47714e-27	-1.64096	6.47455e-27	5.10132e-26	-1.32058	5.40985e-18	3.77288e-17	-1.2713	6.91959e-17	3.93817e-16	0.0492777	0.759924	0.888409
ENSMUSG00000029507	Pus1	-0.369645	0.0362385	0.128784	-1.11332	5.57513e-10	1.72113e-09	-0.951505	1.02061e-07	2.5118e-07	-0.743673	3.47383e-05	7.86396e-05	-0.581855	0.00115751	0.00204665	0.161819	0.371219	0.607252
ENSMUSG00000027966	Col11a1	-0.369148	0.231793	0.447089	-3.74312	4.16377e-27	3.55086e-26	-1.9907	5.12714e-10	1.51507e-09	-3.37395	6.08239e-23	5.79261e-22	-1.62154	3.15491e-07	8.35845e-07	1.75242	6.68859e-08	5.9035e-06
ENSMUSG00000078636	Gm7336	-0.368524	0.159309	0.351861	-2.10913	3.15826e-14	1.31746e-13	-1.4376	9.86218e-08	2.43123e-07	-1.74057	3.03977e-10	1.16237e-09	-1.06905	7.24695e-05	0.000149169	0.671536	0.0158112	0.0803092
ENSMUSG00000038775	Vill	-0.368297	0.000839005	0.00771732	-1.40091	3.15732e-35	4.03778e-34	-0.975524	2.47119e-18	1.24733e-17	-1.03261	7.16765e-20	5.63641e-19	-0.607225	5.81216e-08	1.64727e-07	0.42539	0.00018378	0.00308247
ENSMUSG00000028693	Nasp	-0.368119	7.42354e-05	0.00116639	-1.81083	1.72212e-79	1.04179e-77	-1.97004	8.98969e-93	6.98084e-91	-1.44271	5.55082e-52	2.33481e-50	-1.60192	4.13206e-63	2.07916e-61	-0.159208	0.0909684	0.260031
ENSMUSG00000037907	Ankrd13b	-0.368072	0.00061448	0.00606668	-1.01045	1.67729e-20	1.01505e-19	-1.19047	1.30703e-27	1.06514e-26	-0.64238	3.62247e-09	1.25693e-08	-0.822396	5.05299e-14	2.33856e-13	-0.180016	0.100134	0.276236
ENSMUSG00000033538	Casp4	-0.367804	0.358653	0.583145	3.05244	2.26205e-20	1.35925e-19	3.32604	1.0636e-23	7.08425e-23	3.42001	2.67029e-23	2.6045e-22	3.69362	5.41929e-27	5.6582e-26	0.273547	0.328421	0.567707
ENSMUSG00000097855	A930007I19Rik	-0.366037	0.399761	0.6202	1.58784	9.20982e-05	0.000178366	1.81277	8.68528e-06	1.79739e-05	1.95381	2.44886e-06	6.3256e-06	2.17873	1.48674e-07	4.05914e-07	0.224906	0.566578	0.766171
ENSMUSG00000022945	Chaf1b	-0.366032	0.00265614	0.0190591	-1.25883	3.36362e-24	2.48646e-23	-1.34009	4.09523e-27	3.25843e-26	-0.892793	5.20757e-13	2.52363e-12	-0.974052	3.64113e-15	1.83786e-14	-0.0812581	0.512084	0.726179
ENSMUSG00000082896	Gm5844	-0.365799	0.0534346	0.167979	-1.34479	4.65501e-12	1.67158e-11	-0.949706	6.95974e-07	1.59407e-06	-0.978983	4.73371e-07	1.3258e-06	-0.583901	0.00234825	0.00398037	0.395088	0.0436503	0.160783
ENSMUSG00000000884	Gnb1l	-0.365674	0.0993655	0.25724	-0.776976	0.000534497	0.00094912	-1.01937	6.08533e-06	1.27733e-05	-0.411294	0.0682484	0.0945005	-0.653687	0.00390344	0.00641257	-0.242393	0.284334	0.523345
ENSMUSG00000045763	NA	-0.365321	0.000120099	0.0017061	-1.5205	6.61742e-55	1.86861e-53	-1.30762	1.45205e-41	2.24865e-40	-1.15518	1.03232e-32	1.73326e-31	-0.9423	1.55372e-22	1.24978e-21	0.212876	0.0280315	0.11918
ENSMUSG00000068748	Ptprz1	-0.365131	0.192096	0.396238	0.042141	0.881487	0.900727	1.16327	1.99398e-05	4.00531e-05	0.407269	0.145835	0.188291	1.52838	3.71094e-08	1.0713e-07	1.12112	4.05394e-05	0.000975232
ENSMUSG00000039476	Prrx2	-0.364988	0.105084	0.267605	-1.13378	6.76342e-07	1.62226e-06	-1.5525	2.40056e-11	7.8426e-11	-0.76879	0.000738755	0.00140795	-1.1875	2.89938e-07	7.70242e-07	-0.418713	0.0713542	0.222236
ENSMUSG00000024677	Ms4a6b	-0.364852	0.119436	0.291806	1.05838	3.6392e-06	8.11322e-06	0.940617	3.83182e-05	7.48931e-05	1.42322	8.20891e-10	3.01685e-09	1.30546	1.78463e-08	5.29101e-08	-0.11777	0.600393	0.787859
ENSMUSG00000048574	Ccnb1-ps	-0.36418	0.326224	0.552811	-2.09292	1.9194e-07	4.8275e-07	-1.99401	5.96658e-07	1.37478e-06	-1.7286	1.59386e-05	3.76539e-05	-1.6297	4.30893e-05	9.10848e-05	0.0989357	0.834233	0.926653
ENSMUSG00000034116	Vav1	-0.364115	0.142567	0.326907	1.74298	1.20005e-12	4.4827e-12	2.69382	7.51025e-27	5.90295e-26	2.10707	3.23711e-17	2.13848e-16	3.05791	8.11532e-33	1.17244e-31	0.950835	5.14005e-05	0.00115791
ENSMUSG00000024300	Myo1f	-0.363856	0.0609197	0.184001	2.30248	7.64501e-33	8.7205e-32	3.13031	1.90546e-56	5.42805e-55	2.66632	3.18857e-41	8.26675e-40	3.49415	7.0304e-66	3.79783e-64	0.827832	5.90925e-06	0.000220409
ENSMUSG00000020739	Nup85	-0.36385	2.77258e-05	0.000539911	-1.5432	3.46593e-67	1.52539e-65	-1.46928	2.49957e-61	8.22261e-60	-1.17935	2.40704e-40	5.97211e-39	-1.10543	8.96831e-36	1.5232e-34	0.0739199	0.404386	0.63687
ENSMUSG00000024640	Psat1	-0.363519	3.2854e-05	0.000619928	-1.94983	2.71322e-102	2.82735e-100	-2.01616	9.80005e-109	1.05527e-106	-1.58631	1.4076e-69	1.01498e-67	-1.65264	4.67288e-75	3.41522e-73	-0.0663371	0.456536	0.683273
ENSMUSG00000071456	1110002L01Rik	-0.363317	0.216552	0.428905	-1.18081	8.06149e-05	0.000156916	-1.03713	0.00051167	0.000883431	-0.81747	0.00648074	0.0107748	-0.673794	0.0237589	0.0346692	0.143682	0.641873	0.813353
ENSMUSG00000037161	Mgarp	-0.363068	0.466704	0.678184	-3.62967	7.58203e-10	2.31765e-09	-4.64523	4.40561e-13	1.60776e-12	-3.26585	2.57337e-08	8.25524e-08	-4.28061	3.69267e-11	1.36174e-10	-1.01514	0.233123	0.464979
ENSMUSG00000078768	Zfp566	-0.362438	0.229096	0.44406	-0.582204	0.0544826	0.0731508	-1.23556	6.37359e-05	0.000122075	-0.219754	0.481548	0.540887	-0.873083	0.00502733	0.00813072	-0.653344	0.0368645	0.143721
ENSMUSG00000038375	Trp53inp2	-0.362315	0.00518758	0.0316786	1.68817	9.9498e-38	1.43362e-36	1.90471	5.22355e-47	1.02766e-45	2.05048	1.6322e-53	7.40541e-52	2.26703	3.73606e-64	1.92795e-62	0.216543	0.08988	0.258256
ENSMUSG00000027496	Aurka	-0.362179	0.000892244	0.0081119	-1.75271	1.36272e-54	3.82795e-53	-1.86512	3.51285e-61	1.14857e-59	-1.39052	2.05051e-35	4.01453e-34	-1.50294	7.29707e-41	1.61234e-39	-0.112412	0.314524	0.553775
ENSMUSG00000092029	Gm9027	-0.362092	0.264922	0.486805	-1.17721	0.000380235	0.00068613	-1.35757	5.01949e-05	9.69678e-05	-0.815074	0.015024	0.0235806	-0.995416	0.0032214	0.0053586	-0.180342	0.617654	0.798303
ENSMUSG00000053730	Tmem39b	-0.362081	0.0142124	0.0668878	-1.10171	2.25586e-13	8.86751e-13	-0.878938	3.93383e-09	1.08484e-08	-0.739626	9.03197e-07	2.4469e-06	-0.516854	0.000560861	0.00103119	0.222774	0.142062	0.342578
ENSMUSG00000028948	Nol9	-0.36207	0.00103031	0.00905714	-1.0058	2.05016e-19	1.16476e-18	-0.891984	1.12634e-15	4.78251e-15	-0.643727	7.7768e-09	2.60766e-08	-0.529913	1.91634e-06	4.67636e-06	0.113815	0.308925	0.548989
ENSMUSG00000008658	Rbfox1	-0.361495	0.297277	0.522142	1.24334	9.9342e-05	0.000191614	1.34141	2.68006e-05	5.31915e-05	1.60478	9.38081e-07	2.53843e-06	1.70285	1.9347e-07	5.21952e-07	0.0980543	0.764175	0.890609
ENSMUSG00000066357	Wdr6	-0.361329	4.05769e-05	0.000724998	-1.00245	1.79677e-29	1.73263e-28	-0.630216	9.67506e-13	3.46117e-12	-0.641119	4.63893e-13	2.25687e-12	-0.268886	0.00230456	0.00391124	0.372233	2.58731e-05	0.000694161
ENSMUSG00000026765	Lypd6b	-0.361225	0.279812	0.502811	0.12135	0.716616	0.75391	1.22947	0.000141635	0.000260706	0.482565	0.1488	0.191859	1.59066	1.46532e-06	3.61508e-06	1.10811	0.000560212	0.00710246
ENSMUSG00000006958	Chrd	-0.360741	0.068182	0.198357	-1.11366	3.92316e-08	1.04808e-07	-0.763353	0.00013091	0.00024229	-0.752907	0.000226388	0.000461986	-0.402602	0.0455005	0.0633174	0.350312	0.0903582	0.259138
ENSMUSG00000026395	Ptprc	-0.360685	0.117897	0.289141	3.64393	1.40837e-50	3.37508e-49	4.43602	2.33994e-69	9.94596e-68	4.00459	1.99203e-58	1.07971e-56	4.79668	1.01416e-77	7.87532e-76	0.792087	0.000269591	0.00411572
ENSMUSG00000035842	NA	-0.360514	0.00567188	0.0337955	-1.66853	3.29573e-35	4.20812e-34	-1.49287	7.85553e-29	6.80335e-28	-1.30801	2.29577e-22	2.10689e-21	-1.13235	2.58468e-17	1.51589e-16	0.175664	0.195762	0.417474
ENSMUSG00000068141	Gm10232	-0.360402	0.2298	0.444887	-1.17115	0.000123698	0.000235526	-1.23477	5.75291e-05	0.00011066	-0.8107	0.00844099	0.0138023	-0.874322	0.00466786	0.00758503	-0.0636159	0.856886	0.93876
ENSMUSG00000095478	Gm9824	-0.360184	0.287402	0.511471	-1.48959	2.10642e-05	4.36248e-05	-0.925731	0.00636696	0.00962283	-1.12933	0.00126687	0.00233563	-0.56551	0.0969561	0.127144	0.563861	0.115014	0.30021
ENSMUSG00000023913	Pla2g7	-0.360168	0.0623023	0.186733	0.64555	0.000712207	0.00124578	1.65522	6.18037e-18	3.03513e-17	1.00571	1.71263e-07	5.03503e-07	2.01538	3.38959e-25	3.21295e-24	1.00967	8.07016e-08	6.71904e-06
ENSMUSG00000027894	Slc6a17	-0.36015	0.0690453	0.200041	-1.76916	1.08063e-17	5.57823e-17	-1.92877	1.7268e-20	9.78987e-20	-1.40899	7.29163e-12	3.22405e-11	-1.56861	3.14568e-14	1.48174e-13	-0.159615	0.443437	0.672273
ENSMUSG00000026211	Obsl1	-0.359764	1.77071e-05	0.000375828	-1.36381	2.52198e-57	7.86391e-56	-1.2831	3.64821e-51	8.51531e-50	-1.00404	3.54922e-32	5.7615e-31	-0.923339	1.46415e-27	1.57976e-26	0.0807052	0.341702	0.578666
ENSMUSG00000029591	Ung	-0.359623	0.0208193	0.0872688	-2.19037	4.85078e-41	8.01122e-40	-2.00081	5.97056e-35	6.90806e-34	-1.83074	1.31797e-29	1.81637e-28	-1.64118	2.28416e-24	2.05536e-23	0.189563	0.239068	0.472858
ENSMUSG00000096006	Gm21596	-0.359436	0.00678485	0.0385063	-1.41224	2.68999e-25	2.09998e-24	-1.50099	3.31277e-28	2.77675e-27	-1.0528	8.20645e-15	4.55814e-14	-1.14155	4.59157e-17	2.6449e-16	-0.0887553	0.52023	0.731776
ENSMUSG00000028445	Enho	-0.359047	0.0328439	0.119913	0.680242	4.17013e-05	8.37449e-05	0.254155	0.125839	0.156495	1.03929	5.61326e-10	2.10019e-09	0.613201	0.000252561	0.000484715	-0.426087	0.010161	0.059069
ENSMUSG00000001228	Uhrf1	-0.35901	0.0137205	0.0653341	-2.21428	6.60189e-48	1.41424e-46	-1.73496	5.06973e-31	4.89166e-30	-1.85527	6.69369e-35	1.26157e-33	-1.37595	1.83869e-20	1.32523e-19	0.479321	0.00109097	0.0118343
ENSMUSG00000079555	Haus3	-0.358619	0.0275059	0.106362	-1.4236	1.22758e-17	6.31663e-17	-1.62568	2.80123e-22	1.73355e-21	-1.06497	1.38489e-10	5.48521e-10	-1.26705	2.99347e-14	1.41376e-13	-0.202081	0.226511	0.457407
ENSMUSG00000086515	Erich2os	-0.357956	0.236617	0.45275	-1.11266	0.00028052	0.000513889	-1.23751	5.83674e-05	0.000112219	-0.754669	0.0149227	0.0234352	-0.879505	0.00446007	0.00727006	-0.124833	0.704356	0.852255
ENSMUSG00000027514	Zbp1	-0.357464	0.467977	0.67883	2.47095	2.01489e-09	5.96491e-09	3.51186	3.48697e-17	1.62826e-16	2.82819	1.68451e-11	7.20884e-11	3.86909	1.65518e-19	1.12047e-18	1.04086	0.00431875	0.0325859
ENSMUSG00000062480	Acat3	-0.357432	0.0998259	0.258019	-1.60238	1.40769e-12	5.23531e-12	-1.17255	1.2838e-07	3.13278e-07	-1.24493	3.68856e-08	1.16773e-07	-0.815107	0.000243892	0.000469306	0.429836	0.0600799	0.198362
ENSMUSG00000029223	Uchl1	-0.357146	0.0289762	0.110253	-2.05665	2.12739e-33	2.4792e-32	-1.78303	5.45323e-26	4.07592e-25	-1.6995	1.25875e-23	1.24886e-22	-1.42588	2.24782e-17	1.32169e-16	0.273617	0.106138	0.286111
ENSMUSG00000048826	Dact2	-0.356854	0.0534213	0.16797	-1.39348	1.60719e-13	6.38292e-13	-0.873371	2.77191e-06	6.02178e-06	-1.03662	3.74817e-08	1.18567e-07	-0.516513	0.00558741	0.00896473	0.52011	0.00577134	0.0397351
ENSMUSG00000061024	Rrs1	-0.356818	0.00593299	0.0348218	-1.20008	9.30302e-20	5.37611e-19	-1.00216	2.32279e-14	9.19101e-14	-0.843256	1.4779e-10	5.82787e-10	-0.645337	8.66605e-07	2.18744e-06	0.19792	0.132555	0.327775
ENSMUSG00000063445	Nmral1	-0.356488	0.0166461	0.0747476	-2.27584	7.66401e-48	1.63742e-46	-2.37723	1.28564e-51	3.05826e-50	-1.91935	4.25936e-35	8.161e-34	-2.02073	1.98184e-38	3.87069e-37	-0.101385	0.516328	0.729189
ENSMUSG00000020929	Eftud2	-0.35614	5.65214e-05	0.000947027	-1.10969	3.21266e-35	4.1053e-34	-0.967283	2.46589e-27	1.98542e-26	-0.753548	3.19841e-17	2.11378e-16	-0.611143	6.79195e-12	2.6653e-11	0.142405	0.110615	0.293327
ENSMUSG00000050974	Gm9847	-0.355965	0.190179	0.394006	0.729478	0.00423527	0.0067258	0.254041	0.323517	0.371918	1.08541	3.03491e-05	6.91883e-05	0.609994	0.0213693	0.0314323	-0.475437	0.0617363	0.202101
ENSMUSG00000028134	Ptbp2	-0.35546	0.00303621	0.0210295	-1.1934	1.17519e-22	7.97213e-22	-1.47618	2.51715e-33	2.67129e-32	-0.837937	5.21351e-12	2.34043e-11	-1.12071	4.53343e-20	3.18642e-19	-0.282776	0.0202671	0.0952717
ENSMUSG00000084885	3010001F23Rik	-0.355286	0.429978	0.644806	-1.14436	0.0131304	0.0194678	-2.03024	3.25206e-05	6.40342e-05	-0.788991	0.0918108	0.123691	-1.67472	0.000688314	0.00125368	-0.885812	0.0858888	0.250171
ENSMUSG00000045659	Plekha7	-0.355242	0.00918576	0.048297	-1.24883	2.57907e-19	1.45604e-18	-0.74294	6.24217e-08	1.56146e-07	-0.893581	1.21601e-10	4.84245e-10	-0.387696	0.00481634	0.00780903	0.505888	0.000268905	0.00410913
ENSMUSG00000032262	Elovl4	-0.354998	0.304056	0.529215	-2.36325	2.04617e-10	6.52897e-10	-2.36506	1.56483e-10	4.81613e-10	-2.00815	6.56406e-08	2.02449e-07	-2.00996	5.04278e-08	1.43779e-07	-0.00178657	1	1
ENSMUSG00000030110	Ret	-0.354833	0.0683975	0.198662	-1.27408	1.76853e-10	5.6711e-10	-1.02216	2.42147e-07	5.78573e-07	-0.919234	4.24327e-06	1.06956e-05	-0.667323	0.000763008	0.00138227	0.251916	0.212568	0.438998
ENSMUSG00000036853	Mcoln3	-0.354506	0.329741	0.555941	1.37355	6.03769e-05	0.000119101	1.89951	3.34692e-08	8.56727e-08	1.72801	6.92511e-07	1.90326e-06	2.25397	1.28944e-10	4.54938e-10	0.525948	0.109489	0.291585
ENSMUSG00000100922	Gm8520	-0.354491	0.15457	0.345314	-1.67145	1.50145e-10	4.83386e-10	-1.38585	8.20006e-08	2.03296e-07	-1.31691	5.32485e-07	1.48288e-06	-1.03132	7.31552e-05	0.000150484	0.285607	0.286032	0.525237
ENSMUSG00000002068	Ccne1	-0.354212	0.0837142	0.228636	-2.15045	9.20765e-24	6.65125e-23	-2.14531	1.16239e-23	7.7168e-23	-1.79623	2.32928e-17	1.55529e-16	-1.7911	2.85445e-17	1.66806e-16	0.00514	0.982464	0.995692
ENSMUSG00000072109	A530040E14Rik	-0.354059	0.405195	0.624461	0.95438	0.0141551	0.0208817	0.97445	0.0131849	0.0190622	1.30834	0.00104138	0.00194523	1.32842	0.000908848	0.00163417	0.020053	0.965444	0.988141
ENSMUSG00000096617	Gm5559	-0.353739	0.161753	0.355171	-2.09632	1.3239e-14	5.65105e-14	-1.3254	4.09396e-07	9.57788e-07	-1.74253	1.40265e-10	5.55149e-10	-0.971638	0.000218345	0.000422714	0.770924	0.00524508	0.037141
ENSMUSG00000071343	Gm10327	-0.353482	0.00587615	0.034551	-1.79853	4.75458e-42	8.1438e-41	-1.54631	5.53192e-32	5.59847e-31	-1.44504	3.42537e-28	4.40148e-27	-1.19282	5.93532e-20	4.14293e-19	0.252221	0.0515137	0.179167
ENSMUSG00000109086	Gm5596	-0.353389	0.223939	0.438112	-1.65799	4.9472e-08	1.30931e-07	-2.0984	2.10244e-11	6.89797e-11	-1.30455	1.92983e-05	4.51224e-05	-1.74492	2.6668e-08	7.78635e-08	-0.440384	0.177544	0.393426
ENSMUSG00000081684	Rps2-ps13	-0.353176	0.125796	0.30115	-1.43783	1.85512e-09	5.50806e-09	-1.29172	5.24353e-08	1.32086e-07	-1.08462	6.34738e-06	1.56547e-05	-0.938515	8.20642e-05	0.000167806	0.146115	0.566522	0.766171
ENSMUSG00000063524	Eno1	-0.353013	0.00829162	0.0446823	-2.60002	4.38969e-75	2.41164e-73	-1.85646	2.91933e-41	4.4568e-40	-2.24701	5.38378e-58	2.87943e-56	-1.50344	3.56769e-28	3.97965e-27	0.743569	3.53325e-08	3.58925e-06
ENSMUSG00000040658	Dnph1	-0.35285	0.0625003	0.187015	-2.69962	2.36591e-39	3.66037e-38	-2.45162	1.14104e-33	1.23858e-32	-2.34675	1.15442e-30	1.70596e-29	-2.09875	1.62319e-25	1.56899e-24	0.248011	0.225904	0.456758
ENSMUSG00000004393	Ddx56	-0.352512	0.000133177	0.00184167	-1.05557	1.75848e-29	1.69671e-28	-0.815251	1.97859e-18	1.00308e-17	-0.703055	6.10003e-14	3.17319e-13	-0.462737	6.95272e-07	1.77578e-06	0.240319	0.0104947	0.0603672
ENSMUSG00000078965	Gm12033	-0.35236	0.0152577	0.0705578	-2.02289	1.32142e-40	2.14293e-39	-1.51724	2.43835e-24	1.68381e-23	-1.67052	1.56168e-28	2.0293e-27	-1.16487	4.33826e-15	2.18156e-14	0.505652	0.00077258	0.00907543
ENSMUSG00000032816	Igdcc4	-0.352288	0.00997985	0.0515328	-1.70356	1.19908e-33	1.41472e-32	-1.67105	1.73141e-32	1.78695e-31	-1.35127	4.8982e-22	4.3638e-21	-1.31876	4.35407e-21	3.23938e-20	0.0325179	0.815994	0.919095
ENSMUSG00000031161	Hdac6	-0.35217	0.0058309	0.0343851	-1.09171	3.83845e-17	1.93082e-16	-0.882985	7.35236e-12	2.48963e-11	-0.739534	1.17409e-08	3.86703e-08	-0.530813	3.84797e-05	8.18118e-05	0.208722	0.109702	0.291961
ENSMUSG00000020918	Kat2a	-0.352078	0.000147425	0.00198765	-1.53801	1.3173e-58	4.3334e-57	-1.25036	5.61208e-40	8.0218e-39	-1.18593	7.81071e-36	1.56914e-34	-0.898276	1.52462e-21	1.16049e-20	0.287652	0.00242094	0.0214616
ENSMUSG00000031730	Dhodh	-0.35179	0.0160868	0.073172	-1.16729	4.14084e-15	1.8279e-14	-0.960738	8.24129e-11	2.59232e-10	-0.815495	4.07221e-08	1.2829e-07	-0.608945	3.86977e-05	8.22319e-05	0.206551	0.166428	0.377761
ENSMUSG00000100794	Gm29667	-0.351032	0.0190443	0.0823447	-1.93139	1.92698e-35	2.49996e-34	-1.48033	4.43177e-22	2.71865e-21	-1.58035	1.36022e-24	1.43222e-23	-1.12929	1.30047e-13	5.82023e-13	0.451062	0.00324081	0.0265444
ENSMUSG00000024271	Elp2	-0.350929	2.677e-05	0.000529421	-1.06058	5.16299e-36	6.89196e-35	-1.02045	1.60186e-33	1.72259e-32	-0.70965	4.41806e-17	2.8973e-16	-0.669521	2.17367e-15	1.11564e-14	0.0401294	0.635334	0.80975
ENSMUSG00000040563	Plppr2	-0.350415	0.0288699	0.109978	-1.07455	4.42975e-11	1.47737e-10	-0.929631	1.03446e-08	2.76679e-08	-0.724126	9.54464e-06	2.3134e-05	-0.579212	0.000379376	0.000713019	0.144916	0.381835	0.617629
ENSMUSG00000015568	Lpl	-0.350185	0.0391224	0.135398	1.71695	2.9342e-23	2.0561e-22	2.36448	5.89519e-41	8.82476e-40	2.06713	3.14861e-32	5.12149e-31	2.71466	5.66865e-52	1.98182e-50	0.647531	0.00012004	0.00221587
ENSMUSG00000055945	Prr18	-0.350126	0.0377708	0.132366	1.9851	6.37226e-34	7.6297e-33	1.94361	1.25944e-32	1.30568e-31	2.33522	9.10109e-44	2.72729e-42	2.29372	2.11365e-42	5.07277e-41	-0.0415008	0.790863	0.903803
ENSMUSG00000013629	Cad	-0.349989	0.0028038	0.0198366	-1.70744	1.70911e-45	3.334e-44	-1.19912	6.26067e-24	4.21519e-23	-1.35745	9.15437e-30	1.27797e-28	-0.849132	7.25842e-13	3.08116e-12	0.508318	1.89774e-05	0.000543686
ENSMUSG00000025403	Shmt2	-0.34995	0.000490919	0.00507965	-1.68971	8.27461e-60	2.84971e-58	-1.13427	8.86839e-29	7.65592e-28	-1.33976	1.29643e-38	2.96181e-37	-0.784316	1.21033e-14	5.89897e-14	0.555446	6.45323e-08	5.7907e-06
ENSMUSG00000102059	Gm20257	-0.349041	0.501484	0.707112	1.47399	0.00370086	0.00591903	1.09323	0.0335336	0.0458314	1.8229	0.000427292	0.000839001	1.44217	0.00529266	0.00852823	-0.380773	0.436061	0.665841
ENSMUSG00000030409	Dmpk	-0.348707	0.00637239	0.0367859	0.756625	2.13005e-09	6.29774e-09	0.996807	3.32208e-15	1.37953e-14	1.10533	4.69576e-18	3.29192e-17	1.34551	7.0648e-26	6.96646e-25	0.240181	0.0544722	0.185548
ENSMUSG00000034765	Dusp5	-0.347922	0.0437313	0.146091	0.821918	1.32215e-06	3.08291e-06	1.16471	7.10308e-12	2.41129e-11	1.16983	9.17235e-12	4.02368e-11	1.51263	1.30149e-18	8.29909e-18	0.342791	0.0396375	0.150819
ENSMUSG00000035916	Ptprq	-0.347639	0.46228	0.674015	-1.25745	0.00867811	0.013216	-0.0567661	0.919424	0.933937	-0.909712	0.0614352	0.0858466	0.290874	0.536448	0.589997	1.20068	0.0114438	0.0641363
ENSMUSG00000021364	NA	-0.347131	0.256282	0.476121	-2.56799	9.57616e-15	4.12684e-14	-2.23235	6.18548e-12	2.10776e-11	-2.22079	1.70991e-11	7.30972e-11	-1.88517	5.11978e-09	1.58632e-08	0.335645	0.324855	0.564868
ENSMUSG00000039055	Eme1	-0.346964	0.0457557	0.150519	-2.13879	3.18744e-31	3.3804e-30	-2.25488	2.95531e-34	3.29884e-33	-1.79181	1.16491e-22	1.09393e-21	-1.90791	2.60432e-25	2.49052e-24	-0.116091	0.528433	0.737401
ENSMUSG00000025140	Pycr1	-0.34696	0.0558198	0.17311	-1.40886	3.63355e-14	1.50833e-13	-1.07715	4.78231e-09	1.31055e-08	-1.06189	1.08746e-08	3.59267e-08	-0.730188	7.19412e-05	0.000148176	0.331703	0.0762192	0.231688
ENSMUSG00000073402	Gm8909	-0.346917	0.0732738	0.208844	-1.67054	5.45943e-17	2.71242e-16	-1.78546	4.96864e-19	2.61242e-18	-1.32362	2.59444e-11	1.09157e-10	-1.43853	5.30959e-13	2.27663e-12	-0.114912	0.570811	0.768745
ENSMUSG00000024232	Bambi	-0.346692	0.000806556	0.00745707	-0.954753	7.08906e-20	4.13516e-19	-1.22524	2.79045e-31	2.72829e-30	-0.60806	5.93775e-09	2.02036e-08	-0.878547	6.16081e-17	3.5237e-16	-0.270487	0.0100799	0.0587551
ENSMUSG00000022769	Sdf2l1	-0.346679	0.0150542	0.0698521	-1.41443	3.35311e-22	2.22512e-21	-1.12077	9.9424e-15	4.03087e-14	-1.06775	2.24371e-13	1.11681e-12	-0.774092	8.6917e-08	2.42174e-07	0.293657	0.0440532	0.161752
ENSMUSG00000006642	Tcf23	-0.346522	0.498344	0.704489	0.320334	0.517964	0.567697	0.884371	0.0686774	0.0893138	0.666813	0.169478	0.215408	1.23082	0.0113939	0.017454	0.564019	0.241871	0.476137
ENSMUSG00000028811	Yars	-0.346054	0.00113996	0.00980439	-1.06183	6.82172e-23	4.68272e-22	-0.804762	5.90867e-14	2.27882e-13	-0.71577	2.87016e-11	1.20475e-10	-0.458707	1.84474e-05	4.04841e-05	0.257063	0.016923	0.0841564
ENSMUSG00000050244	Heatr1	-0.345965	0.00247973	0.0181152	-1.15374	3.2667e-23	2.28514e-22	-0.875619	3.21713e-14	1.26032e-13	-0.807772	3.5088e-12	1.59691e-11	-0.529652	4.42604e-06	1.03907e-05	0.278121	0.0169695	0.0842323
ENSMUSG00000022619	Mapk8ip2	-0.345948	0.464531	0.676381	-2.30935	1.40886e-05	2.97775e-05	-1.06204	0.0283779	0.0392398	-1.96301	0.000248738	0.000504219	-0.715985	0.153422	0.192726	1.24731	0.0244448	0.108896
ENSMUSG00000018848	Rars	-0.34591	0.00025787	0.00309237	-1.21258	2.24504e-36	3.04466e-35	-1.24138	5.79395e-38	7.60845e-37	-0.866666	1.74313e-19	1.34135e-18	-0.895473	1.17719e-20	8.58806e-20	-0.0288064	0.768646	0.892408
ENSMUSG00000021287	Xrcc3	-0.345744	0.0514383	0.163228	-1.09125	1.37521e-09	4.12104e-09	-1.26471	2.87693e-12	1.00168e-11	-0.745501	3.52069e-05	7.96556e-05	-0.918954	3.8738e-07	1.01574e-06	-0.173453	0.344503	0.581444
ENSMUSG00000025364	Pa2g4	-0.345671	0.000187193	0.00241112	-1.36399	1.95441e-47	4.13188e-46	-1.27685	5.69955e-42	8.99015e-41	-1.01832	1.71793e-27	2.13171e-26	-0.931181	2.46246e-23	2.07695e-22	0.0871357	0.350491	0.586827
ENSMUSG00000105134	Gm42923	-0.345644	0.337796	0.56283	-0.467648	0.190443	0.231021	-1.01399	0.00596151	0.00905069	-0.121987	0.73589	0.777606	-0.668296	0.0705355	0.0949565	-0.546331	0.14674	0.349372
ENSMUSG00000072789	Gm10420	-0.345582	0.14092	0.32465	-1.58026	8.86904e-11	2.90397e-10	-1.53354	2.95976e-10	8.90409e-10	-1.23465	4.2837e-07	1.20457e-06	-1.18793	1.12101e-06	2.79508e-06	0.0467256	0.864521	0.941842
ENSMUSG00000007850	Hnrnph1	-0.345572	0.000271205	0.00320213	-1.1199	1.92335e-31	2.05871e-30	-1.24231	4.23707e-38	5.60042e-37	-0.77433	5.00577e-16	3.01691e-15	-0.896737	6.93225e-21	5.10345e-20	-0.122407	0.197734	0.420079
ENSMUSG00000063511	Snrnp70	-0.345354	0.000115297	0.00165536	-1.27534	1.40331e-44	2.65102e-43	-1.02721	7.21762e-30	6.55307e-29	-0.929986	9.6899e-25	1.02682e-23	-0.681853	3.82857e-14	1.79036e-13	0.248134	0.00596603	0.0406768
ENSMUSG00000041431	Ccnb1	-0.345236	0.00452732	0.0284978	-1.99626	2.8615e-56	8.59088e-55	-2.15106	2.31843e-64	8.2665e-63	-1.65103	9.6297e-40	2.3077e-38	-1.80582	9.06364e-47	2.61421e-45	-0.154796	0.20953	0.435004
ENSMUSG00000030428	Ttyh1	-0.344993	0.322797	0.548632	-1.48695	3.64756e-05	7.36811e-05	-1.08412	0.00218879	0.0034941	-1.1419	0.00154451	0.00281123	-0.739089	0.0366893	0.0518647	0.40284	0.284217	0.523345
ENSMUSG00000039509	Nup133	-0.344897	0.000305903	0.00352046	-1.18833	2.23303e-34	2.71801e-33	-1.02379	3.84126e-26	2.90196e-25	-0.843434	3.63826e-18	2.56617e-17	-0.678894	2.27927e-12	9.30608e-12	0.164541	0.090697	0.259695
ENSMUSG00000057244	Gm6139	-0.344887	0.18025	0.380227	-1.56034	6.84752e-09	1.94652e-08	-1.42901	9.41775e-08	2.32521e-07	-1.21541	6.28913e-06	1.55205e-05	-1.08409	5.51402e-05	0.000115217	0.131333	0.639145	0.812201
ENSMUSG00000028931	Kcnab2	-0.344475	0.103611	0.264924	0.379203	0.071334	0.0937118	1.31107	5.18389e-10	1.531e-09	0.723674	0.000617168	0.00119027	1.65554	8.28509e-15	4.08488e-14	0.931863	8.23498e-06	0.000281208
ENSMUSG00000029119	Man2b2	-0.344303	0.00403593	0.0261486	0.909838	1.15729e-14	4.96217e-14	1.45962	5.94749e-35	6.8863e-34	1.25414	6.71765e-26	7.60894e-25	1.80392	3.59354e-51	1.22712e-49	0.549779	2.03319e-06	9.1989e-05
ENSMUSG00000043572	Pars2	-0.34401	0.0554242	0.172222	-0.8645	1.88941e-06	4.34046e-06	-1.12211	8.41719e-10	2.44127e-09	-0.520485	0.00425533	0.00725864	-0.778093	2.18786e-05	4.77095e-05	-0.257608	0.164295	0.374817
ENSMUSG00000032561	Acpp	-0.343948	0.45683	0.668242	1.67056	9.46632e-05	0.000182982	2.78235	2.14314e-10	6.53254e-10	2.01442	4.17328e-06	1.05225e-05	3.1262	2.64994e-12	1.0765e-11	1.11176	0.00638549	0.0427251
ENSMUSG00000030276	Ttll3	-0.343655	0.283099	0.506268	0.41421	0.179859	0.219285	1.39703	5.95686e-06	1.25101e-05	0.757849	0.0151744	0.0238143	1.74065	2.73996e-08	7.99706e-08	0.982807	0.0012446	0.0130792
ENSMUSG00000108414	Snhg1	-0.343633	0.0102558	0.0526924	-1.04747	1.2317e-14	5.27284e-14	-1.36388	2.27504e-23	1.48591e-22	-0.703831	2.16712e-07	6.30465e-07	-1.02025	8.26472e-14	3.75504e-13	-0.316417	0.0207653	0.0968808
ENSMUSG00000006732	Mettl1	-0.343629	0.0151471	0.0702226	-1.5181	1.69212e-25	1.33518e-24	-1.3511	1.05313e-20	6.03414e-20	-1.17446	5.82154e-16	3.48516e-15	-1.00747	3.21912e-12	1.29923e-11	0.166995	0.251721	0.488032
ENSMUSG00000025650	Col7a1	-0.343484	0.182824	0.383567	1.20908	1.05729e-06	2.48833e-06	1.96252	2.91921e-15	1.21617e-14	1.55254	7.34929e-10	2.71389e-09	2.30597	1.16049e-19	7.95256e-19	0.753433	0.0014975	0.0149589
ENSMUSG00000055240	Zfp101	-0.343169	0.0158275	0.0722367	-0.827252	8.07033e-09	2.28091e-08	-1.24562	8.17443e-18	3.98171e-17	-0.484081	0.000748162	0.00142504	-0.902448	4.46411e-10	1.5113e-09	-0.418369	0.00386558	0.0302212
ENSMUSG00000001016	Ilf2	-0.343055	5.58026e-05	0.000937537	-1.31968	2.58133e-52	6.68167e-51	-1.35885	2.98137e-55	8.17574e-54	-0.976626	1.06275e-29	1.47597e-28	-1.0158	6.03714e-32	8.34147e-31	-0.0391725	0.649885	0.81822
ENSMUSG00000021611	Tert	-0.342561	0.104003	0.265583	-2.06035	3.74369e-20	2.21983e-19	-1.79146	6.35244e-16	2.74271e-15	-1.71776	1.57762e-14	8.57105e-14	-1.44888	5.59636e-11	2.03449e-10	0.268893	0.231523	0.463275
ENSMUSG00000078137	Ankrd63	-0.342108	0.516644	0.718453	2.25992	2.48685e-08	6.75824e-08	2.75399	1.32113e-11	4.39344e-11	2.60176	6.55733e-10	2.43145e-09	3.09584	1.5019e-13	6.69019e-13	0.494012	0.168806	0.380856
ENSMUSG00000031562	Dctd	-0.341734	0.0535893	0.168258	-3.35662	9.2653e-64	3.57167e-62	-3.02763	3.60964e-54	9.52662e-53	-3.01486	8.98877e-53	3.8924e-51	-2.68588	7.8551e-44	2.02354e-42	0.328989	0.0926304	0.263127
ENSMUSG00000024696	Lpxn	-0.341621	0.279765	0.502811	1.88006	1.93751e-10	6.19698e-10	2.09976	1.30145e-12	4.62409e-12	2.22163	1.88331e-13	9.45283e-13	2.44132	7.8939e-16	4.18589e-15	0.219683	0.42981	0.660788
ENSMUSG00000037613	Tnfrsf23	-0.341355	0.36186	0.58605	1.27392	0.000300588	0.000549343	1.67064	2.34474e-06	5.13383e-06	1.61521	7.89566e-06	1.9314e-05	2.01194	2.92159e-08	8.50876e-08	0.396715	0.2425	0.476967
ENSMUSG00000022676	Snai2	-0.341212	0.00150322	0.0122133	-1.18026	2.77413e-27	2.3872e-26	-1.4701	8.60266e-41	1.27712e-39	-0.839049	1.1159e-14	6.13688e-14	-1.12888	5.16542e-25	4.83944e-24	-0.289834	0.00765648	0.0486305
ENSMUSG00000092289	Gm6659	-0.341174	0.443918	0.65612	-2.53244	1.4745e-07	3.74998e-07	-3.97751	2.51111e-13	9.30902e-13	-2.19103	5.65025e-06	1.40253e-05	-3.6356	1.7925e-11	6.79158e-11	-1.44486	0.0108223	0.0614415
ENSMUSG00000023262	Acy1	-0.340576	0.0648158	0.192128	-1.51051	2.2777e-15	1.02079e-14	-1.16208	5.9311e-10	1.74054e-09	-1.16993	7.80675e-10	2.8769e-09	-0.821496	1.21579e-05	2.72175e-05	0.348434	0.0680081	0.215862
ENSMUSG00000029283	Cdc7	-0.340218	0.0272173	0.105626	-1.84766	6.51674e-31	6.78212e-30	-1.89242	2.4499e-32	2.51403e-31	-1.50744	2.43343e-21	2.09737e-20	-1.5522	1.53239e-22	1.23324e-21	-0.0447637	0.774271	0.895654
ENSMUSG00000071337	Tia1	-0.339816	0.00213309	0.0160623	-1.06857	1.45623e-21	9.3042e-21	-1.17272	1.56662e-25	1.14602e-24	-0.728756	6.80236e-11	2.76407e-10	-0.832905	9.70195e-14	4.38829e-13	-0.104149	0.351441	0.587809
ENSMUSG00000020974	Pole2	-0.339267	0.035152	0.126004	-1.58378	1.35119e-21	8.66735e-21	-1.48154	3.25738e-19	1.7307e-18	-1.24451	5.29199e-14	2.7707e-13	-1.14226	4.30566e-12	1.71844e-11	0.102246	0.541107	0.747133
ENSMUSG00000061979	Rcc1l	-0.339248	0.00640106	0.0369249	-0.926833	1.81935e-13	7.20604e-13	-1.23578	2.32544e-22	1.44352e-21	-0.587583	3.16394e-06	8.10144e-06	-0.89653	1.73828e-12	7.16061e-12	-0.308948	0.0156827	0.0798305
ENSMUSG00000110686	Gm45855	-0.338586	0.121781	0.295392	-1.5119	2.82833e-11	9.5812e-11	-1.29111	9.3539e-09	2.50846e-08	-1.17329	2.53146e-07	7.3145e-07	-0.952504	2.41548e-05	5.24042e-05	0.220797	0.345237	0.581992
ENSMUSG00000104621	Gm43185	-0.337764	0.492133	0.699237	-0.216209	0.663964	0.705132	-1.84132	0.000301961	0.000537263	0.121561	0.817724	0.849546	-1.50336	0.00299186	0.00500306	-1.62505	0.00134084	0.0137944
ENSMUSG00000027380	Acoxl	-0.336831	0.301598	0.526639	5.83916	1.93179e-125	3.50588e-123	5.70206	2.12465e-120	3.01029e-118	6.1758	5.6921e-131	2.04308e-128	6.03871	2.88268e-126	8.31446e-124	-0.137139	0.454658	0.681987
ENSMUSG00000079402	Gm3020	-0.336731	0.418951	0.635952	-1.59592	0.000180393	0.000337783	-2.10452	1.42817e-06	3.18793e-06	-1.25906	0.00302705	0.00528515	-1.76758	6.15738e-05	0.000127964	-0.508546	0.287872	0.527402
ENSMUSG00000002825	Qtrt1	-0.336666	0.0246954	0.0981254	-1.36404	6.35558e-19	3.50838e-18	-1.17099	1.6846e-14	6.71844e-14	-1.02736	2.21323e-11	9.3606e-11	-0.834316	4.71977e-08	1.34933e-07	0.193049	0.213628	0.440453
ENSMUSG00000025268	Maged2	-0.336623	0.000175242	0.00229377	-1.09044	2.77326e-33	3.21102e-32	-1.25292	4.4003e-43	7.32717e-42	-0.753819	6.62964e-17	4.27473e-16	-0.916297	4.24466e-24	3.76289e-23	-0.162478	0.0707979	0.221271
ENSMUSG00000083287	Gm13502	-0.335924	0.165822	0.360932	-0.450923	0.0637196	0.084513	-1.04493	2.57749e-05	5.12137e-05	-0.114992	0.64824	0.697931	-0.708983	0.00448328	0.00730569	-0.594001	0.0177762	0.0870854
ENSMUSG00000023118	Sympk	-0.335863	0.000106838	0.00157307	-1.24194	3.75772e-45	7.23417e-44	-0.900063	7.02343e-25	4.96249e-24	-0.906078	4.81358e-25	5.15919e-24	-0.564199	9.41768e-11	3.36164e-10	0.341879	9.09764e-05	0.00179201
ENSMUSG00000060550	H2-Q7	-0.335747	0.29993	0.524861	0.675461	0.035981	0.0498127	1.99247	1.42805e-09	4.06858e-09	1.0112	0.00184097	0.0033124	2.3282	3.39613e-12	1.36862e-11	1.317	4.38754e-05	0.00102115
ENSMUSG00000034437	Gm9761	-0.335592	0.196303	0.402269	-1.14404	1.64801e-05	3.45068e-05	-1.41953	1.29146e-07	3.151e-07	-0.808423	0.00242098	0.00429146	-1.0839	5.78223e-05	0.000120603	-0.275484	0.317667	0.557154
ENSMUSG00000039062	Anpep	-0.33551	0.0504446	0.160928	2.0148	1.1333e-33	1.33907e-32	2.43711	1.19398e-47	2.38973e-46	2.3503	6.34805e-43	1.80517e-41	2.77261	8.72425e-58	3.77786e-56	0.422305	0.00774802	0.0488851
ENSMUSG00000042389	Tsen2	-0.33532	0.0508913	0.162065	-1.03167	3.16556e-09	9.22426e-09	-0.969544	2.55943e-08	6.61544e-08	-0.696342	6.54868e-05	0.00014352	-0.634219	0.000277885	0.000530481	0.0621238	0.723769	0.86554
ENSMUSG00000002289	Angptl4	-0.335037	0.0198862	0.0846222	1.15909	8.74878e-16	4.02364e-15	1.30558	1.62171e-19	8.75755e-19	1.49413	9.56236e-25	1.01413e-23	1.64061	2.55583e-29	3.0579e-28	0.146483	0.302314	0.542371
ENSMUSG00000095180	Rhox5	-0.335009	0.416814	0.634914	-2.96885	3.05065e-10	9.62009e-10	-2.82014	1.09089e-09	3.13748e-09	-2.63342	2.731e-08	8.74006e-08	-2.48477	8.86639e-08	2.46914e-07	0.148784	0.865177	0.942302
ENSMUSG00000027344	Fsip1	-0.334951	0.341013	0.566135	0.221453	0.523832	0.573729	1.2705	0.000123601	0.000229498	0.556381	0.107338	0.142894	1.60539	1.93837e-06	4.72652e-06	1.04903	0.00131495	0.0136061
ENSMUSG00000056054	S100a8	-0.334801	0.377003	0.599947	4.4667	9.74054e-39	1.45675e-37	4.56957	2.86112e-40	4.15957e-39	4.80135	4.60724e-42	1.25069e-40	4.90424	1.26376e-43	3.20443e-42	0.102841	0.719216	0.863123
ENSMUSG00000021193	Pitrm1	-0.334149	0.000314678	0.00360729	-1.26933	3.61612e-41	6.00901e-40	-1.16088	6.56593e-35	7.5752e-34	-0.935176	2.99847e-23	2.91493e-22	-0.82673	1.34228e-18	8.54236e-18	0.108447	0.249956	0.486128
ENSMUSG00000022858	Tra2b	-0.333867	0.000512387	0.00524791	-1.12578	5.75167e-31	6.00523e-30	-1.12797	4.37077e-31	4.22482e-30	-0.791912	2.81122e-16	1.7265e-15	-0.794107	2.30734e-16	1.26805e-15	-0.00219488	0.98156	0.995301
ENSMUSG00000028860	Sytl1	-0.333823	0.409938	0.629065	1.35524	0.000336862	0.000612104	2.97678	1.73097e-14	6.89487e-14	1.689	1.13363e-05	2.72517e-05	3.31051	5.53998e-17	3.17762e-16	1.62152	7.86861e-06	0.000270412
ENSMUSG00000049230	Gm9833	-0.333682	0.120148	0.293013	-0.903477	3.31472e-05	6.72859e-05	-1.05662	1.49765e-06	3.33701e-06	-0.569785	0.00905354	0.0147204	-0.722921	0.00101377	0.00180933	-0.153136	0.499113	0.717144
ENSMUSG00000026234	Ncl	-0.332569	0.000269523	0.00318693	-1.22553	5.26066e-40	8.36321e-39	-1.24603	2.94671e-41	4.49012e-40	-0.892962	2.83901e-22	2.58051e-21	-0.913456	3.23731e-23	2.70787e-22	-0.0204941	0.822897	0.921929
ENSMUSG00000021645	Smn1	-0.332346	0.0146034	0.0683297	-0.827767	1.72086e-09	5.12074e-09	-1.08521	4.1976e-15	1.73091e-14	-0.495419	0.000320318	0.000640003	-0.752857	5.17648e-08	1.47487e-07	-0.257439	0.063221	0.205545
ENSMUSG00000028758	Kif17	-0.332098	0.200503	0.408081	-1.27977	1.44988e-06	3.36714e-06	-1.37491	2.78234e-07	6.61471e-07	-0.947642	0.000400374	0.00078912	-1.04277	0.000105435	0.000212528	-0.095127	0.751537	0.884174
ENSMUSG00000022571	Pycrl	-0.332061	0.00873155	0.0464075	-1.42346	4.47941e-28	4.01729e-27	-1.38617	9.62243e-27	7.4938e-26	-1.0914	2.80897e-17	1.86174e-16	-1.0541	3.11571e-16	1.69361e-15	0.0372967	0.772476	0.89457
ENSMUSG00000097000	Gm17435	-0.331885	0.378758	0.601207	-1.16137	0.00255506	0.00416651	-0.95806	0.0114658	0.0167128	-0.829418	0.0340142	0.0501321	-0.626124	0.105845	0.137727	0.203319	0.621936	0.801129
ENSMUSG00000062007	Hsh2d	-0.331375	0.591845	0.775865	1.63268	0.00209465	0.00345514	2.38543	7.17625e-06	1.49775e-05	1.96379	0.000356036	0.000706648	2.71652	7.45617e-07	1.89538e-06	0.752683	0.135359	0.332621
ENSMUSG00000028031	Dkk2	-0.331301	0.268389	0.490166	-1.05637	0.000492107	0.000877803	-0.567492	0.0580299	0.0763584	-0.725049	0.0170953	0.0265458	-0.236183	0.431908	0.4875	0.488878	0.10719	0.287502
ENSMUSG00000022758	P2rx6	-0.330327	0.271641	0.493649	1.12873	6.37549e-05	0.000125536	1.52853	5.91747e-08	1.48299e-07	1.45901	4.03842e-07	1.13817e-06	1.85881	1.06406e-10	3.78394e-10	0.399791	0.143932	0.345128
ENSMUSG00000019838	Slc16a10	-0.330165	0.0441807	0.146984	1.59387	8.34595e-24	6.0423e-23	1.92586	7.98695e-34	8.72837e-33	1.92402	2.34348e-32	3.85851e-31	2.25601	2.14456e-43	5.39546e-42	0.331993	0.0289609	0.122103
ENSMUSG00000024966	Stip1	-0.33009	0.000486715	0.00504908	-1.56491	1.36627e-58	4.48538e-57	-1.32715	3.41155e-43	5.74591e-42	-1.23482	1.24201e-37	2.74057e-36	-0.997057	2.2145e-25	2.12529e-24	0.237762	0.0127682	0.0692025
ENSMUSG00000033970	Rfc3	-0.330078	0.00816305	0.0441707	-1.05063	1.01876e-16	4.97579e-16	-1.17368	2.20392e-20	1.24511e-19	-0.720551	1.19267e-08	3.92503e-08	-0.843596	2.68141e-11	1.00185e-10	-0.123045	0.331409	0.570596
ENSMUSG00000069083	Gm10259	-0.330052	0.132676	0.312196	-1.58863	3.36404e-12	1.21884e-11	-1.53825	1.52755e-11	5.06217e-11	-1.25855	3.7076e-08	1.1733e-07	-1.20818	1.2015e-07	3.30101e-07	0.0503776	0.84471	0.931826
ENSMUSG00000026630	Batf3	-0.330046	0.246558	0.464909	-1.92829	1.77229e-10	5.68201e-10	-1.54387	1.91568e-07	4.61752e-07	-1.59818	1.1265e-07	3.37826e-07	-1.21378	4.18552e-05	8.85919e-05	0.384425	0.218743	0.447175
ENSMUSG00000008373	Prpf31	-0.330038	0.00116252	0.00995604	-1.07352	2.40811e-25	1.88357e-24	-1.06877	3.59903e-25	2.58477e-24	-0.743485	5.79629e-13	2.79885e-12	-0.738732	7.74597e-13	3.28036e-12	0.00475349	0.968879	0.989838
ENSMUSG00000038508	Gdf15	-0.329503	0.519536	0.720881	2.21396	1.64467e-07	4.16505e-07	2.26487	9.93698e-08	2.44929e-07	2.54319	4.94917e-09	1.69614e-08	2.59413	2.19071e-09	6.97367e-09	0.0508594	0.90731	0.962232
ENSMUSG00000024120	Lrpprc	-0.329296	0.00421658	0.0270282	-1.12317	6.60401e-22	4.30808e-21	-0.730119	2.79961e-10	8.44431e-10	-0.793872	9.51199e-12	4.16475e-11	-0.400822	0.000531186	0.000979419	0.393051	0.000740179	0.00878426
ENSMUSG00000025358	Cdk2	-0.328868	0.000845475	0.00776799	-1.26562	1.87502e-36	2.546e-35	-1.20818	1.7252e-33	1.84661e-32	-0.936751	7.65102e-21	6.37993e-20	-0.879311	1.3092e-18	8.34341e-18	0.0574394	0.568453	0.766927
ENSMUSG00000098112	Bin2	-0.328799	0.0911834	0.242675	2.02833	1.08881e-26	9.08865e-26	2.64909	3.83174e-43	6.4335e-42	2.35711	3.0011e-34	5.53353e-33	2.97787	5.00713e-52	1.75816e-50	0.620758	0.000485467	0.00636983
ENSMUSG00000029625	Cpsf4	-0.328145	0.00815985	0.0441682	-0.984549	4.53281e-15	1.99384e-14	-1.1211	5.59545e-19	2.92598e-18	-0.656403	1.6995e-07	4.99734e-07	-0.79295	2.90913e-10	9.96992e-10	-0.136547	0.278877	0.517631
ENSMUSG00000001785	Pwp1	-0.32779	0.00054417	0.00548653	-0.99477	3.67145e-25	2.83738e-24	-1.14844	9.80108e-33	1.02266e-31	-0.666979	3.57375e-12	1.62509e-11	-0.82065	1.50354e-17	8.96134e-17	-0.153671	0.111625	0.294795
ENSMUSG00000073434	Wdr90	-0.327674	0.00203345	0.0154562	-1.41183	1.79103e-38	2.6443e-37	-1.00414	9.81925e-21	5.63412e-20	-1.08416	1.88755e-23	1.85448e-22	-0.676467	3.11136e-10	1.06337e-09	0.407692	0.000181701	0.00305731
ENSMUSG00000105741	C79130	-0.327545	0.444075	0.65612	-1.68731	0.000152234	0.000286917	-1.36812	0.001785	0.00288198	-1.3596	0.00230773	0.00410149	-1.04046	0.0164826	0.0246188	0.319207	0.525389	0.735681
ENSMUSG00000018433	Nol11	-0.3274	0.00162769	0.0129829	-1.26314	1.07141e-32	1.21271e-31	-1.08599	8.31444e-25	5.85163e-24	-0.935733	1.04241e-18	7.64402e-18	-0.758588	6.76493e-13	2.87602e-12	0.177146	0.0954795	0.267741
ENSMUSG00000100007	Gm5527	-0.32695	0.000162304	0.00214604	-1.15886	1.41822e-39	2.21539e-38	-1.44441	1.60926e-59	4.97945e-58	-0.831906	2.71441e-21	2.32961e-20	-1.11746	1.40274e-36	2.47898e-35	-0.285556	0.0012547	0.0131554
ENSMUSG00000027395	Polr1b	-0.326842	0.0122517	0.0602588	-1.61807	2.87139e-33	3.32225e-32	-1.29118	3.06507e-22	1.89392e-21	-1.29122	6.53943e-22	5.79084e-21	-0.96434	3.91042e-13	1.69151e-12	0.326886	0.0152931	0.078492
ENSMUSG00000018126	Baiap2l2	-0.326617	0.291657	0.515478	-1.49969	2.56784e-06	5.81788e-06	-1.16316	0.000195831	0.000355361	-1.17302	0.000259752	0.000525425	-0.836499	0.00775326	0.0121938	0.336544	0.315935	0.555388
ENSMUSG00000022160	NA	-0.326445	0.0236772	0.0954737	-1.06116	4.12628e-13	1.59444e-12	-0.72837	5.18691e-07	1.20234e-06	-0.734709	5.26341e-07	1.46653e-06	-0.401923	0.00571371	0.00915644	0.332788	0.0235935	0.106295
ENSMUSG00000037447	Arid5a	-0.326431	0.0624762	0.187012	2.09009	8.73507e-34	1.03971e-32	1.831	1.57201e-26	1.21083e-25	2.41651	1.57847e-42	4.40337e-41	2.15742	1.20612e-34	1.91934e-33	-0.259089	0.115241	0.300512
ENSMUSG00000032221	Mns1	-0.326334	0.0622427	0.186624	-1.54832	7.69959e-18	4.00786e-17	-0.985895	2.54063e-08	6.57105e-08	-1.22198	9.49355e-12	4.15893e-11	-0.659558	0.000191002	0.000372638	0.562422	0.00169792	0.0162758
ENSMUSG00000037851	Iars	-0.325351	0.00437891	0.0278238	-1.20474	2.79193e-25	2.17851e-24	-0.965076	5.73643e-17	2.64652e-16	-0.879386	2.6693e-14	1.42433e-13	-0.639724	2.63224e-08	7.68825e-08	0.239663	0.0376466	0.145761
ENSMUSG00000000486	Sept1	-0.324926	0.330025	0.556077	0.341956	0.304247	0.352778	1.30887	9.73566e-05	0.000182998	0.66688	0.0457221	0.0655806	1.63379	1.43391e-06	3.54298e-06	0.96691	0.00370402	0.0293445
ENSMUSG00000033880	Lgals3bp	-0.324714	0.0977978	0.254485	3.62948	2.63542e-75	1.45778e-73	4.33591	3.66372e-101	3.3433e-99	3.95417	1.58697e-85	1.84408e-83	4.6606	5.81925e-112	1.23674e-109	0.70642	4.96572e-05	0.00112808
ENSMUSG00000030263	Lrmp	-0.32457	0.382767	0.604463	2.03455	2.38901e-08	6.50056e-08	3.0515	4.46018e-16	1.94285e-15	2.35907	1.83741e-10	7.19462e-10	3.37602	1.02331e-18	6.57197e-18	1.01693	0.00334624	0.0271531
ENSMUSG00000020652	Cenpo	-0.324457	0.0518803	0.164238	-0.830059	8.58493e-07	2.03977e-06	-1.00966	2.39798e-09	6.71267e-09	-0.505598	0.00281316	0.00493571	-0.685201	5.2803e-05	0.000110591	-0.179604	0.29132	0.530743
ENSMUSG00000020547	Bzw2	-0.324433	0.00691444	0.0389408	-1.99588	1.54559e-57	4.89498e-56	-1.9286	4.37768e-54	1.14973e-52	-1.67144	1.51386e-41	4.01509e-40	-1.60417	1.47821e-38	2.9011e-37	0.0672759	0.581886	0.77636
ENSMUSG00000032010	Usp2	-0.324292	0.177696	0.376858	-0.0787568	0.747653	0.782942	0.732886	0.00191485	0.00308116	0.245534	0.310417	0.368368	1.05717	9.59304e-06	2.168e-05	0.81164	0.000622686	0.00768344
ENSMUSG00000032285	Dnaja4	-0.324181	0.125765	0.301128	1.25556	7.96379e-10	2.427e-09	1.88484	5.4518e-20	3.01877e-19	1.57973	2.9906e-14	1.59052e-13	2.20901	6.73003e-26	6.64853e-25	0.62928	0.00144466	0.014593
ENSMUSG00000041923	Nol4	-0.324173	0.354196	0.578843	-1.98864	1.31791e-07	3.36179e-07	-2.4862	3.57407e-10	1.06845e-09	-1.66426	1.54133e-05	3.64769e-05	-2.1617	7.18374e-08	2.01794e-07	-0.497476	0.263924	0.501224
ENSMUSG00000010461	Eya4	-0.324093	0.452651	0.664234	-1.65981	0.00019962	0.00037193	-1.40004	0.00151514	0.00246774	-1.33567	0.00267134	0.00470631	-1.07591	0.0143952	0.0217098	0.259778	0.571463	0.769021
ENSMUSG00000024791	Cdca5	-0.324036	0.0189793	0.0821862	-1.66078	2.02006e-31	2.15794e-30	-1.62386	3.34152e-30	3.07359e-29	-1.33674	4.1164e-21	3.4847e-20	-1.29982	4.20127e-20	2.95682e-19	0.0369174	0.798943	0.908321
ENSMUSG00000105039	Gm32585	-0.323963	0.473948	0.683805	-5.14062	1.53388e-16	7.39778e-16	-5.21345	1.364e-17	6.51814e-17	-4.8149	6.17132e-15	3.45988e-14	-4.88772	1.73765e-15	8.98991e-15	-0.0724382	1	1
ENSMUSG00000089762	Ier5l	-0.32391	0.0307512	0.114367	-1.28223	4.57625e-17	2.2877e-16	-1.35637	7.58525e-19	3.93818e-18	-0.958322	3.01677e-10	1.15385e-09	-1.03246	1.24471e-11	4.77203e-11	-0.074134	0.627882	0.805644
ENSMUSG00000027342	Pcna	-0.323853	0.001065	0.00931019	-1.01036	5.04847e-24	3.69474e-23	-0.99846	1.64056e-23	1.08245e-22	-0.686508	5.29322e-12	2.37292e-11	-0.674606	1.2057e-11	4.63016e-11	0.0119021	0.905177	0.961174
ENSMUSG00000047945	Marcksl1	-0.323568	0.000187036	0.00241102	-1.58755	1.31586e-71	6.66263e-70	-1.69687	5.09096e-81	2.91593e-79	-1.26399	9.93412e-47	3.37092e-45	-1.3733	1.51656e-54	5.8184e-53	-0.109319	0.209485	0.435004
ENSMUSG00000034538	Zfp418	-0.323401	0.159788	0.352486	-0.558258	0.0160848	0.0235115	-1.02128	1.33515e-05	2.72015e-05	-0.234849	0.31568	0.373872	-0.697861	0.00315286	0.00525378	-0.463018	0.0518512	0.179991
ENSMUSG00000022357	Klhl38	-0.322854	0.442887	0.655504	1.16653	0.0029962	0.00484576	0.732368	0.069214	0.0899537	1.48928	0.000239358	0.000486609	1.05516	0.00969331	0.0150111	-0.434171	0.262396	0.499554
ENSMUSG00000075268	Gm10819	-0.322796	0.133086	0.312714	-1.32194	2.44968e-09	7.19796e-09	-0.802412	0.000222398	0.000401315	-0.999117	7.28061e-06	1.78528e-05	-0.479604	0.0293787	0.0421838	0.519525	0.0201287	0.0947775
ENSMUSG00000032498	Mlh1	-0.322666	0.00847715	0.045429	-1.07338	6.91329e-18	3.60787e-17	-0.986984	1.96604e-15	8.25892e-15	-0.750713	1.76021e-09	6.28309e-09	-0.664315	9.39175e-08	2.60796e-07	0.0863987	0.494147	0.713863
ENSMUSG00000096141	Dnah7a	-0.322585	0.391479	0.61378	1.46764	2.35463e-05	4.85041e-05	2.37097	7.344e-12	2.48736e-11	1.79011	5.69624e-07	1.58058e-06	2.69342	2.7715e-14	1.31315e-13	0.903301	0.00469321	0.0343474
ENSMUSG00000001525	Tubb5	-0.322434	0.000808062	0.00746672	-1.38348	2.70777e-45	5.26304e-44	-1.30061	2.1469e-40	3.13533e-39	-1.06104	1.02581e-27	1.2874e-26	-0.978176	7.1194e-24	6.22254e-23	0.082868	0.389313	0.624164
ENSMUSG00000092203	1110038B12Rik	-0.32204	0.00809517	0.0439654	-1.55119	2.64125e-35	3.39931e-34	-1.85306	1.19344e-48	2.48407e-47	-1.22915	6.95863e-23	6.60763e-22	-1.53101	5.66238e-34	8.75203e-33	-0.301867	0.0173352	0.0855476
ENSMUSG00000092474	Gm20478	-0.321802	0.376982	0.599947	-1.36687	0.00026713	0.000490584	-1.74607	4.27107e-06	9.09031e-06	-1.04501	0.0056259	0.00943903	-1.42418	0.000191235	0.000373031	-0.379175	0.331617	0.570596
ENSMUSG00000056394	Lig1	-0.321678	0.00109089	0.00948173	-1.69607	8.66468e-63	3.23963e-61	-1.41294	7.47104e-45	1.35892e-43	-1.37439	2.23088e-42	6.13853e-41	-1.09126	1.01456e-27	1.10459e-26	0.283124	0.00457931	0.0338358
ENSMUSG00000027210	Meis2	-0.321063	0.000918061	0.00827484	-0.887888	1.16589e-19	6.70873e-19	-1.0481	1.5209e-26	1.17314e-25	-0.566824	7.18603e-09	2.4181e-08	-0.727036	1.42907e-13	6.3781e-13	-0.160212	0.10557	0.285192
ENSMUSG00000082809	Gm14150	-0.320884	0.0112664	0.0566724	-1.42934	4.12274e-28	3.70565e-27	-1.0093	3.77232e-15	1.56152e-14	-1.10845	1.42935e-17	9.68817e-17	-0.688415	8.36434e-08	2.33375e-07	0.420041	0.00128157	0.0133351
ENSMUSG00000061613	U2af1	-0.320815	0.000533937	0.00539347	-1.08109	1.16861e-30	1.1992e-29	-1.14368	5.18496e-34	5.71655e-33	-0.760278	4.89944e-16	2.95613e-15	-0.82286	1.76862e-18	1.11851e-17	-0.0625823	0.505995	0.721999
ENSMUSG00000026709	Dars2	-0.319916	0.0144011	0.0676377	-1.28706	6.28031e-22	4.10022e-21	-1.1116	6.45312e-17	2.96616e-16	-0.967143	4.88028e-13	2.36929e-12	-0.791684	2.77317e-09	8.76731e-09	0.175461	0.1942	0.415167
ENSMUSG00000024044	NA	-0.31981	0.000627769	0.00616022	-1.9112	1.47783e-85	1.01574e-83	-1.66637	1.16342e-66	4.5281e-65	-1.59139	2.65639e-60	1.54338e-58	-1.34656	2.13602e-44	5.62822e-43	0.244832	0.0124249	0.0678686
ENSMUSG00000031939	Taf1d	-0.319698	0.0032121	0.0219863	-1.24707	1.85952e-29	1.78993e-28	-1.54563	1.42235e-43	2.44923e-42	-0.927367	4.88837e-17	3.19276e-16	-1.22593	3.70266e-28	4.12166e-27	-0.298559	0.00761991	0.0484554
ENSMUSG00000044092	C130050O18Rik	-0.318854	0.471236	0.681563	1.98645	4.87925e-07	1.18653e-06	2.25378	1.11345e-08	2.9697e-08	2.30516	1.16636e-08	3.84235e-08	2.57249	2.54845e-10	8.76731e-10	0.267296	0.467098	0.691908
ENSMUSG00000031657	Heatr3	-0.3186	0.00946765	0.0494572	-1.24796	2.02437e-23	1.43663e-22	-1.03728	7.74079e-17	3.5319e-16	-0.929361	9.74495e-14	4.99525e-13	-0.718674	7.31797e-09	2.24373e-08	0.210688	0.0919164	0.261794
ENSMUSG00000052336	Cx3cr1	-0.318469	0.0981533	0.255211	0.36725	0.0553915	0.0742723	1.16808	1.2713e-09	3.63627e-09	0.685717	0.000368041	0.000728862	1.48654	1.88321e-14	9.04748e-14	0.800828	2.71076e-05	0.000717774
ENSMUSG00000019989	Enpp3	-0.318037	0.351872	0.576819	0.916448	0.0056167	0.00877208	1.24429	0.00017668	0.000322202	1.23446	0.000236243	0.000480881	1.5623	3.26261e-06	7.75308e-06	0.327836	0.312733	0.552231
ENSMUSG00000054716	Zfp771	-0.318033	0.0361933	0.12868	-0.974769	2.0822e-10	6.63738e-10	-1.05785	6.16622e-12	2.10164e-11	-0.656735	1.78233e-05	4.18556e-05	-0.739818	1.44538e-06	3.56804e-06	-0.0830836	0.593686	0.784088
ENSMUSG00000024590	Lmnb1	-0.317888	0.00282593	0.0199495	-1.78248	2.1398e-59	7.29158e-58	-1.75829	6.18217e-58	1.84233e-56	-1.46459	2.4019e-41	6.3082e-40	-1.44041	4.19902e-40	8.8773e-39	0.0241837	0.821743	0.921273
ENSMUSG00000078812	Eif5a	-0.317582	0.00106817	0.00932462	-1.19796	4.05708e-34	4.90493e-33	-1.09976	3.89386e-29	3.42371e-28	-0.880378	2.20343e-19	1.68832e-18	-0.782177	1.13499e-15	5.95011e-15	0.0982015	0.31205	0.551483
ENSMUSG00000005410	Mcm5	-0.31746	0.00444176	0.0280576	-1.76451	3.63261e-53	9.65031e-52	-1.57849	2.25251e-43	3.82974e-42	-1.44705	6.87855e-37	1.4735e-35	-1.26103	1.10652e-28	1.27117e-27	0.186023	0.0979635	0.272061
ENSMUSG00000031169	Porcn	-0.317368	0.0449599	0.14868	0.938811	1.4e-09	4.19145e-09	1.24246	1.12556e-15	4.78046e-15	1.25617	1.07615e-15	6.3415e-15	1.55982	2.6276e-23	2.21047e-22	0.30365	0.045798	0.166082
ENSMUSG00000021280	Exoc3l4	-0.316379	0.196239	0.40219	1.80839	9.86451e-14	3.97435e-13	2.06126	3.20953e-17	1.50393e-16	2.12474	7.14745e-18	4.93991e-17	2.37762	9.15312e-22	7.07374e-21	0.252871	0.27486	0.513127
ENSMUSG00000038700	Hoxb5	-0.31628	0.0264488	0.103288	-1.29824	3.65344e-19	2.0433e-18	-1.40297	5.12949e-22	3.13713e-21	-0.981955	1.09024e-11	4.74909e-11	-1.08669	6.14575e-14	2.81846e-13	-0.104733	0.468152	0.692517
ENSMUSG00000055491	Pprc1	-0.316191	0.00147349	0.0120345	-1.31453	2.25345e-38	3.30589e-37	-1.08111	7.94413e-27	6.23184e-26	-0.99834	5.74833e-23	5.4777e-22	-0.764915	2.90047e-14	1.37224e-13	0.233426	0.0211154	0.0981218
ENSMUSG00000111343	AC159819.3	-0.316137	0.45931	0.670654	1.29958	0.00074	0.0012916	0.534913	0.177102	0.214675	1.61563	3.63168e-05	8.19831e-05	0.851007	0.0311309	0.0445333	-0.764671	0.0423602	0.157578
ENSMUSG00000015880	Ncapg	-0.31611	0.00790478	0.0431782	-2.03459	1.91282e-60	6.79031e-59	-2.08191	5.38562e-63	1.83908e-61	-1.71847	3.14144e-44	9.60996e-43	-1.76579	1.83548e-46	5.23792e-45	-0.04732	0.701638	0.850751
ENSMUSG00000041438	Utp4	-0.315934	0.00237917	0.0175534	-1.20087	9.07304e-30	8.90868e-29	-1.23616	2.25526e-31	2.21171e-30	-0.884937	6.32349e-17	4.08548e-16	-0.920226	3.86564e-18	2.39317e-17	-0.0352889	0.744587	0.879971
ENSMUSG00000031826	Usp10	-0.315836	0.000438067	0.00466705	-1.39281	6.17001e-52	1.55716e-50	-1.07192	5.6809e-32	5.74204e-31	-1.07697	5.81114e-32	9.29323e-31	-0.756088	8.96555e-17	5.06866e-16	0.320887	0.000442026	0.0059299
ENSMUSG00000028226	Mmp16	-0.315644	0.241534	0.458755	-1.57494	1.55647e-08	4.30481e-08	-1.51026	5.49188e-08	1.38127e-07	-1.25927	6.13635e-06	1.51644e-05	-1.19459	1.64298e-05	3.62236e-05	0.0646824	0.825171	0.922819
ENSMUSG00000048915	Efna5	-0.315344	0.100222	0.258809	-1.29691	4.37922e-11	1.46113e-10	-0.47947	0.0125403	0.0181741	-0.981554	6.22807e-07	1.72047e-06	-0.164123	0.396513	0.451464	0.817439	3.2884e-05	0.000829057
ENSMUSG00000017765	Slc12a4	-0.31512	0.00111518	0.00962197	0.589099	7.38485e-10	2.26038e-09	0.835136	2.65335e-18	1.33677e-17	0.904217	6.89965e-21	5.77725e-20	1.15026	1.03684e-32	1.48862e-31	0.246038	0.0094914	0.0563001
ENSMUSG00000002129	Sf3a1	-0.315061	0.0006028	0.00598061	-1.01636	7.14462e-28	6.34414e-27	-0.823408	5.50113e-19	2.87834e-18	-0.701298	3.62485e-14	1.91523e-13	-0.508346	3.65715e-08	1.05709e-07	0.192953	0.0369628	0.143965
ENSMUSG00000047407	Tgif1	-0.314531	0.0525442	0.165858	-0.935894	1.07987e-08	3.02497e-08	-1.05071	1.4846e-10	4.57708e-10	-0.621362	0.000141801	0.000296488	-0.736176	6.70241e-06	1.54191e-05	-0.114814	0.481961	0.70513
ENSMUSG00000032178	Ilf3	-0.314259	9.93684e-05	0.00148063	-1.19372	5.37001e-48	1.15803e-46	-1.12727	3.89601e-43	6.52108e-42	-0.879458	5.1648e-27	6.18857e-26	-0.813007	2.19478e-23	1.85519e-22	0.0664508	0.416222	0.648207
ENSMUSG00000031262	Cenpi	-0.314056	0.0309811	0.115036	-1.38018	1.97365e-20	1.19083e-19	-1.62546	2.46702e-27	1.98542e-26	-1.06612	7.32367e-13	3.50495e-12	-1.3114	1.81847e-18	1.14914e-17	-0.245277	0.101756	0.278675
ENSMUSG00000061887	Ssbp3	-0.313989	0.000319478	0.00364991	-1.07443	5.57448e-34	6.68938e-33	-0.852604	3.20556e-22	1.97921e-21	-0.76044	6.5709e-18	4.55117e-17	-0.538614	8.63564e-10	2.84601e-09	0.221826	0.0119053	0.0658769
ENSMUSG00000016503	Gtf3a	-0.313175	0.0500221	0.160055	-1.03092	1.94374e-10	6.21464e-10	-0.913522	1.58349e-08	4.16895e-08	-0.717738	9.39359e-06	2.27953e-05	-0.600344	0.000207219	0.000402381	0.117396	0.470296	0.694409
ENSMUSG00000108738	Gm44777	-0.312649	0.501801	0.707144	-0.976626	0.0319093	0.0444885	-1.17937	0.0112506	0.01642	-0.663905	0.152067	0.195681	-0.866619	0.0606007	0.0824897	-0.202718	0.699123	0.849191
ENSMUSG00000029915	Clec5a	-0.312134	0.558369	0.750141	1.92035	0.000145793	0.000275324	2.26956	8.16228e-06	1.69391e-05	2.2324	1.44473e-05	3.42964e-05	2.5816	6.24324e-07	1.6037e-06	0.34918	0.470248	0.694409
ENSMUSG00000066800	Rnasel	-0.311495	0.0261313	0.102345	1.82092	7.41594e-40	1.17319e-38	1.68389	1.80034e-34	2.02783e-33	2.1324	1.23223e-52	5.27929e-51	1.99538	1.59672e-46	4.57274e-45	-0.13703	0.301416	0.541467
ENSMUSG00000059991	Nptx2	-0.311244	0.616001	0.792371	-2.47202	0.000186866	0.000349175	-1.51108	0.0168968	0.0240605	-2.1604	0.00126553	0.00233343	-1.19969	0.0580698	0.0793389	0.960951	0.158183	0.365867
ENSMUSG00000021775	NA	-0.309789	0.0115215	0.0576147	1.65424	3.60055e-42	6.20663e-41	1.65266	4.27641e-42	6.79849e-41	1.96402	2.2869e-57	1.19929e-55	1.96245	2.77891e-57	1.19058e-55	-0.00157405	0.989082	0.998728
ENSMUSG00000001416	Cct3	-0.309658	0.000411708	0.00444373	-1.38293	4.79882e-54	1.31821e-52	-1.25749	2.84931e-45	5.27171e-44	-1.07327	1.28129e-33	2.25687e-32	-0.947832	1.02411e-26	1.05628e-25	0.125437	0.154772	0.361253
ENSMUSG00000074813	NA	-0.30961	0.298696	0.523724	1.31203	6.81947e-06	1.48268e-05	1.0578	0.000291077	0.000518469	1.62161	4.31161e-08	1.3541e-07	1.36739	3.70122e-06	8.75159e-06	-0.254239	0.373324	0.609637
ENSMUSG00000086040	Wipf3	-0.309524	0.160828	0.354103	1.47513	1.09567e-11	3.82807e-11	1.7173	3.3943e-15	1.40829e-14	1.78465	6.191e-16	3.70222e-15	2.02682	6.75222e-20	4.69285e-19	0.242168	0.252723	0.489427
ENSMUSG00000035274	Tpbg	-0.309404	0.112372	0.280012	-1.96311	9.27099e-22	5.9994e-21	-2.12473	5.92572e-25	4.20159e-24	-1.65369	4.72336e-16	2.85523e-15	-1.81531	7.18267e-19	4.66109e-18	-0.161618	0.426786	0.657708
ENSMUSG00000020263	Appl2	-0.30931	0.00366669	0.0243421	0.536128	3.28414e-07	8.12086e-07	0.916668	2.54016e-18	1.28135e-17	0.845436	1.44946e-15	8.45796e-15	1.22598	6.37213e-31	8.30691e-30	0.38054	0.000255098	0.00397029
ENSMUSG00000018697	Aatf	-0.30894	0.0187607	0.0815965	-1.10838	1.22433e-16	5.94749e-16	-0.880281	3.57652e-11	1.15421e-10	-0.799433	2.48504e-09	8.75236e-09	-0.571338	1.81772e-05	3.99181e-05	0.228096	0.0914783	0.260868
ENSMUSG00000028047	Thbs3	-0.308729	0.00142129	0.0116887	1.20195	3.83742e-36	5.16947e-35	1.42332	1.03316e-49	2.25204e-48	1.51068	6.23695e-55	3.07132e-53	1.73205	3.65812e-71	2.34468e-69	0.221375	0.0182888	0.0889493
ENSMUSG00000025134	Alyref	-0.308538	0.000940225	0.00844164	-1.34249	3.30314e-45	6.37422e-44	-1.39693	1.21625e-48	2.52829e-47	-1.03395	1.0102e-27	1.26978e-26	-1.08839	1.88665e-30	2.39947e-29	-0.0544425	0.567837	0.766482
ENSMUSG00000021850	NA	-0.308155	0.36129	0.585566	-4.20706	1.61734e-23	1.15284e-22	-5.01635	1.19876e-28	1.02827e-27	-3.89845	1.95462e-20	1.58569e-19	-4.70739	1.37617e-25	1.34064e-24	-0.809079	0.14734	0.350286
ENSMUSG00000033752	Mnd1	-0.308151	0.212326	0.423604	-1.46305	9.56859e-09	2.69207e-08	-1.51872	2.75643e-09	7.67222e-09	-1.15487	5.8106e-06	1.44034e-05	-1.21055	2.02423e-06	4.92104e-06	-0.0556707	0.837462	0.928329
ENSMUSG00000034839	Larp6	-0.308111	0.260556	0.481191	1.02032	9.40517e-05	0.000181887	1.27508	9.46837e-07	2.14342e-06	1.3284	5.1191e-07	1.42829e-06	1.58316	2.1279e-09	6.78577e-09	0.254753	0.316624	0.556057
ENSMUSG00000032834	Pwp2	-0.308027	0.012458	0.0610872	-1.05952	2.63415e-17	1.33292e-16	-0.814421	6.00469e-11	1.90658e-10	-0.751487	2.03379e-09	7.21815e-09	-0.506392	4.92182e-05	0.000103378	0.245096	0.0515056	0.179167
ENSMUSG00000002718	Cse1l	-0.307959	0.000372561	0.00410225	-1.41827	6.14915e-58	1.97457e-56	-1.36543	5.28144e-54	1.37812e-52	-1.11031	1.53974e-36	3.22567e-35	-1.05747	2.15507e-33	3.235e-32	0.0528388	0.547708	0.751565
ENSMUSG00000103921	Gm5841	-0.30778	0.35592	0.580525	-0.981804	0.00331401	0.00533624	-1.07398	0.00146033	0.0023828	-0.673984	0.0445545	0.0640881	-0.766148	0.0258756	0.0375375	-0.0921603	0.819471	0.919974
ENSMUSG00000049950	Rpp38	-0.307626	0.182053	0.382631	-0.859336	0.000226817	0.000419939	-1.3605	1.04233e-08	2.78691e-08	-0.551703	0.0179565	0.0277917	-1.05286	9.34043e-06	2.11387e-05	-0.501162	0.0363517	0.142133
ENSMUSG00000089809	Rasgef1b	-0.307115	0.0130713	0.0632687	0.866829	5.60661e-13	2.1444e-12	1.09959	5.07478e-20	2.81483e-19	1.17394	5.05318e-22	4.49443e-21	1.4067	5.40327e-31	7.06669e-30	0.232763	0.0477681	0.170619
ENSMUSG00000022580	Rhpn1	-0.306749	0.154092	0.344388	-2.99262	5.44981e-35	6.89854e-34	-1.95744	7.38156e-18	3.6042e-17	-2.6858	9.93378e-29	1.30873e-27	-1.65066	3.57603e-13	1.55019e-12	1.03518	2.24274e-05	0.000616067
ENSMUSG00000046223	Plaur	-0.306392	0.0175253	0.0777876	1.56988	6.30834e-36	8.40695e-35	1.33223	2.17406e-26	1.66503e-25	1.87627	2.30895e-49	8.90075e-48	1.63862	3.63924e-38	7.01443e-37	-0.237653	0.050426	0.176907
ENSMUSG00000024359	Hspa9	-0.306202	0.012811	0.0622885	-1.22031	1.36239e-22	9.20728e-22	-0.878574	1.32644e-12	4.71182e-12	-0.914107	1.73486e-13	8.73489e-13	-0.572372	3.52674e-06	8.35983e-06	0.341735	0.00558828	0.0389596
ENSMUSG00000026575	Nme7	-0.305909	0.0179651	0.0791955	-1.15361	2.07599e-18	1.11659e-17	-1.05904	7.12775e-16	3.06516e-15	-0.847697	1.3415e-10	5.3199e-10	-0.753128	1.0082e-08	3.05122e-08	0.0945697	0.484339	0.7072
ENSMUSG00000040010	Slc7a5	-0.305362	0.0280837	0.107903	-1.38387	1.90526e-22	1.27745e-21	-1.28286	1.33342e-19	7.23945e-19	-1.0785	2.38876e-14	1.27929e-13	-0.977495	4.3045e-12	1.7184e-11	0.101008	0.473827	0.697717
ENSMUSG00000002006	Pdzd4	-0.30512	0.0314197	0.116104	-1.173	4.70118e-16	2.20288e-15	-1.20581	7.68611e-17	3.51092e-16	-0.867871	1.88445e-09	6.71173e-09	-0.900681	4.74645e-10	1.60219e-09	-0.0328102	0.827206	0.923616
ENSMUSG00000022070	NA	-0.304553	0.0841106	0.229524	-1.33833	9.99985e-14	4.02686e-13	-1.49829	1.07177e-16	4.84909e-16	-1.03377	7.86154e-09	2.63498e-08	-1.19374	3.07734e-11	1.14344e-10	-0.159963	0.371261	0.607252
ENSMUSG00000000673	Haao	-0.304461	0.757674	0.876267	2.90427	1.26349e-05	2.6849e-05	3.01117	5.93737e-06	1.24708e-05	3.20827	3.73137e-06	9.46884e-06	3.31519	1.74765e-06	4.28346e-06	0.106802	0.86061	0.940361
ENSMUSG00000032279	Idh3a	-0.304446	0.186463	0.388913	-0.133729	0.561446	0.609768	0.702947	0.00234664	0.00373538	0.170717	0.458818	0.518675	1.00739	1.44256e-05	3.20455e-05	0.836676	0.000301752	0.00448794
ENSMUSG00000034226	Rhov	-0.304159	0.644784	0.809966	0.738936	0.209245	0.251449	2.4561	2.1659e-05	4.3361e-05	1.04299	0.0738435	0.10143	2.76008	3.05431e-06	7.27951e-06	1.71712	0.0021404	0.0196207
ENSMUSG00000013155	Enkd1	-0.304147	0.0894537	0.239691	-1.4007	3.73985e-14	1.54927e-13	-0.836106	3.77382e-06	8.09599e-06	-1.09654	3.08132e-09	1.07703e-08	-0.531954	0.00337056	0.0055929	0.564596	0.002382	0.0211932
ENSMUSG00000051378	Kif18b	-0.30405	0.00994624	0.0513756	-1.29575	5.12759e-27	4.3567e-26	-1.28053	1.75934e-26	1.35189e-25	-0.991698	1.50259e-16	9.41498e-16	-0.976477	3.96283e-16	2.13715e-15	0.0152223	0.905514	0.961406
ENSMUSG00000041406	BC055324	-0.303791	0.0900657	0.240692	-2.2761	1.78553e-33	2.08833e-32	-2.08917	7.33895e-29	6.36962e-28	-1.9723	6.9908e-26	7.9017e-25	-1.78537	8.99977e-22	6.96189e-21	0.186931	0.318054	0.557544
ENSMUSG00000029122	Evc	-0.303091	0.0130301	0.0631073	-1.14734	2.40831e-20	1.44338e-19	-1.28225	7.05353e-25	4.98158e-24	-0.844252	9.72158e-12	4.25421e-11	-0.979156	3.21325e-15	1.62544e-14	-0.134904	0.277513	0.51581
ENSMUSG00000026377	Nifk	-0.302704	0.00958503	0.0498126	-0.899703	2.49805e-14	1.0472e-13	-1.08008	8.22506e-20	4.50649e-19	-0.596998	4.13845e-07	1.16534e-06	-0.777376	5.0765e-11	1.85217e-10	-0.180378	0.12821	0.321311
ENSMUSG00000030505	Prmt3	-0.302511	0.0245911	0.0977504	-1.28845	7.54831e-21	4.65345e-20	-1.35279	9.82738e-23	6.2199e-22	-0.985935	7.31115e-13	3.50103e-12	-1.05027	2.38709e-14	1.13702e-13	-0.0643349	0.646386	0.816169
ENSMUSG00000008318	Relt	-0.302505	0.168714	0.364947	0.45135	0.0383356	0.0528055	0.773075	0.000364244	0.000640999	0.753849	0.000571276	0.00110612	1.07557	8.99303e-07	2.26643e-06	0.321724	0.133549	0.329706
ENSMUSG00000062198	2700097O09Rik	-0.302494	0.152933	0.342843	-1.07113	6.68799e-07	1.60536e-06	-1.06384	7.79327e-07	1.77827e-06	-0.768621	0.00037059	0.000733641	-0.761333	0.000414327	0.000775908	0.00729006	0.986145	0.997321
ENSMUSG00000031398	Plxna3	-0.302489	0.0391624	0.135484	-1.55613	6.70588e-25	5.12605e-24	-1.23128	1.71375e-16	7.66774e-16	-1.25364	9.20168e-17	5.88383e-16	-0.928782	4.97482e-10	1.67577e-09	0.324856	0.0324147	0.13135
ENSMUSG00000100720	Gm10075	-0.302373	0.00417422	0.0268399	-1.18904	1.38966e-28	1.28408e-27	-1.38942	5.26547e-38	6.94268e-37	-0.88667	1.05589e-16	6.71977e-16	-1.08704	4.26373e-24	3.77772e-23	-0.200374	0.0615661	0.201669
ENSMUSG00000017897	Eya2	-0.302304	0.205128	0.414153	2.75145	9.3778e-30	9.19115e-29	3.02454	5.60555e-35	6.49504e-34	3.05373	3.29285e-35	6.33167e-34	3.32682	1.13058e-40	2.47107e-39	0.273081	0.223433	0.453605
ENSMUSG00000007670	Khsrp	-0.302228	0.000793595	0.00736675	-1.18559	1.89698e-38	2.79563e-37	-0.729705	7.74662e-16	3.32069e-15	-0.883366	3.01569e-22	2.73188e-21	-0.427476	2.25392e-06	5.4456e-06	0.45589	5.1338e-07	3.06563e-05
ENSMUSG00000001930	Vwf	-0.301944	0.00442839	0.028039	2.07513	6.94406e-84	4.59674e-82	2.66813	1.23686e-132	2.323e-130	2.37707	7.59795e-107	1.57336e-104	2.97008	1.48816e-159	7.51151e-157	0.593	6.88332e-09	8.68589e-07
ENSMUSG00000030796	Tead2	-0.301897	0.0017071	0.0134964	-1.54535	1.85616e-55	5.35368e-54	-1.97102	1.00983e-86	6.73998e-85	-1.24345	5.45936e-37	1.17416e-35	-1.66913	9.67144e-64	4.94345e-62	-0.425674	1.19759e-05	0.000378542
ENSMUSG00000000253	Gmpr	-0.301726	0.280676	0.503807	-0.0551938	0.844692	0.8689	0.847377	0.00243076	0.00385599	0.246532	0.378357	0.438741	1.1491	4.42572e-05	9.34801e-05	0.90257	0.00125743	0.0131712
ENSMUSG00000079330	Lemd1	-0.301722	0.362	0.58605	-3.84868	3.63837e-22	2.40651e-21	-4.34693	2.02696e-25	1.47342e-24	-3.54665	2.71316e-19	2.06614e-18	-4.04476	3.0704e-22	2.43766e-21	-0.498136	0.362035	0.598234
ENSMUSG00000022369	Mtbp	-0.301643	0.0193945	0.0832979	-1.10364	3.94316e-17	1.97979e-16	-1.21052	3.6829e-20	2.0555e-19	-0.801993	9.51866e-10	3.47399e-09	-0.908872	4.84693e-12	1.92495e-11	-0.106879	0.422561	0.653668
ENSMUSG00000024735	Prpf19	-0.30067	0.000617514	0.00608547	-1.00732	7.25546e-30	7.15884e-29	-0.957051	3.57451e-27	2.85113e-26	-0.70665	1.3219e-15	7.7304e-15	-0.656381	1.08898e-13	4.91181e-13	0.0502689	0.568938	0.767318
ENSMUSG00000073418	C4b	-0.300652	0.627033	0.800177	5.3044	1.77501e-67	7.85479e-66	8.29923	3.55819e-149	9.12252e-147	5.60452	4.12078e-70	3.03922e-68	8.59937	5.61717e-152	2.52024e-149	2.99472	4.15828e-40	3.35823e-36
ENSMUSG00000087060	Eldr	-0.300356	0.248256	0.466677	-1.04966	7.89769e-05	0.000153876	-1.09644	3.75268e-05	7.33817e-05	-0.749286	0.0049389	0.00834971	-0.796064	0.00304509	0.00508646	-0.0467741	0.881987	0.949869
ENSMUSG00000070000	Fcho1	-0.300343	0.425077	0.640669	-0.826007	0.0295496	0.0414453	0.904229	0.0164424	0.0234838	-0.525654	0.166179	0.211681	1.20457	0.00149916	0.0026065	1.73023	7.17306e-06	0.000253521
ENSMUSG00000066721	Zfp575	-0.300268	0.31719	0.543466	-1.12593	0.000237134	0.000438036	-0.861356	0.00438208	0.00677185	-0.825635	0.00747554	0.0123109	-0.561067	0.0659025	0.0892626	0.26458	0.396154	0.630477
ENSMUSG00000030978	Rrm1	-0.300176	0.00294779	0.0206294	-1.50184	6.11573e-48	1.31533e-46	-1.3725	1.3279e-40	1.95161e-39	-1.20167	1.10328e-31	1.73347e-30	-1.07232	1.03677e-25	1.01675e-24	0.129345	0.203357	0.427074
ENSMUSG00000022488	Nckap1l	-0.300053	0.119264	0.291607	1.7948	7.07306e-21	4.36713e-20	2.58811	4.85474e-40	6.97011e-39	2.09484	2.9522e-27	3.58525e-26	2.88815	3.44429e-48	1.05364e-46	0.793304	1.74007e-05	0.000509158
ENSMUSG00000027823	Gmps	-0.299964	0.000705645	0.00673218	-1.14854	2.49938e-37	3.52577e-36	-1.17995	2.96375e-39	4.10906e-38	-0.848577	3.21852e-21	2.7462e-20	-0.879981	1.11787e-22	9.06872e-22	-0.0314038	0.727384	0.867814
ENSMUSG00000029111	Nelfa	-0.299111	0.00100826	0.00889915	-1.06116	1.54474e-30	1.57915e-29	-0.998063	2.58128e-27	2.0753e-26	-0.762046	1.61915e-16	1.0121e-15	-0.69895	3.46368e-14	1.62632e-13	0.0630962	0.500126	0.717618
ENSMUSG00000045411	2410002F23Rik	-0.299006	0.0127756	0.0621541	-0.881451	3.64212e-13	1.41175e-12	-1.0932	2.86727e-19	1.52795e-18	-0.582444	1.53465e-06	4.05664e-06	-0.794189	6.48424e-11	2.34524e-10	-0.211745	0.0815159	0.24163
ENSMUSG00000086968	4933431E20Rik	-0.298998	0.316316	0.542545	-0.848937	0.00491796	0.00773842	-1.23394	5.3266e-05	0.000102716	-0.549923	0.0703789	0.097134	-0.93491	0.00218785	0.00372569	-0.384992	0.210624	0.436489
ENSMUSG00000091900	Gm4353	-0.298974	0.325526	0.552009	-0.859933	0.00546648	0.00855429	-1.02705	0.000935121	0.00156357	-0.560927	0.0730287	0.100414	-0.72803	0.0210833	0.0310427	-0.167103	0.620706	0.800387
ENSMUSG00000024145	Pigf	-0.298509	0.163195	0.357269	-1.06744	1.0181e-06	2.39994e-06	-1.10342	4.31375e-07	1.00673e-06	-0.768918	0.000431956	0.000847747	-0.804902	0.000230785	0.000445197	-0.0359823	0.879325	0.948603
ENSMUSG00000021692	NA	-0.298423	0.0898721	0.240453	-1.0253	9.2964e-09	2.61869e-08	-0.975933	4.45004e-08	1.12855e-07	-0.72687	4.69977e-05	0.000104589	-0.677506	0.000147035	0.000291185	0.0493651	0.785579	0.901546
ENSMUSG00000046865	Fbl	-0.298344	0.00108519	0.00944005	-1.84835	7.46272e-85	5.08598e-83	-1.64676	1.24297e-68	5.17434e-67	-1.55001	6.9508e-61	4.11243e-59	-1.34841	4.69279e-47	1.36327e-45	0.201594	0.0313434	0.12846
ENSMUSG00000018583	G3bp1	-0.298116	0.000771714	0.00721756	-1.36588	1.10464e-51	2.76194e-50	-1.23176	1.22204e-42	1.99378e-41	-1.06777	1.30085e-32	2.17734e-31	-0.933642	1.86278e-25	1.79414e-24	0.134124	0.132301	0.327531
ENSMUSG00000020601	Trib2	-0.297765	0.000778916	0.00726808	1.45347	7.20397e-62	2.63851e-60	1.32449	7.8834e-52	1.91478e-50	1.75124	4.78708e-87	5.8136e-85	1.62226	3.17074e-75	2.33853e-73	-0.128982	0.130211	0.324613
ENSMUSG00000030757	Zkscan2	-0.297363	0.418211	0.635671	-2.11779	4.72975e-08	1.25567e-07	-2.33477	2.43261e-09	6.80727e-09	-1.82036	2.37838e-06	6.15339e-06	-2.03733	1.67118e-07	4.53204e-07	-0.216969	0.593261	0.783986
ENSMUSG00000067203	H2-K2	-0.297262	0.560125	0.750995	2.12258	8.85864e-08	2.29781e-07	2.52052	2.3987e-10	7.27583e-10	2.41962	3.84971e-09	1.33206e-08	2.81756	5.06955e-12	2.01138e-11	0.397886	0.263759	0.5011
ENSMUSG00000037313	Tacc3	-0.297238	0.00861017	0.0459133	-1.78461	1.12001e-52	2.91782e-51	-1.8552	1.54185e-56	4.44712e-55	-1.48737	1.32475e-37	2.90725e-36	-1.55796	6.14346e-41	1.36491e-39	-0.0705878	0.53964	0.746191
ENSMUSG00000078349	AW011738	-0.297206	0.335439	0.56092	1.25852	2.84706e-05	5.82098e-05	1.03751	0.000550319	0.000946316	1.55569	3.20112e-07	9.14475e-07	1.33469	1.11768e-05	2.51152e-05	-0.221012	0.448028	0.676186
ENSMUSG00000045455	Gm9797	-0.29715	0.176573	0.375313	-1.42525	3.87476e-10	1.21265e-09	-1.29906	9.36553e-09	2.51116e-08	-1.12808	8.00977e-07	2.18574e-06	-1.00189	1.03106e-05	2.32365e-05	0.126201	0.595117	0.78466
ENSMUSG00000033760	Rbm4b	-0.296532	0.0662568	0.195253	-0.82505	4.04655e-07	9.90752e-07	-1.04865	1.45026e-10	4.47633e-10	-0.528515	0.00118451	0.0021938	-0.752117	4.24474e-06	9.98413e-06	-0.223602	0.172796	0.386409
ENSMUSG00000022568	Scrib	-0.296485	0.000587962	0.0058622	-1.00267	1.50207e-30	1.53748e-29	-0.797433	4.4175e-20	2.45785e-19	-0.706186	5.17416e-16	3.11491e-15	-0.500948	7.88495e-09	2.41025e-08	0.205239	0.0184475	0.0893267
ENSMUSG00000045868	Gvin1	-0.296451	0.376378	0.599365	3.84777	2.43653e-36	3.29881e-35	4.60698	7.11963e-49	1.4954e-47	4.14411	4.84585e-40	1.17699e-38	4.90332	8.99246e-53	3.27131e-51	0.759181	0.00370762	0.0293445
ENSMUSG00000020899	Pfas	-0.295756	0.0168724	0.0756167	-1.66096	1.11675e-38	1.66247e-37	-1.29765	8.67582e-25	6.09799e-24	-1.3652	7.17793e-27	8.51233e-26	-1.00189	1.7514e-15	9.05816e-15	0.363315	0.00426091	0.0323261
ENSMUSG00000005667	Mthfd2	-0.295716	0.0987929	0.256084	-1.63247	8.23033e-19	4.51397e-18	-1.28346	1.97304e-12	6.93248e-12	-1.33675	3.12909e-13	1.54324e-12	-0.987745	5.48974e-08	1.56e-07	0.349005	0.0559311	0.189273
ENSMUSG00000020897	Aurkb	-0.295264	0.00739845	0.0410793	-1.6491	7.00171e-48	1.4979e-46	-1.83927	2.0099e-58	6.07937e-57	-1.35384	3.46436e-33	5.94648e-32	-1.544	3.31628e-42	7.83108e-41	-0.190162	0.0907655	0.259749
ENSMUSG00000022494	Shisa9	-0.294982	0.203576	0.412359	-1.65652	9.04261e-12	3.18413e-11	-1.6206	2.71656e-11	8.841e-11	-1.3615	2.21077e-08	7.12457e-08	-1.32559	5.19107e-08	1.47877e-07	0.0359194	0.896483	0.956412
ENSMUSG00000047686	Rtl3	-0.29496	0.38593	0.607973	-2.36491	6.20618e-11	2.0512e-10	-1.8779	1.17369e-07	2.87671e-07	-2.0699	8.90467e-09	2.96553e-08	-1.58291	6.96431e-06	1.59829e-05	0.487015	0.172955	0.3866
ENSMUSG00000097148	Gm3839	-0.29467	0.305397	0.530634	-1.80847	3.34043e-09	9.70931e-09	-1.72884	1.37686e-08	3.64576e-08	-1.51373	7.12568e-07	1.95472e-06	-1.4341	2.56315e-06	6.14972e-06	0.0796491	0.818611	0.919869
ENSMUSG00000044162	Tnip3	-0.294611	0.444052	0.65612	0.846572	0.0174748	0.0254097	0.701337	0.0510598	0.0678538	1.14113	0.00162242	0.00294343	0.995908	0.00573241	0.00918187	-0.145243	0.683434	0.838376
ENSMUSG00000039660	Spout1	-0.294467	0.0232685	0.0942883	-1.27634	5.75138e-22	3.76099e-21	-1.20345	9.7338e-20	5.31375e-19	-0.981869	1.16648e-13	5.94353e-13	-0.908979	6.33468e-12	2.49251e-11	0.072891	0.580655	0.775231
ENSMUSG00000015748	Prpf3	-0.294389	0.0057498	0.0340453	-1.00907	1.14785e-20	7.02012e-20	-0.862877	1.17432e-15	4.9836e-15	-0.714678	4.25364e-11	1.76031e-10	-0.568487	1.3817e-07	3.77873e-07	0.146192	0.181089	0.397626
ENSMUSG00000062488	Ifit3b	-0.294293	0.764558	0.880789	4.78869	2.76964e-20	1.65441e-19	5.52217	1.99575e-25	1.45139e-24	5.08206	3.02886e-21	2.58984e-20	5.81558	8.08342e-27	8.36945e-26	0.733286	0.0669036	0.213436
ENSMUSG00000025701	Alox5	-0.294113	0.353655	0.578513	3.2095	9.10462e-34	1.0821e-32	3.89657	8.91039e-48	1.79006e-46	3.50349	6.77696e-38	1.50981e-36	4.19056	2.86719e-52	1.02006e-50	0.687043	0.00235667	0.0211003
ENSMUSG00000027239	Mdk	-0.294041	0.00144826	0.0118671	-1.10745	2.06323e-32	2.31265e-31	-1.41893	2.49182e-51	5.8415e-50	-0.813413	2.18508e-18	1.56234e-17	-1.12489	2.71237e-33	4.03408e-32	-0.311479	0.00078197	0.00916137
ENSMUSG00000037991	Rmi2	-0.293962	0.301078	0.526187	-1.85955	2.9345e-10	9.26468e-10	-1.53641	1.44592e-07	3.51777e-07	-1.56557	9.29542e-08	2.81688e-07	-1.24243	1.8948e-05	4.15319e-05	0.323143	0.266288	0.503499
ENSMUSG00000097039	Pvt1	-0.293907	0.365239	0.589168	-1.75885	2.20851e-07	5.52796e-07	-1.41627	2.08783e-05	4.18446e-05	-1.46488	1.52166e-05	3.60274e-05	-1.12231	0.000777652	0.00140767	0.342589	0.335005	0.573625
ENSMUSG00000073590	3222401L13Rik	-0.293787	0.378028	0.600531	0.792205	0.0152291	0.0223425	0.0436531	0.90041	0.917624	1.08597	0.00095641	0.00179523	0.337438	0.317547	0.37113	-0.748551	0.0218338	0.100473
ENSMUSG00000032185	Carm1	-0.293594	0.00109526	0.00951113	-1.39959	2.66654e-52	6.88017e-51	-1.24692	3.00191e-42	4.8102e-41	-1.10599	1.57486e-33	2.75294e-32	-0.953328	1.56262e-25	1.51316e-24	0.152664	0.0961612	0.269025
ENSMUSG00000026398	Nr5a2	-0.293365	0.224169	0.438404	-2.0095	2.60414e-15	1.16386e-14	-2.14115	4.46539e-17	2.07793e-16	-1.71611	1.14709e-11	4.9873e-11	-1.84776	3.28745e-13	1.43046e-12	-0.131646	0.607964	0.793619
ENSMUSG00000003070	Efna2	-0.29328	0.0294899	0.111264	-1.87487	1.0706e-40	1.74494e-39	-2.02251	1.43393e-46	2.78042e-45	-1.58158	1.26975e-29	1.75441e-28	-1.72922	9.7549e-35	1.55847e-33	-0.147642	0.301831	0.541855
ENSMUSG00000031224	Magee2	-0.293278	0.349882	0.575178	-2.58608	6.85248e-14	2.78864e-13	-2.67648	1.38185e-14	5.55352e-14	-2.29269	3.00773e-11	1.25987e-10	-2.38308	6.46407e-12	2.53971e-11	-0.0903641	0.852535	0.936553
ENSMUSG00000037653	Kctd8	-0.293269	0.261464	0.482427	0.623616	0.0146135	0.0215088	0.72756	0.00431002	0.00666431	0.916871	0.000376883	0.000745275	1.02082	7.47349e-05	0.000153577	0.103941	0.685473	0.839724
ENSMUSG00000079137	Rpl27-ps1	-0.292965	0.376003	0.59925	-1.03964	0.00224027	0.00368331	-0.950757	0.00462792	0.00713333	-0.746598	0.0307908	0.0457192	-0.657721	0.0587609	0.0802152	0.0888989	0.830976	0.924868
ENSMUSG00000026496	Parp1	-0.292721	0.0038307	0.0251416	-1.8088	4.55967e-67	1.99587e-65	-1.46907	8.96177e-46	1.68119e-44	-1.51608	2.6241e-48	9.54603e-47	-1.17635	2.72438e-30	3.43515e-29	0.33973	0.000912092	0.0103166
ENSMUSG00000100514	Gm12960	-0.291469	0.359393	0.583878	-1.22371	0.000198851	0.000370541	-0.885017	0.00602685	0.00914301	-0.932142	0.0055574	0.00933089	-0.593488	0.074051	0.0993746	0.338699	0.345857	0.582328
ENSMUSG00000032492	Pth1r	-0.291467	0.0018465	0.0142976	-1.51676	3.22726e-56	9.65311e-55	-2.11133	5.96411e-103	5.70013e-101	-1.22529	1.29704e-37	2.85031e-36	-1.81986	6.16686e-78	4.8353e-76	-0.59457	6.91537e-10	1.18008e-07
ENSMUSG00000024014	Pim1	-0.291424	0.0815404	0.224674	0.345101	0.0373313	0.0515319	0.810751	9.98303e-07	2.25519e-06	0.636524	0.000135897	0.000284882	1.10217	4.24603e-11	1.55762e-10	0.46565	0.00470988	0.0344226
ENSMUSG00000086549	Gm13648	-0.291423	0.501893	0.707195	-0.862994	0.0505448	0.0682836	-1.06619	0.0151558	0.021752	-0.571535	0.202402	0.25237	-0.774712	0.078931	0.10532	-0.203178	0.654809	0.822432
ENSMUSG00000039637	Coro7	-0.291359	0.0306226	0.113981	0.208316	0.121084	0.153128	0.735756	3.59132e-08	9.17397e-08	0.499674	0.000207628	0.000425206	1.02711	2.24105e-14	1.0703e-13	0.527439	7.19183e-05	0.00150665
ENSMUSG00000074136	4930513N10Rik	-0.291258	0.354136	0.578843	-1.29266	6.21805e-05	0.00012251	-1.29161	6.06997e-05	0.000116484	-1.00137	0.00195326	0.00350273	-1.00031	0.00194672	0.00333352	0.00106521	1	1
ENSMUSG00000068122	Agtr2	-0.291073	0.46291	0.674447	-1.88365	4.57539e-06	1.01124e-05	-1.40724	0.000499444	0.000863245	-1.59255	9.57942e-05	0.000204886	-1.11615	0.00554522	0.00890144	0.476418	0.238168	0.471938
ENSMUSG00000020723	Cacng4	-0.291053	0.257684	0.477728	-2.35703	1.23483e-17	6.34986e-17	-2.38348	6.78627e-18	3.32358e-17	-2.06594	5.06149e-14	2.65432e-13	-2.09238	2.87136e-14	1.35967e-13	-0.0264342	0.943475	0.979245
ENSMUSG00000068101	Cenpm	-0.290756	0.0597665	0.181559	-1.25567	1.52544e-15	6.91716e-15	-1.57839	3.2726e-23	2.11521e-22	-0.964909	8.30894e-10	3.05152e-09	-1.28763	4.70534e-16	2.52662e-15	-0.322724	0.0424877	0.157798
ENSMUSG00000032113	Chek1	-0.290756	0.0321051	0.117855	-1.93596	1.32774e-42	2.31344e-41	-1.92406	3.54483e-42	5.66332e-41	-1.6452	1.75165e-31	2.72306e-30	-1.6333	4.14331e-31	5.46755e-30	0.0119012	0.940168	0.978201
ENSMUSG00000082431	Tdpx-ps1	-0.29044	0.382182	0.603788	-1.08709	0.00135555	0.00228811	-0.783768	0.0195514	0.0276092	-0.796581	0.0206612	0.0316442	-0.493285	0.146685	0.185199	0.303326	0.394724	0.629502
ENSMUSG00000033831	Fgb	-0.290373	1	1	-4.52032	0.0989416	0.126975	4.72801	0.00640792	0.00968201	-4.19153	0.155219	0.199324	5.01663	0.00538541	0.00866127	9.24401	0.000124877	0.00229614
ENSMUSG00000106714	Gm42546	-0.290253	0.411547	0.630614	-0.727816	0.0413396	0.0566165	-1.40287	0.000139324	0.000256715	-0.437529	0.228632	0.281512	-1.11252	0.00293841	0.00491928	-0.675026	0.0703813	0.220652
ENSMUSG00000040254	Sema3d	-0.290019	0.120922	0.294236	-1.53046	1.4703e-15	6.67274e-15	-0.868359	3.95746e-06	8.45963e-06	-1.24043	8.59657e-11	3.46437e-10	-0.578338	0.00209154	0.00357071	0.662097	0.000520627	0.00672196
ENSMUSG00000035722	Abca7	-0.289988	0.0226484	0.092589	0.975344	7.5614e-15	3.27607e-14	1.25572	1.6013e-23	1.05698e-22	1.26533	1.61717e-23	1.59857e-22	1.5457	3.93217e-34	6.10696e-33	0.280371	0.0227126	0.103424
ENSMUSG00000016757	Ttll12	-0.289954	0.00425078	0.0272088	-1.07892	1.02116e-25	8.12899e-25	-0.763781	7.73836e-14	2.95974e-13	-0.788969	1.6175e-14	8.77593e-14	-0.473826	3.53554e-06	8.37947e-06	0.315143	0.00216249	0.0198008
ENSMUSG00000058290	Espl1	-0.289804	0.0125428	0.0614102	-1.65869	9.25836e-44	1.69164e-42	-1.57142	1.16293e-39	1.63906e-38	-1.36888	1.29229e-30	1.90448e-29	-1.28162	3.65565e-27	3.85418e-26	0.0872701	0.463277	0.688666
ENSMUSG00000022548	Apod	-0.289651	0.737295	0.8644	1.87619	0.00422889	0.00671633	1.8142	0.00521755	0.00797972	2.1654	0.00140103	0.00256483	2.10346	0.00190816	0.00327044	-0.0620757	0.942174	0.978762
ENSMUSG00000002984	Tomm40	-0.289582	0.0115501	0.0577041	-1.13757	1.56634e-22	1.05415e-21	-0.917226	2.41965e-15	1.0117e-14	-0.847985	2.96467e-13	1.46483e-12	-0.627643	5.81604e-08	1.64808e-07	0.220342	0.0581228	0.194328
ENSMUSG00000063684	Gm13910	-0.289428	0.468517	0.679369	0.292884	0.460883	0.511698	1.42893	0.000242986	0.000436612	0.582297	0.141325	0.183024	1.71832	1.33875e-05	2.98295e-05	1.13603	0.00323224	0.0265146
ENSMUSG00000014453	NA	-0.28927	1	1	7.17456	1.17659e-29	1.14691e-28	7.09998	4.04087e-29	3.54819e-28	7.46005	3.16823e-30	4.52461e-29	7.38569	1.07769e-29	1.31273e-28	-0.075348	0.856103	0.938382
ENSMUSG00000020888	Dvl2	-0.289117	0.00388916	0.0254529	-1.25166	1.7265e-34	2.11742e-33	-0.995263	9.92763e-23	6.27843e-22	-0.962545	4.01421e-21	3.40355e-20	-0.706144	3.25041e-12	1.31153e-11	0.256402	0.0123023	0.0674318
ENSMUSG00000021403	Serpinb9b	-0.289015	1	1	2.79496	6.35572e-07	1.52878e-06	1.80787	0.00301188	0.00473504	3.08281	1.84367e-07	5.40552e-07	2.09598	0.00123726	0.00217906	-0.987266	0.0399627	0.151699
ENSMUSG00000036285	Noa1	-0.288897	0.0730734	0.208457	-1.06912	6.29835e-11	2.08124e-10	-0.842447	2.25077e-07	5.39063e-07	-0.780223	1.80245e-06	4.71849e-06	-0.553547	0.000672057	0.00122504	0.226677	0.166268	0.377504
ENSMUSG00000035773	Kiss1r	-0.288684	0.470097	0.680499	1.26939	0.000620241	0.00109273	1.2993	0.000474372	0.000822815	1.55799	3.64154e-05	8.21712e-05	1.58792	2.71102e-05	5.85641e-05	0.029902	0.937068	0.976296
ENSMUSG00000080969	Gm12372	-0.288586	0.203381	0.412017	-0.970758	2.87038e-05	5.86644e-05	-1.18329	3.94245e-07	9.23947e-07	-0.682155	0.00353465	0.00611129	-0.894678	0.000142312	0.000282351	-0.212524	0.374102	0.610168
ENSMUSG00000071037	Camkmt	-0.288574	0.191771	0.395892	-0.858417	0.000126147	0.000239907	-1.09896	1.14106e-06	2.56797e-06	-0.569832	0.0110974	0.0178088	-0.810366	0.000334657	0.000633171	-0.240535	0.295559	0.535488
ENSMUSG00000021697	Depdc1b	-0.288382	0.100682	0.259492	-1.42906	2.14125e-15	9.61241e-15	-1.42927	2.02867e-15	8.50653e-15	-1.14067	2.26642e-10	8.7998e-10	-1.14088	2.17485e-10	7.52693e-10	-0.000206943	1	1
ENSMUSG00000037995	Igsf9	-0.288331	0.0730596	0.208457	-3.6365	1.15524e-87	8.5203e-86	-2.69037	5.68746e-55	1.54393e-53	-3.34815	5.59056e-76	4.77771e-74	-2.40203	7.32826e-45	1.96621e-43	0.946128	6.87807e-08	5.99536e-06
ENSMUSG00000020889	Nr1d1	-0.288314	0.254783	0.474584	2.19183	5.09038e-20	2.99417e-19	2.81676	3.3842e-31	3.29684e-30	2.48011	2.69085e-24	2.78071e-23	3.10503	3.04482e-36	5.30528e-35	0.62492	0.00477294	0.0347733
ENSMUSG00000066108	Muc5b	-0.288251	0.697379	0.841888	4.91914	9.1039e-11	2.97906e-10	6.6466	5.49908e-16	2.38254e-15	5.20721	1.73006e-11	7.38866e-11	6.93467	8.71805e-17	4.93391e-16	1.72741	0.00852349	0.0524263
ENSMUSG00000027832	Ptx3	-0.288181	0.268168	0.490014	1.32148	4.0652e-08	1.08531e-07	0.744252	0.0022107	0.00352803	1.60962	5.33123e-11	2.18887e-10	1.03241	3.16861e-05	6.79582e-05	-0.577234	0.0133008	0.0711555
ENSMUSG00000043263	Ifi209	-0.288132	0.446898	0.658784	3.71128	2.30157e-32	2.57266e-31	3.84837	2.10911e-34	2.36408e-33	3.9992	2.49438e-35	4.83084e-34	4.1363	1.15098e-37	2.15669e-36	0.137051	0.600279	0.787859
ENSMUSG00000020167	Tcf3	-0.287103	0.000688802	0.00662628	-1.27966	4.31062e-50	1.0076e-48	-1.36233	2.71182e-56	7.69794e-55	-0.992561	4.00951e-31	6.08662e-30	-1.07522	4.2081e-36	7.28503e-35	-0.0826613	0.331844	0.570693
ENSMUSG00000022120	NA	-0.28676	0.0354936	0.126894	-1.30908	5.53103e-21	3.43472e-20	-1.21822	1.75349e-18	8.90642e-18	-1.02232	1.89892e-13	9.52229e-13	-0.93146	1.81806e-11	6.87872e-11	0.0908585	0.517335	0.729909
ENSMUSG00000018446	C1qbp	-0.286647	0.0108412	0.0548236	-1.46363	4.43281e-37	6.16699e-36	-1.24349	1.55349e-27	1.2609e-26	-1.17698	8.39228e-25	8.90618e-24	-0.956842	4.41809e-17	2.54952e-16	0.220142	0.052865	0.182335
ENSMUSG00000031805	Jak3	-0.286157	0.0418731	0.14173	0.522419	0.000171395	0.000321567	0.983387	1.39791e-12	4.95588e-12	0.808574	7.65064e-09	2.56749e-08	1.26954	1.23498e-19	8.4273e-19	0.460967	0.000782165	0.00916137
ENSMUSG00000026245	Farsb	-0.286012	0.00754348	0.0417268	-1.19892	3.76631e-28	3.39472e-27	-0.914326	2.8601e-17	1.34331e-16	-0.912911	4.72365e-17	3.09018e-16	-0.628313	6.13165e-09	1.89113e-08	0.284598	0.00893298	0.0540597
ENSMUSG00000113959	Gm46339	-0.285933	0.392506	0.614497	-1.06423	0.00164654	0.0027474	-1.62005	2.56122e-06	5.5866e-06	-0.778272	0.0216862	0.033098	-1.33407	0.000108768	0.000218918	-0.555807	0.104311	0.282737
ENSMUSG00000039519	Cyp7b1	-0.285657	0.185364	0.387422	-1.48536	2.95873e-11	1.00062e-10	-1.43231	1.3107e-10	4.06185e-10	-1.19968	8.43591e-08	2.57088e-07	-1.14664	2.58443e-07	6.88954e-07	0.0530534	0.830349	0.924616
ENSMUSG00000069814	Ccdc92b	-0.28555	0.438119	0.650961	1.03327	0.00243244	0.00397901	1.02971	0.00254347	0.00402726	1.31876	0.000155514	0.000323319	1.3152	0.000146345	0.000289926	-0.00357586	1	1
ENSMUSG00000045842	Tgif2-ps2	-0.285529	0.20194	0.409817	-1.16161	4.02851e-07	9.86784e-07	-1.57225	1.94099e-11	6.3851e-11	-0.876058	0.000146949	0.000306538	-1.28668	4.30019e-08	1.23347e-07	-0.410631	0.0889745	0.256336
ENSMUSG00000039109	NA	-0.285362	0.0814199	0.224495	-1.53611	6.95302e-20	4.06314e-19	-0.781186	2.18428e-06	4.7955e-06	-1.25074	8.97976e-14	4.61034e-13	-0.495822	0.00265258	0.0044625	0.754922	6.46226e-06	0.00023615
ENSMUSG00000078920	Ifi47	-0.284329	0.373887	0.597805	3.78126	9.83757e-38	1.41872e-36	4.24405	5.93811e-46	1.11916e-44	4.06547	2.27622e-41	5.99763e-40	4.52827	9.37616e-50	3.01681e-48	0.462771	0.0654877	0.210331
ENSMUSG00000015702	Anxa9	-0.284303	0.390965	0.613213	0.208081	0.537893	0.587189	1.12194	0.000427723	0.000745987	0.492367	0.136143	0.176909	1.4062	1.43018e-05	3.17878e-05	0.913846	0.00373023	0.0294354
ENSMUSG00000043518	Rai2	-0.283872	0.205376	0.41436	1.42337	5.03883e-11	1.67463e-10	1.48359	7.92539e-12	2.67805e-11	1.70722	9.81657e-15	5.43377e-14	1.76745	1.13313e-15	5.94232e-15	0.06022	0.778627	0.897736
ENSMUSG00000039985	Fam60a	-0.283819	0.00493966	0.0305223	-1.28395	9.35231e-36	1.23414e-34	-1.3833	5.12959e-41	7.7001e-40	-1.00013	1.79316e-22	1.65693e-21	-1.09948	1.04736e-26	1.07958e-25	-0.0993471	0.334026	0.572795
ENSMUSG00000032782	Cntrob	-0.28348	0.0133676	0.0642598	-1.25677	6.78107e-27	5.72545e-26	-1.06096	7.84232e-20	4.30262e-19	-0.973286	8.77324e-17	5.621e-16	-0.777474	2.40717e-11	9.02522e-11	0.195813	0.0960322	0.268824
ENSMUSG00000035637	Grhpr	-0.283348	0.0277513	0.106953	-1.02381	4.73206e-15	2.07753e-14	-0.750924	7.07373e-09	1.9135e-08	-0.740455	1.48622e-08	4.85545e-08	-0.467574	0.000318357	0.000603816	0.272882	0.0377485	0.146004
ENSMUSG00000024078	Ttc27	-0.282943	0.0392856	0.135789	-1.22799	1.75817e-18	9.50718e-18	-1.0738	1.27402e-14	5.13552e-14	-0.945045	1.43561e-11	6.17357e-11	-0.790852	1.36266e-08	4.07661e-08	0.154194	0.275432	0.513612
ENSMUSG00000113506	AC166358.6	-0.282567	0.270346	0.492514	-1.70529	1.94381e-10	6.21464e-10	-2.30063	8.60181e-17	3.91591e-16	-1.4227	1.0778e-07	3.2376e-07	-2.01801	2.232e-13	9.82593e-13	-0.595321	0.0323955	0.131305
ENSMUSG00000083382	Gm6433	-0.282202	0.342303	0.567413	-1.25877	3.65591e-05	7.38406e-05	-0.931121	0.001923	0.00309335	-0.976498	0.00144951	0.00264728	-0.648876	0.0351316	0.0498415	0.327652	0.300638	0.540492
ENSMUSG00000024833	Pola2	-0.282121	0.00969399	0.050314	-1.2684	3.97725e-30	3.97282e-29	-1.22229	3.86991e-28	3.23032e-27	-0.986274	6.20265e-19	4.62237e-18	-0.940168	2.30371e-17	1.35357e-16	0.0461065	0.677211	0.835559
ENSMUSG00000032101	Ddx25	-0.281848	0.474619	0.684075	-4.54614	9.14567e-21	5.61249e-20	-4.13283	1.26428e-18	6.47045e-18	-4.26383	1.28298e-18	9.33456e-18	-3.85065	1.67654e-16	9.30567e-16	0.413373	0.437953	0.667324
ENSMUSG00000040084	Bub1b	-0.281746	0.00959583	0.0498527	-1.93765	4.26468e-66	1.79383e-64	-1.78219	9.05766e-57	2.64556e-55	-1.65591	1.89362e-49	7.33471e-48	-1.50044	2.76735e-41	6.26025e-40	0.155465	0.158798	0.36673
ENSMUSG00000030512	Snrpa1	-0.281721	0.0183241	0.0801812	-1.31113	6.82781e-27	5.7619e-26	-1.42049	4.19879e-31	4.06101e-30	-1.02941	3.11147e-17	2.058e-16	-1.13877	1.20972e-20	8.82142e-20	-0.109355	0.373858	0.609907
[truncated: 4,734 more rows]
