# Supplementary material for: Aerocyte specification and lung adaptation to breathing is dependent on alternative splicing changes
Source: Life Sci Alliance. 2022 Oct 11;5(12):e202201554. doi: 10.26508/lsa.202201554 (PMC9554796; doi:10.26508/lsa.202201554)
Supplement: Supplementary file 3 [file LSA-2022-01554_TableS3.xlsx]

## Sheet: Table S3
Table S3. DAS events in at least one pairwise comparison between time-points associated with non-differentially expressed genes in the same comparison.
GENE NAME	ENSG ID	AS EVENT ID	E15.5_rep1_PSI	E15.5_rep2_PSI	E15.5_rep3_PSI	E18.5_rep1_PSI	E18.5_rep2_PSI	E18.5_rep3_PSI	P5_rep1_PSI	P5_rep2_PSI	P5_rep3_PSI	P8_rep1_PSI	P8_rep2_PSI	P8_rep3_PSI		E15.5_E18.5_E[dPsi]	E15.5_E18.5_MV[dPsi]_at_0.95	E15.5_P5_E[dPsi]	E15.5_P5_MV[dPsi]_at_0.95	E15.5_P8_E[dPsi]	E15.5_P8_MV[dPsi]_at_0.95	E18.5_P5_E[dPsi]	E18.5_P5_MV[dPsi]_at_0.95	E18.5_P8_E[dPsi]	E18.5_P8_MV[dPsi]_at_0.95	P5_P8_E[dPsi]	P5_P8_MV[dPsi]_at_0.95
Cox18	ENSMUSG00000035505	MmuALTA0004529-1/2	57.61	94.44	65.08	64.5	65.37	26.75	23.14	31.31	64.24	35.27	34.72	30.43		-0.067214	0	-0.327396	0	-0.322873	0.1	-0.246096	0	-0.256904	0	0.000243	0
Cox18	ENSMUSG00000035505	MmuALTA0004529-2/2	42.39	5.56	34.92	35.5	34.63	73.25	76.86	68.69	35.76	64.73	65.28	69.57		0.065135	0	0.319601	0	0.321406	0.1	0.255952	0	0.255172	0	0.001698	0
Cuedc2	ENSMUSG00000036748	MmuALTA0004840-3/4	7.23	17.39	25	42.22	45.45	52.38	31.03	44.44	23.68	21.74	28	32.08		0.285969	0.1	0.153256	0	0.115446	0	-0.13944	0	-0.185967	0	-0.050315	0
Fbxw17	ENSMUSG00000037816	MmuALTA0007118-1/2	0	0	11.94	58.74	4.05	34.89	36.06	18.99	42.15	4.63	18.31	24.98		0.31493	0	0.297997	0.1	0.14643	0	-0.016688	0	-0.168295	0	-0.155695	0
Itgav	ENSMUSG00000027087	MmuALTA0009385-2/2	39.42	11.6	20.6	63.04	48.03	50.55	52.73	55.09	49.79	29.08	40.23	51.33		0.293248	0.1	0.29195	0.05	0.172635	0	-0.010855	0	-0.131092	0	-0.124921	0
Ppp3ca	ENSMUSG00000028161	MmuALTA1017902-2/3	0	0	0	17.44	15.25	0	26.98	8.91	26.23	13.71	15.36	16.94		0.142652	0	0.24369	0.06	0.150963	0.1	0.09945	0	0.008772	0	-0.096793	0
Ppp3ca	ENSMUSG00000028161	MmuALTA1017902-3/3	100	100	100	82.56	84.75	100	73.02	90.53	73.77	86.29	84.64	83.06		-0.142581	0	-0.24379	0.06	-0.15164	0.1	-0.102607	0	-0.011246	0	0.091708	0
Ube2f	ENSMUSG00000034343	MmuALTA1026262-1/2	54.09	39.79	72.03	57.5	52.85	43.61	38.41	50.28	57.5	30.85	11.82	47.07		-0.010709	0	-0.049835	0	-0.227075	0.1	-0.026487	0	-0.208169	0	-0.179777	0
Vps37c	ENSMUSG00000048832	MmuALTD0015552-2/4	59.74	56.67	59.26	51.92	71.43	37.21	92.54	81.43	82.61	77.78	86.84	77.46		-0.060963	0	0.259207	0.1	0.211792	0.06	0.317851	0.02	0.278079	0.06	-0.041278	0
Huwe1	ENSMUSG00000025261	MmuALTD1011371-2/3	80.8	90.97	84.72	84.24	86.44	80.7	71.83	62.41	67.33	61.18	53.46	65.72		-0.01189	0	-0.168335	0.03	-0.243554	0.1	-0.162773	0.05	-0.235755	0.09	-0.067982	0
D16Ertd472e	ENSMUSG00000022864	MmuALTD1039654-1/6	38.64	46.67	41.94	12.9	16.07	12.5	35.59	23.81	26.47	17.91	18.84	15.62		-0.27387	0.1	-0.131745	0	-0.241019	0.08	0.140408	0	0.035815	0	-0.104889	0
Emsy	ENSMUSG00000035401	MmuEX0000777	71.55	67.41	72.46	48.82	73.78	50.69	51.39	44.28	48.41	61.5	63.56	55.29		-0.177883	0	-0.222843	0.1	-0.09871	0	-0.045091	0	0.073998	0	0.127392	0
Suco	ENSMUSG00000040297	MmuEX0002767	62.55	80	75.86	90.24	87.92	80.09	91.36	97.14	92.09	100	94.44	97.32		0.116149	0	0.175774	0.1	0.21644	0.1	0.059362	0	0.105544	0.03	0.044388	0
Abcd4	ENSMUSG00000021240	MmuEX0003180	79.17	100	60.61	77.78	69.01	66.67	91.84	100	80.95	96.67	97.73	89.47		-0.07915	0	0.124075	0	0.164143	0	0.200941	0.02	0.241412	0.1	0.042615	0
Atg4c	ENSMUSG00000028550	MmuEX0006659	100	90.77	86.89	75.76	69.7	62.86	100	82.14	80.25	89.83	94.94	77.78		-0.21352	0.1	-0.067075	0	-0.027849	0	0.144202	0.02	0.191104	0.03	0.046046	0
Atg4c	ENSMUSG00000028550	MmuEX0006661	100	100	100	82.22	80.49	80	100	93.1	100	100	95	88.31		-0.189018	0.1	-0.007749	0	-0.047055	0	0.175931	0.05	0.135599	0.02	-0.040164	0
Atxn7l1	ENSMUSG00000020564	MmuEX0007099	94.94	93.28	100	92.31	80.82	72	91.3	87.72	87.76	77.95	67.16	80.36		-0.150182	0	-0.065842	0	-0.191528	0.1	0.08393	0	-0.039449	0	-0.126261	0.01
Clstn1	ENSMUSG00000039953	MmuEX0011791	90.83	95.64	94.97	86.3	79.46	85.29	78.35	77.97	75.67	73.85	78.41	83.53		-0.100015	0.02	-0.172135	0.1	-0.162494	0.1	-0.072296	0	-0.06211	0	0.010793	0
Ctnnd1	ENSMUSG00000034101	MmuEX0013081	46.14	44.05	45	49.71	48.37	49.95	60.1	60.59	59.6	54.17	54.83	61.1		0.042374	0	0.148598	0.1	0.104899	0.05	0.107326	0.06	0.061849	0.01	-0.045091	0
Dedd	ENSMUSG00000013973	MmuEX0014188	54.36	54.82	50.87	19.49	56.93	46.43	34.24	33	30.23	31.64	36.61	39.06		-0.074144	0	-0.205449	0.1	-0.175554	0.05	-0.139854	0	-0.102486	0	0.038395	0
Epb41l2	ENSMUSG00000019978	MmuEX0016999	8.72	8.1	7.76	13.25	18.21	10.44	20.56	22.29	22.41	24.58	21.17	25.02		0.052871	0	0.134546	0.09	0.155675	0.1	0.082611	0.01	0.103696	0	0.021173	0
Fahd2a	ENSMUSG00000027371	MmuEX0017789	100	98.86	95.45	75.38	83.33	97.83	78.18	77.78	79.55	82.35	84.38	80.17		-0.148464	0	-0.206562	0.1	-0.163436	0.09	-0.048537	0	-0.011149	0	0.038465	0
Fam193b	ENSMUSG00000021495	MmuEX0018222	10.7	26.55	17.32	13.25	15.79	26.22	18.33	37.15	23.39	41.59	41.48	43.38		0.002467	0	0.07606	0	0.244899	0.08	0.076474	0	0.247243	0.1	0.169319	0
Fam193b	ENSMUSG00000021495	MmuEX0018224	78.84	77.24	88.67	66.59	75.5	76.51	83.66	80.56	84.17	94.29	91.33	94.73		-0.06461	0	0.025495	0	0.131941	0.03	0.089274	0	0.195795	0.1	0.106857	0.04
Fgfr1	ENSMUSG00000031565	MmuEX0019144	92.52	88.04	95.11	86.84	92.17	91.41	81.86	72.78	72.25	72.48	78.44	68.37		-0.018333	0	-0.182568	0.08	-0.199868	0.07	-0.168009	0.02	-0.181713	0.1	-0.014892	0
Gpm6b	ENSMUSG00000031342	MmuEX0021614	66.02	59.77	67.5	84.68	80.58	69.6	84.99	85.88	81.63	82.58	92.18	87.12		0.146147	0	0.192915	0.09	0.224088	0.1	0.042338	0	0.069325	0	0.030656	0
Gpx8	ENSMUSG00000021760	MmuEX0021777	77.52	79.5	80	87.91	79.97	80.11	64.26	67.7	63.33	72.81	71.01	72.67		0.017331	0	-0.144069	0.09	-0.068761	0.02	-0.161273	0.1	-0.086913	0.05	0.074447	0.01
Ktn1	ENSMUSG00000021843	MmuEX0025961	73.75	56.45	58.25	63.42	69.08	60.3	45.52	55.92	39.66	64.98	73.82	62.9		0.037327	0	-0.136694	0	0.063958	0	-0.17984	0.06	0.027446	0	0.204432	0.1
Llgl2	ENSMUSG00000020782	MmuEX0026553	76.16	86.13	79.67	63.29	74.75	70.72	87.84	80.61	85.76	93.7	90.24	87.71		-0.099888	0	0.047584	0	0.103078	0	0.148216	0	0.202915	0.1	0.052636	0
Ltbp3	ENSMUSG00000024940	MmuEX0027268	20.65	13.9	14.12	17.19	22.3	14.88	35.26	30	29.63	32.19	32.03	27.37		0.019924	0	0.151068	0.1	0.153614	0.08	0.133732	0.04	0.133896	0.06	0.000723	0
Med15	ENSMUSG00000012114	MmuEX0028506	78.35	79.4	62.26	62.86	66.32	60.29	92.46	82.09	85.13	70.97	78.96	78.36		-0.13571	0	0.089377	0	0.002988	0	0.226625	0.1	0.140556	0.02	-0.083917	0
Meis1	ENSMUSG00000020160	MmuEX0028623	93.02	86.24	84.8	86.1	90.93	84.96	77.37	69.18	70.08	75.66	74.65	70.1		-0.001	0	-0.151142	0.1	-0.131662	0.08	-0.149225	0.05	-0.133457	0.06	0.017444	0
Mpdz	ENSMUSG00000028402	MmuEX0029495	59.82	73.91	68.92	63.48	78.42	68.04	38.35	46.2	50.62	55	62.09	32.33		0.005403	0	-0.223257	0.1	-0.140308	0	-0.234467	0.1	-0.142614	0.01	0.08964	0
Myo5a	ENSMUSG00000034593	MmuEX0030527	23.53	78.67	32.65	32.08	30.12	28.89	44.93	70.37	78.57	64.1	53.33	61.54		-0.038396	0	0.346606	0	0.267597	0	0.378877	0.01	0.291446	0.1	-0.086133	0
Pitpnb	ENSMUSG00000050017	MmuEX0035275	59.77	60.68	58.08	51.04	58.77	56.52	45.59	42.61	44.41	44.25	43.79	42.63		-0.034728	0	-0.152227	0.09	-0.160023	0.1	-0.116802	0.02	-0.12493	0.03	-0.005212	0
Pot1a	ENSMUSG00000029676	MmuEX0036402	94.44	82.09	36.99	71.13	40.32	30.77	89.47	66.67	82.35	66.1	80.77	52.78		-0.404058	0	-0.005753	0	-0.158118	0	0.402146	0.1	0.251994	0	-0.158355	0
Slc25a38	ENSMUSG00000032519	MmuEX0042914	14.83	27.63	30.07	28.57	19.35	29.56	39.13	46.34	53.85	43.33	41.18	41.88		0.003495	0	0.20337	0.1	0.158772	0.02	0.199057	0.02	0.160745	0.02	-0.044533	0
Slmap	ENSMUSG00000021870	MmuEX0043711	86.51	80.33	96.24	90.41	93.57	95.14	80.48	75.07	74.21	71.06	79.51	80.43		0.06841	0	-0.106504	0.01	-0.078158	0	-0.170866	0.06	-0.144859	0.1	0.025187	0
Slu7	ENSMUSG00000020409	MmuEX0043737	30.26	16.77	23	20.73	30.52	26.01	48.02	37.5	54.87	29.27	50.47	43.96		0.028813	0	0.241991	0.1	0.201688	0	0.21711	0	0.17334	0.02	-0.042752	0
Smad2	ENSMUSG00000024563	MmuEX0043749	99.15	98.82	94.58	97.49	87.72	94.83	87.22	87.59	90.2	79.94	78.95	82.02		-0.038523	0	-0.103469	0.02	-0.182519	0.1	-0.06541	0	-0.145736	0.05	-0.077587	0.03
Srsf4	ENSMUSG00000028911	MmuEX0044994	15.93	13.47	15.38	10.06	13.71	9.67	24.42	37.7	36.47	24.66	25.9	20.06		-0.039081	0	0.199599	0.05	0.085156	0.01	0.237573	0.1	0.125872	0.06	-0.110927	0
Tbc1d9b	ENSMUSG00000036644	MmuEX0046525	87.59	89.28	80.71	75.69	74.94	84.41	92.3	93.67	97.57	88.77	88.94	92.78		-0.101517	0	0.071552	0.01	0.029869	0	0.16844	0.1	0.127647	0.05	-0.040497	0.01
Tgfbr2	ENSMUSG00000032440	MmuEX0047113	23.44	31.79	24.61	16.33	25.04	29.8	44.73	39.74	44.92	37.85	37.62	40.81		-0.005325	0	0.180541	0.03	0.131394	0.02	0.18458	0.1	0.136981	0.07	-0.050933	0
Tk2	ENSMUSG00000035824	MmuEX0047409	25.24	43.48	25.45	26	46.34	21.47	62.69	61.98	63.4	41.46	51.94	59.46		-0.006847	0	0.338924	0.1	0.23067	0	0.347997	0.08	0.245572	0	-0.109117	0
Tle1	ENSMUSG00000008305	MmuEX0047421	95.78	97.7	97.65	80.26	87.09	74.5	96.69	100	96	100	99.32	95.1		-0.168127	0.08	-0.00071	0	0.021685	0	0.167536	0.1	0.185512	0.09	0.020386	0
Tsc2	ENSMUSG00000002496	MmuEX0049265	17.26	10.48	6.35	11.25	19.3	12.17	28.12	34.78	35.89	32.62	28.65	44.36		0.024173	0	0.21934	0.06	0.221923	0.1	0.193231	0.09	0.194869	0.04	-0.000901	0
Wiz	ENSMUSG00000024050	MmuEX0052198	56.04	57.58	52.81	36.05	53.85	31.03	27.1	35.42	29.79	21.57	36.06	17.81		-0.17427	0	-0.242769	0.07	-0.306814	0.1	-0.06387	0	-0.130387	0.01	-0.060224	0
Cnppd1	ENSMUSG00000033159	MmuINT0001713	19.54	23.42	14.13	21.89	38.6	17.8	44.82	41.6	49.5	43.92	40.23	48.7		0.034867	0	0.261327	0.1	0.249158	0.09	0.226471	0	0.214608	0	-0.010188	0
Actc1	ENSMUSG00000068614	MmuINT0010364	0.13	0.06	0	1.27	0.38	0.34	32.2	12.16	16.62	12.23	6.15	16.06		0.007316	0	0.165137	0.1	0.122876	0.05	0.157076	0.1	0.113673	0.04	-0.043237	0
Anks1	ENSMUSG00000024219	MmuINT0015856	9.73	9.88	21.87	4.86	6.62	9.31	23.04	29.58	27.68	15.24	16.53	24.72		-0.050156	0	0.146528	0	0.062317	0	0.197099	0.1	0.111672	0.03	-0.084468	0
Rrnad1	ENSMUSG00000004896	MmuINT0023025	87.82	87.83	42.65	87.06	86.11	68.27	49.47	47.57	55.8	56.92	59.52	46.22		-0.005512	0	-0.33065	0	-0.289118	0	-0.315158	0.03	-0.287096	0.1	0.039827	0
Cav1	ENSMUSG00000007655	MmuINT0029667	6.84	7.82	8.58	5.24	6.59	6.3	13.34	12.59	13.89	17	19.34	19.03		-0.016559	0	0.055551	0.02	0.108735	0.08	0.071125	0.04	0.125635	0.1	0.053478	0.02
E2f2	ENSMUSG00000018983	MmuINT0054696	8.93	3.53	6.19	6.9	7.91	5.26	39.35	22.08	54.64	20	13.25	36.36		0.000232	0	0.318765	0.1	0.135363	0.01	0.318624	0.06	0.135527	0	-0.186053	0.01
Gtpbp8	ENSMUSG00000022668	MmuINT0075099	16.2	22.67	31.67	35.59	43.32	46.97	12.26	16.67	26.67	16.98	28.42	26.4		0.194892	0.05	-0.046171	0	0.022019	0	-0.239159	0.1	-0.168653	0.03	0.072476	0
Krtcap3	ENSMUSG00000029149	MmuINT0089001	36.84	60.38	47.06	34.15	34.02	24.56	23.64	12.5	14.11	14.53	20.86	22.76		-0.159708	0	-0.317057	0.04	-0.277503	0.1	-0.14629	0	-0.112246	0	0.034415	0
Ercc1	ENSMUSG00000003549	MmuINT1009675	39.53	54.55	32.14	53.28	42.01	49.04	35.03	40	38.35	30.07	20.22	27.87		0.091177	0	-0.024377	0	-0.134477	0	-0.102335	0	-0.215634	0.1	-0.114087	0
Frmd4a	ENSMUSG00000026657	MmuINT1010481	32.79	10.77	35.35	68.29	43.24	41.18	44.83	39.33	42.34	58.49	61.82	55.32		0.163758	0	0.118592	0	0.275767	0.1	-0.037757	0	0.121931	0	0.160965	0.01
Purg	ENSMUSG00000049184	MmuINT1027830	18.4	13.73	31.65	9.86	10.34	15.87	50	36.17	39.68	12	14.29	44.26		-0.068439	0	0.22351	0	0.002326	0	0.284884	0.1	0.074613	0	-0.214131	0
Enah	ENSMUSG00000022995	MmuALTA0006385-1/4	77.39	80.52	77.08	92.11	92.86	87.2	95.37	100	98.18	95.5	90.76	96.99		0.122779	0.02	0.197124	0.11	0.165426	0.04	0.074454	0	0.044235	0	-0.02886	0
Enah	ENSMUSG00000022995	MmuALTA0006385-3/4	22.61	19.48	22.92	7.89	7.14	11.2	4.63	0	1.82	4.5	9.24	3.01		-0.123261	0.03	-0.19814	0.11	-0.167228	0.04	-0.070842	0	-0.039228	0	0.030224	0
Frem1	ENSMUSG00000059049	MmuALTA0007391-1/2	66.17	56.9	67.95	82.87	92.28	76.89	81.86	72.2	85.66	90.59	84.12	84.84		0.179376	0.03	0.162875	0.05	0.209041	0.11	-0.014745	0	0.028897	0	0.047257	0
Frem1	ENSMUSG00000059049	MmuALTA0007391-2/2	33.83	43.1	32.05	17.13	7.72	23.11	18.14	27.8	14.34	9.41	15.88	15.16		-0.18142	0.03	-0.163682	0.07	-0.205547	0.11	0.014503	0	-0.030964	0	-0.045373	0
Itgav	ENSMUSG00000027087	MmuALTA0009385-1/2	60.58	88.4	79.4	36.96	51.97	49.45	47.27	44.91	50.21	70.92	59.77	48.67		-0.29669	0.11	-0.284505	0.05	-0.165875	0	0.002971	0	0.117029	0	0.123188	0
Wdr13	ENSMUSG00000031166	MmuALTA0020005-2/5	57.69	98.91	57.14	80.95	69.14	76.79	51.33	42.86	54.78	68.48	55.47	56		0.130348	0	-0.118027	0	-0.034149	0	-0.244231	0.11	-0.163831	0.02	0.081627	0
Anapc11	ENSMUSG00000025135	MmuALTD0001281-1/7	49.51	47.06	44.38	44.78	44.59	41.47	63.5	59.87	60.74	64.21	51.66	63.31		-0.034343	0	0.140513	0.08	0.147584	0	0.174834	0.11	0.182889	0.03	0.008346	0
Anapc11	ENSMUSG00000025135	MmuALTD0001281-5/7	50.3	51.64	54.71	54.36	55.21	58.34	36.27	39.13	38.81	34.68	47.93	36.46		0.038697	0	-0.138116	0.08	-0.145168	0	-0.17882	0.11	-0.18484	0.04	-0.006923	0
Ccnl1	ENSMUSG00000027829	MmuALTD0002771-1/2	44	46.43	51.28	53.97	49.09	65.57	64.29	34.88	59.76	72.73	70.49	83.33		0.079442	0	0.099519	0	0.275317	0.11	0.012168	0	0.193048	0.03	0.174012	0
Ccnl1	ENSMUSG00000027829	MmuALTD0002771-2/2	56	53.57	48.72	46.03	50.91	34.43	35.71	65.12	40.24	27.27	29.51	16.67		-0.086887	0	-0.100316	0	-0.27688	0.11	-0.014919	0	-0.188191	0.03	-0.175846	0
Paxbp1	ENSMUSG00000022974	MmuALTD0005838-1/3	62.03	61.11	59.68	51.13	82.93	63.22	40.96	32.2	35.58	47.55	53.62	5.64		0.02382	0	-0.247094	0.11	-0.148468	0	-0.266772	0.01	-0.169951	0	0.096661	0
Paxbp1	ENSMUSG00000022974	MmuALTD0005838-3/3	37.97	38.89	40.32	48.87	17.07	36.78	59.04	67.8	64.42	52.45	45.16	94.36		-0.024388	0	0.244714	0.11	0.149514	0	0.264543	0.01	0.174341	0	-0.091162	0
Rbbp8	ENSMUSG00000041238	MmuALTD0011619-6/6	37.32	22.22	17.27	36.36	27.27	36.79	15.94	5.26	8.54	6.35	16.92	12.66		0.109642	0	-0.133144	0.03	-0.099184	0	-0.247997	0.11	-0.215216	0.01	0.02859	0
Taf6	ENSMUSG00000036980	MmuALTD0013963-1/4	44.72	54.69	49.89	76.85	49.85	48.3	59.15	60.81	82.28	38.3	27.53	48.96		0.025598	0	0.140908	0	-0.121459	0	0.115805	0	-0.136917	0	-0.256625	0.11
Huwe1	ENSMUSG00000025261	MmuALTD1011371-1/3	19.2	9.03	15.28	15.76	13.56	19.3	28.17	37.59	32.67	38.82	46.54	34.28		0.010021	0	0.173138	0.03	0.244037	0.11	0.164763	0.06	0.232965	0.09	0.071627	0
Dus1l	ENSMUSG00000025155	MmuALTD1039791-3/4	46.28	59.02	42.53	20.69	25.19	42.94	23.57	30.53	23.81	32.84	36.22	39.8		-0.205967	0	-0.209671	0.11	-0.112086	0	-0.00643	0	0.097135	0	0.103406	0
Emsy	ENSMUSG00000035401	MmuEX0000783	18.52	25.58	28.26	17.81	25	21.17	55.56	47.17	71.01	44.68	80	41.18		-0.026407	0	0.327682	0.08	0.237538	0	0.354723	0.11	0.269237	0.08	-0.077468	0
Suco	ENSMUSG00000040297	MmuEX0002766	60	78.89	71.81	91.95	87.32	77.2	91.62	96.46	91.03	100	93.7	97.62		0.149346	0	0.206002	0.11	0.255511	0.1	0.054927	0	0.101751	0.01	0.046175	0
Abi3bp	ENSMUSG00000035258	MmuEX0003260	0.81	0	1.23	4.1	11.64	9.21	12.69	23.2	22.91	20.86	30.55	23.08		0.076248	0	0.185443	0.05	0.227448	0.11	0.112346	0	0.15078	0	0.043571	0
Bicc1	ENSMUSG00000014329	MmuEX0007963	26.14	32.28	31.16	11.78	17.86	25.81	32.71	43.5	42.28	29.86	39.85	27.66		-0.11903	0	0.10338	0.01	0.009034	0	0.223896	0.11	0.13046	0	-0.089898	0
Fam193b	ENSMUSG00000021495	MmuEX0018223	77.86	80.25	86.96	44.17	56.39	70.62	80.33	73.23	80.35	92.15	88.03	84.35		-0.243886	0.11	-0.030026	0	0.065672	0	0.219931	0.04	0.31303	0.08	0.092448	0
Kidins220	ENSMUSG00000036333	MmuEX0025396	66.79	71.74	67.1	50.72	81.28	71.08	83.87	91.59	87.99	90.59	84.19	84.69		0.032234	0	0.195894	0.11	0.174069	0.06	0.167186	0.06	0.149947	0	-0.019627	0
Picalm	ENSMUSG00000039361	MmuEX0035018	25.6	23.72	14.38	17.39	27.49	18.7	36.01	35.7	29.57	41.1	41.31	33.75		-0.037559	0	0.117371	0.06	0.163394	0.11	0.149417	0.04	0.200434	0.1	0.051033	0
Pkp4	ENSMUSG00000026991	MmuEX0035468	85.18	79.52	73.26	80.76	85.04	78.36	99.52	94.84	93.83	97.13	93.87	94.05		0.01589	0	0.157566	0.11	0.149905	0.09	0.140871	0.07	0.135777	0.06	-0.005313	0
Rai1	ENSMUSG00000062115	MmuEX0038586	64.16	51.03	66.14	64.77	74.9	64.94	74.45	81.84	87.31	83.57	81.41	84.75		0.049331	0	0.18833	0.04	0.202449	0.11	0.13674	0	0.151403	0	0.014131	0
Reps1	ENSMUSG00000019854	MmuEX0039425	50	46.28	53.25	38.67	49.29	42.37	30.9	27.72	27.81	29.71	39.62	27.27		-0.068199	0	-0.209461	0.11	-0.18701	0.01	-0.141894	0.02	-0.119299	0.02	0.021522	0
Rnps1	ENSMUSG00000034681	MmuEX0040247	69.84	67.62	78.15	59.17	59.32	61.78	66.83	79.44	81.91	76.45	87.35	80.96		-0.102762	0.03	0.077407	0	0.109401	0	0.181053	0.02	0.209581	0.11	0.026969	0
Syne2	ENSMUSG00000063450	MmuEX0045967	57.41	50.32	70.21	37.02	25	45.45	47.44	62.57	58.17	50.79	55.95	61.8		-0.214024	0.11	-0.005104	0	-0.020021	0	0.201369	0.02	0.193352	0.05	-0.010458	0
Tbc1d1	ENSMUSG00000029174	MmuEX0046378	6.07	9.56	6.34	5.6	8.42	5.01	25.65	26.32	20	18.03	15.36	24.82		-0.009071	0	0.170336	0.09	0.119264	0.01	0.179635	0.11	0.125639	0.03	-0.050535	0
Tnrc6a	ENSMUSG00000052707	MmuEX0048382	64.53	64.36	55.93	88.04	77.33	90.26	100	81.63	79.5	91.03	96.88	92.46		0.244403	0.04	0.219188	0.05	0.308519	0.11	-0.025216	0	0.062445	0	0.092444	0
Yap1	ENSMUSG00000053110	MmuEX0052491	25.29	26.59	24.43	34.94	31.13	30.24	46.11	38.94	40.74	44.63	41.79	43.95		0.064035	0	0.1613	0.07	0.178892	0.11	0.097433	0.03	0.112257	0.04	0.016042	0
Cirbp	ENSMUSG00000045193	MmuEX1006858	73.86	82.95	72.49	72.55	66.1	68.07	86.2	79.56	87.33	91.87	82.96	92.42		-0.061695	0	0.105526	0	0.161143	0	0.16855	0.07	0.224305	0.11	0.056534	0
Cr1l	ENSMUSG00000016481	MmuEX1007468	33.53	46.85	26.42	33	57.28	59.06	58.05	54.42	50.37	52.77	71.45	58.32		0.194792	0	0.196893	0	0.244394	0.11	-0.003276	0	0.041017	0	0.053938	0
Adamts10	ENSMUSG00000024299	MmuINT0011145	39.72	46.51	42	43.18	15.32	32.13	16.37	23.86	26.52	16.07	22	34.8		-0.103527	0	-0.19365	0.11	-0.203171	0.03	-0.092945	0	-0.098662	0	-0.014265	0
Ccdc86	ENSMUSG00000024732	MmuINT0031320	0.36	2.63	0	0	0	3.45	21.24	17.17	27.41	7.14	12.89	19.77		0.005406	0	0.209497	0.09	0.119351	0.03	0.207271	0.11	0.115755	0.02	-0.087419	0
Cep78	ENSMUSG00000041491	MmuINT0034939	0	0	2.41	0	0	0	36.36	36.36	16.07	23.46	15.15	30.77		-0.003891	0	0.313321	0.08	0.21794	0.1	0.312015	0.11	0.227529	0.1	-0.090468	0
Eftud2	ENSMUSG00000020929	MmuINT0055747	0	1.9	1.51	1.49	4.03	1.17	14.09	19.74	20.63	14.08	3.68	18.39		0.005133	0	0.175328	0.11	0.127114	0	0.170985	0.1	0.124246	0	-0.046519	0
Sema4d	ENSMUSG00000021451	MmuINT0141149	0	0	4.76	0	0	2.27	21.21	1.49	18.75	28.09	18.06	31.82		-0.00285	0	0.142206	0	0.233414	0.1	0.140009	0	0.235904	0.11	0.102024	0
Sfi1	ENSMUSG00000023764	MmuINT0142445	0	0	0	0	0	0	77.75	46.23	19	37.48	20.09	28.57		0.004868	0	0.427214	0.11	0.255901	0.09	0.435741	0.08	0.255714	0.08	-0.181539	0
Slc27a1	ENSMUSG00000031808	MmuINT0145907	26.3	23.18	29.29	8.85	30.21	27.43	9.55	7.34	6.28	2.63	4.37	5.92		-0.010087	0	-0.173102	0.04	-0.209682	0.11	-0.161364	0	-0.196931	0.01	-0.04182	0
Vamp2	ENSMUSG00000020894	MmuINT0172524	22.58	28.62	46.81	19.08	20.35	14.16	6.95	8.5	17.58	7.59	12.31	13.64		-0.107291	0	-0.198379	0.11	-0.174259	0.1	-0.088767	0	-0.062551	0	0.02771	0
Wdr24	ENSMUSG00000025737	MmuINT0175066	19.69	0	11.11	20.99	9.52	36.26	41.54	31.25	35.71	14.75	26.44	20		0.098894	0	0.251125	0.11	0.097032	0	0.149366	0	-0.001524	0	-0.152334	0
Car14	ENSMUSG00000038526	MmuINT1006082	18.99	42.53	30	37.7	39.78	41.46	56.67	61.34	67.8	53.85	55.56	66.99		0.09435	0	0.314954	0.11	0.26617	0.06	0.213104	0.08	0.174284	0.04	-0.041758	0
Ddx17	ENSMUSG00000055065	MmuINT1008420	22.43	19.96	19.62	4.08	6.47	7.35	14.66	28.15	27.3	23.31	19.39	28.53		-0.142589	0.1	0.057554	0	0.027945	0	0.200628	0.08	0.171797	0.11	-0.028547	0
Eif2b4	ENSMUSG00000029145	MmuINT1009395	20.3	15.56	21.89	44.64	37.45	17.54	29.35	30.94	43.36	42.93	40.31	49.07		0.160467	0	0.138348	0	0.248194	0.11	-0.024392	0	0.075488	0	0.108318	0
Eif4a2	ENSMUSG00000022884	MmuINT1009468	22.49	23.6	30.83	8.26	9.99	12.43	8.5	13.76	11.62	6.22	11.93	18.65		-0.14001	0.11	-0.126075	0.07	-0.123035	0.08	0.014558	0	0.01862	0	0.002874	0
Il17d	ENSMUSG00000050222	MmuINT1021227	91.53	76.14	94.59	96.47	95.9	94.62	71.27	78.1	77.78	82.95	81.01	87.93		0.043693	0	-0.155753	0	-0.075501	0	-0.197287	0.11	-0.119731	0.03	0.074193	0
Ppp2r5c	ENSMUSG00000017843	MmuINT1027323	46.73	43.63	43.19	34.23	33.18	48.01	27.77	26.92	24.93	23.16	24.39	27.65		-0.091132	0	-0.178846	0.11	-0.193426	0.1	-0.093862	0	-0.106245	0.03	-0.01405	0
Ppp3cb	ENSMUSG00000021816	MmuINT1027325	33.91	31.35	27.68	31.91	36.35	40.05	22.38	25.28	21.75	13.83	15.86	24.44		0.052993	0	-0.080544	0.01	-0.144929	0	-0.130483	0.04	-0.196876	0.11	-0.066226	0
Fam193a	ENSMUSG00000037210	MmuALTA0006860-1/2	52.8	16.63	47.3	22.09	44.29	36.29	27.66	57.74	54.81	52.25	78.56	69.41		-0.111983	0	0.033244	0	0.233444	0	0.147436	0	0.329715	0.12	0.178474	0
Fam193a	ENSMUSG00000037210	MmuALTA0006860-2/2	47.2	83.37	52.7	77.91	55.71	63.71	72.34	42.26	45.19	47.75	21.44	30.59		0.101055	0	-0.044388	0	-0.228593	0	-0.154209	0	-0.336592	0.12	-0.183261	0
Mbd6	ENSMUSG00000025409	MmuALTA0010628-1/2	57.5	74.36	80.56	26.09	48.15	40	35.42	51.72	56.41	46.15	48.28	41.46		-0.327219	0.12	-0.233765	0.04	-0.255999	0	0.093796	0	0.064408	0	-0.034758	0
Rtel1	ENSMUSG00000038685	MmuALTA0015710-2/4	61.74	51.91	51.25	69.42	61.36	54.93	48.65	23.67	46.35	46.17	26.73	20.66		0.071513	0	-0.116441	0	-0.250099	0.06	-0.187021	0	-0.325529	0.12	-0.132423	0
Rtel1	ENSMUSG00000038685	MmuALTA0015710-3/4	38.26	48.09	47.88	30.58	35.97	43.94	48.8	76.33	53.65	53.83	73.27	71.7		-0.084521	0	0.114297	0	0.228815	0.05	0.197917	0	0.300256	0.12	0.11307	0
Slc4a3	ENSMUSG00000006576	MmuALTA0016748-2/4	69.18	56.41	62.26	25.74	64.32	61.8	61.8	55.93	70.82	76.74	90.44	100		-0.085063	0	-0.005387	0	0.261463	0	0.074076	0	0.349941	0.12	0.27417	0
Slc4a3	ENSMUSG00000006576	MmuALTA0016748-3/4	30.82	43.59	37.74	74.26	35.68	38.2	38.2	44.07	29.18	23.26	9.56	0		0.087912	0	0.015545	0	-0.258514	0	-0.076844	0	-0.342545	0.12	-0.270448	0
Slu7	ENSMUSG00000020409	MmuALTA1006773-2/3	19.11	0	31.42	0	26	47.45	17.36	0	0	36.51	60.33	26.22		0.072694	0	-0.176385	0	0.177375	0	-0.246874	0	0.115332	0	0.350492	0.12
Slu7	ENSMUSG00000020409	MmuALTA1006773-3/3	80.89	100	68.58	100	74	52.55	82.64	100	100	63.49	39.67	73.78		-0.066763	0	0.185675	0	-0.176425	0	0.24443	0	-0.108078	0	-0.351263	0.12
BC031181	ENSMUSG00000036299	MmuALTD0002056-3/5	56.61	57.28	53.63	60.71	41.32	42.63	35.11	41.17	41.02	30.76	37.68	37.53		-0.12136	0	-0.162994	0.08	-0.197161	0.12	-0.041213	0	-0.072847	0	-0.032712	0
Osgin2	ENSMUSG00000041153	MmuALTD0009826-1/2	37.78	0	15.79	60	21.21	37.78	0	12	9.09	14.29	0	1.89		0.219798	0.05	-0.079446	0	-0.12771	0	-0.298876	0	-0.343473	0.12	-0.048648	0
Osgin2	ENSMUSG00000041153	MmuALTD0009826-2/2	62.22	100	84.21	40	78.79	62.22	100	88	90.91	85.71	100	98.11		-0.211202	0.03	0.082524	0	0.132776	0	0.292937	0	0.345241	0.12	0.046071	0
Ano1	ENSMUSG00000031075	MmuEX0005240	45.29	56.52	38.79	41.09	49.33	46.3	61.58	54.84	68.91	69.57	71.9	62.45		0.00186	0	0.160364	0	0.231402	0.09	0.161415	0	0.23503	0.12	0.07574	0
Apbb2	ENSMUSG00000029207	MmuEX0005530	68.26	72.16	67.08	100	100	72.13	95.62	96.21	91.68	83.72	100	100		0.288538	0	0.24848	0.12	0.296656	0.06	-0.038818	0	0.004479	0	0.045371	0
C330018D20Rik	ENSMUSG00000024592	MmuEX0008561	84.99	86.17	100	42.04	88.77	72.94	60.5	68.22	74.9	85.79	100	96.35		-0.149244	0	-0.19497	0.08	0.0759	0	-0.042967	0	0.221959	0.07	0.274278	0.12
Chd2	ENSMUSG00000078671	MmuEX0011167	83.67	100	90	75	48.78	69.23	89.29	86.05	67.92	51.72	77.14	63.38		-0.219918	0	-0.073819	0	-0.267977	0.12	0.154922	0	-0.038767	0	-0.195328	0
Csnk1d	ENSMUSG00000025162	MmuEX0012919	55.99	50.19	54.83	53.98	55.57	52.88	69.24	67.78	69.15	71.66	68.83	70.45		-0.00146	0	0.14515	0.1	0.161059	0.12	0.146606	0.09	0.160828	0.11	0.013901	0
Fam193b	ENSMUSG00000021495	MmuEX0018221	25.67	29.93	34.04	8.64	14.25	16.65	28.82	38.5	30.21	30.83	40.83	40.83		-0.1561	0.06	0.029406	0	0.088315	0	0.187488	0.05	0.242017	0.12	0.060429	0
Fmnl2	ENSMUSG00000036053	MmuEX0019399	81.7	81.4	85.71	83.49	97.83	96.77	59.57	75	76.74	96.43	94.12	81.08		0.125892	0	-0.10781	0	0.093549	0	-0.234339	0.12	-0.036689	0	0.199406	0
Gatad2a	ENSMUSG00000036180	MmuEX0020136	87.3	82.24	88.6	53.38	80.84	70.74	95.03	93.92	87.47	90.95	95.29	92.62		-0.16109	0	0.06574	0	0.059367	0.01	0.228835	0.1	0.219718	0.12	-0.007524	0
Map4k4	ENSMUSG00000026074	MmuEX0027798	45.19	35.97	41.02	39.38	40.89	39.68	23.65	21.97	22.5	25.79	25.83	25.92		-0.008802	0	-0.182171	0.11	-0.149291	0.07	-0.172252	0.12	-0.141306	0.09	0.032152	0
Mllt10	ENSMUSG00000026743	MmuEX0029226	59.11	96.59	65.87	62.08	66.12	85.42	35.61	55.5	35.25	57.14	51.94	61.28		0.008639	0	-0.268669	0.12	-0.106433	0	-0.278592	0	-0.116317	0	0.166282	0
Nav2	ENSMUSG00000052512	MmuEX0030954	0	0	76.92	0	55.56	0	20.23	0	63.13	54.4	80.33	22.01		-0.003614	0	0.165593	0	0.497706	0	0.173806	0	0.502898	0.12	0.328593	0
Nfix	ENSMUSG00000001911	MmuEX0031618	83.33	81.09	85.71	74.96	77.86	83.21	65.46	60.82	73.98	66.62	64.48	67.92		-0.05305	0	-0.177203	0.09	-0.17062	0.12	-0.125936	0.05	-0.11434	0.05	0.010245	0
Ppp3cb	ENSMUSG00000021816	MmuEX0036790	58.94	40.74	44.57	44.29	56.99	40.87	60.21	54.54	66.58	68.63	73.83	72.27		0.001038	0	0.146406	0	0.261271	0.03	0.145337	0	0.263224	0.12	0.110136	0
Rnf144a	ENSMUSG00000020642	MmuEX0040043	35.12	34.84	27.38	37.34	37.33	27.89	54.87	51.95	56.15	41.44	39.41	48.4		0.020083	0	0.21532	0.12	0.091898	0	0.191201	0.1	0.069069	0	-0.123346	0.04
Slc2a4	ENSMUSG00000018566	MmuEX0043035	92.96	68.76	59.21	77.14	53.52	71.56	83.61	100	91.25	96.55	88.53	100		0.00538	0	0.218786	0	0.256887	0	0.208635	0	0.252898	0.12	0.041876	0
Tpm1	ENSMUSG00000032366	MmuEX0048598	75	77.61	61.37	66.61	65.62	67.69	80.22	84.67	85.03	86.17	84.33	81.72		-0.084198	0	0.094387	0.04	0.093416	0.05	0.178457	0.12	0.176665	0.12	-0.001348	0
Zfp120	ENSMUSG00000068134	MmuEX0053031	85.02	67.29	59.92	100	68.54	100	67.84	44.85	49.3	83.87	76.82	81.77		0.287828	0	-0.166808	0	0.111388	0	-0.451702	0.12	-0.172232	0	0.28029	0.05
Zfp746	ENSMUSG00000057691	MmuEX0053597	76.52	98.31	87.02	78.14	78.3	82.12	98.82	97.39	97.99	91.36	96.31	96.74		-0.078227	0	0.109314	0	0.082926	0	0.183404	0.12	0.161217	0.08	-0.025222	0
Akap8l	ENSMUSG00000002625	MmuINT0013446	20.39	46.9	56.59	14.58	9.74	12.62	8.54	37.03	42.88	37.16	48.64	43.37		-0.318907	0	-0.107017	0	-0.025549	0	0.217121	0	0.295036	0.12	0.081518	0
Vegfd	ENSMUSG00000031380	MmuINT0064554	20.07	18.79	23.33	22.28	27.85	28.47	42.63	37.73	39.38	47.05	34.41	38.37		0.060039	0	0.189818	0.12	0.178271	0.1	0.128424	0.06	0.11696	0.03	-0.013343	0
Cd59b	ENSMUSG00000068686	MmuINT1006508	97.76	99.46	96.58	89.9	92.21	93.07	70.63	83	52.98	70.86	86.31	85.63		-0.059692	0.01	-0.275356	0.12	-0.140364	0.07	-0.212712	0.05	-0.081417	0.02	0.133465	0
Cdk5rap3	ENSMUSG00000018669	MmuINT1006636	34.78	36.26	50	18.91	34.38	31.43	17.46	14.63	12.24	15.15	3.8	4		-0.093601	0	-0.239035	0.07	-0.33022	0.12	-0.143721	0	-0.232525	0	-0.094229	0
Chtop	ENSMUSG00000001017	MmuINT1007179	31.88	30.35	32.7	41.29	38.78	39.31	47.36	50.94	48.26	39.12	38.89	39.74		0.081033	0.04	0.171049	0.12	0.075578	0.03	0.090156	0.03	-0.00521	0	-0.095392	0.04
Ppp1r18	ENSMUSG00000034595	MmuINT1027281	34.41	30.4	47.2	32.01	36.8	37.36	60.33	68.72	55.2	52.27	49.83	53.9		0.003112	0	0.257458	0.02	0.168759	0.01	0.251976	0.12	0.164719	0.06	-0.086194	0
Fam222b	ENSMUSG00000037750	MmuALTA0002531-3/3	58.18	81.48	42.59	15.38	41.18	46.51	7.14	28.21	20.25	22.22	44.9	43.9		-0.176204	0	-0.377297	0.13	-0.182698	0	-0.194197	0	-0.00291	0	0.201413	0
Mbd6	ENSMUSG00000025409	MmuALTA0010628-2/2	42.5	25.64	19.44	73.91	51.85	60	64.58	48.28	43.59	53.85	51.72	58.54		0.325929	0.13	0.230884	0.03	0.266895	0	-0.09067	0	-0.05652	0	0.034641	0
Ermard	ENSMUSG00000036552	MmuEX0000796	81.31	96.92	100	100	100	96.43	87.88	61.19	90.7	76.19	77.22	58.49		0.025658	0	-0.101553	0	-0.231308	0	-0.129751	0	-0.255592	0.13	-0.121228	0
Azin2	ENSMUSG00000028789	MmuEX0003947	68.42	75.7	70.15	96.49	76.39	64.49	89.74	91.04	87.63	97.47	97.22	89.72		0.051754	0	0.180175	0.08	0.248275	0.13	0.125043	0	0.194187	0	0.070405	0
Baiap2	ENSMUSG00000025372	MmuEX0007650	6.08	7.13	12.26	29.39	14.83	19.06	27.54	33.98	37.5	46.45	48.9	24.01		0.124316	0	0.246882	0.13	0.356436	0.04	0.125631	0	0.229932	0	0.112874	0
Cask	ENSMUSG00000031012	MmuEX0009246	43.5	83.15	75.52	23.83	41.63	53	40.17	49.02	49.03	27.57	44.26	26.58		-0.333016	0.13	-0.289179	0	-0.446031	0.1	0.044651	0	-0.120209	0	-0.161477	0
Cdc14b	ENSMUSG00000033102	MmuEX0010333	44.44	13.31	17.43	60.87	34.47	38.6	43.48	56.14	53.19	100	47	46.4		0.204522	0	0.292275	0	0.307777	0.13	0.084942	0	0.091335	0	0.012183	0
Col13a1	ENSMUSG00000058806	MmuEX0012146	76.07	71.52	74.6	69.32	69.99	64.29	93.81	88.19	90.22	87.96	82.77	91.44		-0.062774	0	0.166477	0.1	0.137473	0.05	0.225997	0.13	0.198826	0.08	-0.02788	0
Commd6	ENSMUSG00000075486	MmuEX0012381	81.03	48.24	76.19	88.76	89.96	91.82	99.35	84.31	96.31	77.53	88.89	91.23		0.155305	0.02	0.210552	0.13	0.12606	0	0.060566	0	-0.023692	0	-0.085095	0
Crlf1	ENSMUSG00000007888	MmuEX0012750	77.12	83.28	72.89	72.47	72	72.09	89.38	94.07	89.74	84.25	90.33	89.23		-0.048985	0	0.132018	0.08	0.118227	0.04	0.182043	0.13	0.166163	0.09	-0.015603	0
Enah	ENSMUSG00000022995	MmuEX0016847	25.18	28.99	24.66	21.35	17.51	16.11	7.03	7.57	6.35	10.34	10.44	11.31		-0.082326	0	-0.189655	0.13	-0.151811	0.09	-0.110002	0.05	-0.074759	0.01	0.037769	0
Etl4	ENSMUSG00000036617	MmuEX0017442	3.23	0	5.56	0	0	10.84	29.85	27.56	28.06	40.59	31.43	19.61		-0.012497	0	0.24353	0.13	0.269385	0.07	0.257331	0.09	0.281292	0.01	0.021672	0
Hps5	ENSMUSG00000014418	MmuEX0023240	100	100	100	100	86.44	95.04	96.75	95.79	85.03	65.15	80.89	81.95		-0.048542	0	-0.05321	0	-0.207046	0.13	-0.003559	0	-0.153772	0	-0.154213	0
Kif13a	ENSMUSG00000021375	MmuEX0025416	77.55	34.23	66.21	61.95	58.79	55.11	93.32	79.55	79.45	77.64	81.01	80.8		-0.075224	0	0.150581	0.07	0.132681	0	0.22497	0.13	0.210439	0.09	-0.015968	0
Lta4h	ENSMUSG00000015889	MmuEX0027232	50.64	53.39	47.12	52.05	41.59	44.13	65.24	67.84	68.85	67.57	78.75	72.45		-0.058633	0	0.166762	0.08	0.22492	0.13	0.226022	0.09	0.282022	0.1	0.051926	0
Mbnl2	ENSMUSG00000022139	MmuEX0028104	71.66	71.29	63.15	60.96	59.59	60.39	46.92	45.35	47.81	42.93	38.62	46.18		-0.095917	0	-0.230222	0.12	-0.269478	0.13	-0.136394	0.08	-0.175814	0.11	-0.037558	0
Myo1b	ENSMUSG00000018417	MmuEX0030478	34.64	30.39	38.81	26.78	36.33	28.03	10.01	14.2	11.25	9.22	12.26	8.45		-0.048528	0	-0.231648	0.11	-0.24783	0.13	-0.180755	0.11	-0.197209	0.12	-0.018952	0
Nav2	ENSMUSG00000052512	MmuEX0030958	49.46	59.46	78.98	41.33	56.56	16.44	32.05	61.96	59.27	81.1	81.37	69		-0.195202	0	-0.051502	0	0.161806	0	0.136275	0	0.358832	0.13	0.209809	0
Pam	ENSMUSG00000026335	MmuEX0033526	100	100	100	100	100	100	81.29	84.65	48.25	86.4	88.34	66.11		-0.001009	0	-0.187513	0.13	-0.136758	0.1	-0.186608	0.13	-0.135824	0.1	0.048424	0.01
Pecam1	ENSMUSG00000020717	MmuEX0034408	75.68	63.83	74.73	66.53	68.24	73.81	84.53	87.62	86.87	86.54	87.96	89.62		-0.049773	0	0.129517	0.06	0.142219	0.08	0.178187	0.11	0.193917	0.13	0.015279	0
Ppfibp1	ENSMUSG00000016487	MmuEX0036531	15.61	5.4	15.74	30.2	14.58	23.6	31.33	30.05	48.57	36.29	28.62	33.65		0.092667	0.03	0.184486	0.11	0.186827	0.13	0.089606	0	0.096033	0	0.004611	0
Robo2	ENSMUSG00000052516	MmuEX0040259	31.18	31.67	31.47	26.25	18.73	39.56	8.26	9.48	5.43	5.32	20.21	10.42		-0.055334	0	-0.236558	0.13	-0.209337	0.05	-0.186457	0.04	-0.162164	0	0.027045	0
Tcf12	ENSMUSG00000032228	MmuEX0046651	35.59	34.34	32.12	32.98	38.75	32.89	14.35	14.93	16.55	11.95	16.55	17.99		-0.001056	0	-0.186808	0.12	-0.180542	0.11	-0.187432	0.13	-0.180496	0.12	0.008281	0
Tekt1	ENSMUSG00000020799	MmuEX0046918	66.67	80	69.23	93.44	83.91	79.71	100	100	97.01	93.88	97.39	95.32		0.137777	0	0.272125	0.13	0.244918	0.11	0.143218	0.02	0.109793	0	-0.030892	0
Tpm1	ENSMUSG00000032366	MmuEX0048597	26.75	24.18	41.95	35.73	35.75	36.07	21.51	16.95	17.19	15.52	18.11	21.2		0.090822	0	-0.092286	0.04	-0.086884	0.04	-0.182711	0.12	-0.176576	0.13	0.005495	0
Ttc3	ENSMUSG00000040785	MmuEX0049510	43.35	45.19	43.44	36.7	43.43	47.11	76.29	67.19	68.91	59.86	64.66	66.91		-0.013981	0	0.262126	0.13	0.201648	0.08	0.274207	0.13	0.208521	0.1	-0.063333	0
Usp34	ENSMUSG00000056342	MmuEX0050979	100	100	95.56	94.12	93.22	76.47	75.61	73.33	76.07	76.47	81.31	75.93		-0.063466	0	-0.225558	0.13	-0.199913	0.11	-0.166345	0	-0.135696	0	0.027173	0
Zscan26	ENSMUSG00000022228	MmuEX0053075	77.78	60.98	71.72	62.5	30.16	39.58	82.76	67.03	87.39	69.89	85.96	74.24		-0.30412	0.06	0.104136	0	0.044125	0	0.415816	0.13	0.338792	0	-0.065141	0
Zfp644	ENSMUSG00000049606	MmuEX0053517	11.37	15.11	2.47	7.89	24.79	31.83	46.43	47.54	29.95	62.95	16.38	86.76		0.12522	0	0.324049	0.13	0.507341	0	0.195712	0	0.375685	0	0.19624	0
Zfp961	ENSMUSG00000052446	MmuEX0053741	77.36	69.11	65.08	89.71	73.8	74.63	63.77	40.49	48.11	70.59	48.51	61.37		0.07073	0	-0.20108	0.02	-0.096299	0	-0.272922	0.13	-0.17147	0.01	0.105867	0
Focad	ENSMUSG00000038368	MmuINT0023469	3.53	13.29	15.86	15.26	18.74	12.66	55.21	35.49	42.55	46.96	35.71	42.29		0.029759	0	0.308862	0.12	0.292549	0.13	0.281406	0.08	0.253728	0.1	-0.023436	0
Eftud2	ENSMUSG00000020929	MmuINT0055745	2.18	1.28	1.98	3.68	2.53	2.05	19.54	20.24	18.83	13.21	6.43	17.15		0.009439	0	0.176973	0.13	0.115025	0.03	0.168304	0.12	0.103215	0.01	-0.065138	0
Psd	ENSMUSG00000037126	MmuINT0127657	25.9	6.22	16.64	14.96	17.36	8.78	42.23	48.2	61.74	38.28	41.41	33.78		-0.039304	0	0.317342	0.05	0.21338	0	0.363345	0.13	0.246775	0.08	-0.113651	0
Rassf1	ENSMUSG00000010067	MmuINT0132269	0.77	2.94	3	6.61	8.07	3.43	17.72	17.12	23.18	24.84	20.44	20.44		0.037763	0	0.161229	0.11	0.190147	0.13	0.123887	0.05	0.150754	0.08	0.027468	0
Sh3pxd2a	ENSMUSG00000053617	MmuINT0143161	50.74	41.49	47.12	35.26	42.96	31	14.44	42.34	17.24	14.89	21.65	12.14		-0.099456	0	-0.275879	0	-0.306432	0.13	-0.181359	0	-0.205217	0.11	-0.023353	0
Dalrd3	ENSMUSG00000019039	MmuINT1008308	25.2	32.27	31.36	38.95	49.41	37.46	27.34	27.27	24.86	19.26	15.42	16.1		0.105185	0.01	-0.032272	0	-0.127771	0.01	-0.134183	0.04	-0.234088	0.13	-0.09657	0.01
Endog	ENSMUSG00000015337	MmuINT1009580	60.98	55.05	63.73	63.48	67.61	55.01	40.62	58.24	43.32	31.3	27.62	45.83		0.02466	0	-0.157336	0	-0.286006	0.13	-0.188647	0.03	-0.309308	0.03	-0.125248	0
Exosc9	ENSMUSG00000027714	MmuINT1009847	58.94	57.13	66.63	67.84	64.59	58.68	44.34	51.29	56.83	47.11	47.75	40		0.04902	0	-0.079562	0.02	-0.137872	0.05	-0.133085	0	-0.187634	0.13	-0.055155	0
Adarb1	ENSMUSG00000020262	MmuALTA0001194-2/2	21.1	44.44	35.18	59.26	61.9	51.31	66.06	69.7	74.11	63.83	58.89	47.29		0.224408	0.05	0.351295	0.14	0.227845	0.03	0.125292	0	-0.004452	0	-0.121233	0
Fam222b	ENSMUSG00000037750	MmuALTA0002531-1/3	41.82	18.52	57.41	84.62	58.82	53.49	92.86	71.79	79.75	77.78	55.1	56.1		0.182129	0	0.374513	0.14	0.182086	0	0.195635	0	-0.003934	0	-0.194759	0
Amotl1	ENSMUSG00000013076	MmuALTD0001266-2/3	0	74.08	0	53.99	0	0	40.62	0	30.56	61.97	39.17	66.94		-0.006055	0	0.287809	0	0.589636	0	0.299134	0	0.595407	0	0.307827	0.14
Elof1	ENSMUSG00000013822	MmuALTD1003370-4/5	42.22	33.82	37.5	51.61	46.38	41.67	14.29	15.38	18.18	14.52	26.09	27.72		0.092814	0	-0.210726	0.06	-0.131785	0	-0.30941	0.14	-0.223802	0.03	0.077855	0
D16Ertd472e	ENSMUSG00000022864	MmuALTD1039654-6/6	43.18	53.33	29.03	64.52	60.71	72.5	37.29	23.81	29.41	47.76	37.68	31.25		0.225485	0	-0.118177	0	-0.027461	0	-0.340865	0.14	-0.254776	0.03	0.094504	0
Alg9	ENSMUSG00000032059	MmuEX0004668	93.97	79.4	85.07	84.75	56.86	55.25	69.86	57.26	57.14	86.89	78.42	71.23		-0.263111	0.05	-0.240775	0.14	-0.065923	0	0.017853	0	0.196677	0	0.17872	0.06
Arhgef40	ENSMUSG00000004562	MmuEX0006041	65.41	68.22	76.14	91.79	78.31	72.47	79.08	90.94	88.86	93.01	91.35	93.67		0.098734	0	0.19828	0.08	0.239885	0.14	0.101539	0	0.143381	0	0.041848	0
Cdk11b	ENSMUSG00000029062	MmuEX0010539	31.29	28.25	33.88	28.38	33.33	22.22	55.79	51.91	55.67	59.68	23.42	54.51		-0.030041	0	0.231205	0.14	0.223143	0	0.261915	0.11	0.253196	0	-0.0074	0
Cep170	ENSMUSG00000057335	MmuEX0010927	64.71	59.35	71.93	58.58	42.86	39.62	43.18	55.06	32.89	39.24	30.1	36.84		-0.198536	0	-0.221183	0	-0.294018	0.14	-0.013547	0	-0.096365	0	-0.076119	0
Szrd1	ENSMUSG00000040842	MmuEX0013584	23.27	20.84	20.81	14.75	17.97	25.8	34.47	40.24	32.8	49.62	41.82	39.71		-0.031689	0	0.134759	0.07	0.209166	0.14	0.17046	0.03	0.243661	0.1	0.074302	0
Dcaf11	ENSMUSG00000022214	MmuEX0013811	44.63	45.87	48.98	65.66	48.09	52.09	39.93	21.51	27.2	24.1	33.22	32.17		0.06762	0	-0.187706	0	-0.159681	0.03	-0.256971	0.14	-0.23752	0.07	0.022554	0
Epb41	ENSMUSG00000028906	MmuEX0016979	24.83	21.02	19.89	20.99	18.24	17.54	51.84	36.07	45.5	49.29	36.11	46.05		-0.029634	0	0.232017	0.1	0.2316	0.1	0.264369	0.13	0.265999	0.14	-0.000942	0
Gtf2i	ENSMUSG00000060261	MmuEX0022113	58.25	60.76	55.03	58.07	53.54	54.04	75.92	81.56	74.53	67.83	69.69	61.55		-0.031146	0	0.185958	0.14	0.091744	0.03	0.215811	0.14	0.124189	0.03	-0.094078	0.04
Rbm39	ENSMUSG00000027620	MmuEX0039147	17.17	19.54	17.39	12.15	16.07	18.92	38.03	37.15	34.99	26.8	32.1	36.4		-0.020664	0	0.188224	0.14	0.140742	0.07	0.206061	0.13	0.161226	0.11	-0.044088	0
Slc39a13	ENSMUSG00000002105	MmuEX0043286	71.43	74.57	65.12	62.25	63	54.28	85.46	82.83	93.13	98.66	82.07	77.29		-0.10661	0	0.152676	0.03	0.108231	0.01	0.254682	0.14	0.219096	0.12	-0.041444	0
Taz	ENSMUSG00000009995	MmuEX0046359	40.74	49.5	27.7	23.86	47.76	41.78	57.27	71.72	62.45	59.83	57.38	70.04		0.008488	0	0.218116	0.1	0.201892	0.02	0.216057	0.14	0.194841	0.04	-0.017246	0
Tcf7	ENSMUSG00000000782	MmuEX0046681	8.53	6.93	6.35	10.2	8.63	5.82	20.7	29.19	28.22	37.58	38.26	23.13		0.009574	0	0.198799	0.09	0.294265	0.13	0.185557	0.07	0.285396	0.14	0.096272	0
Tpm1	ENSMUSG00000032366	MmuEX0048594	97.04	98.32	95.79	94.47	94.29	95.6	81.7	87.62	85.4	77.91	83.1	76.53		-0.024113	0	-0.116492	0.09	-0.190503	0.14	-0.092995	0.05	-0.166639	0.1	-0.074355	0.02
Ubn1	ENSMUSG00000039473	MmuEX0050277	45.42	41.83	33.2	21.67	40.78	46.99	59.81	63.75	65.9	61.13	67.2	48.66		-0.00601	0	0.218173	0.1	0.194991	0.09	0.227986	0.14	0.201505	0	-0.022135	0
Wnk1	ENSMUSG00000045962	MmuEX0052218	79.23	60.77	73.13	90.22	88.47	81.87	95.52	97.31	94.85	96.91	91.76	92.23		0.148555	0.04	0.227175	0.13	0.197556	0.14	0.076543	0.03	0.04879	0.01	-0.030497	0
Ssbp4	ENSMUSG00000070003	MmuINT0152818	49.36	47.44	51.78	39.77	35.46	42.05	29.46	30.35	29.85	28.52	33.24	29.56		-0.098067	0.05	-0.19372	0.14	-0.190851	0.11	-0.094672	0.02	-0.092705	0	0.00429	0
Usp19	ENSMUSG00000006676	MmuINT0171380	38.77	31.19	47.93	11.13	7.89	18.79	11.87	13.58	15.99	24.48	36.29	31.46		-0.269136	0.14	-0.24649	0.09	-0.088636	0	0.019665	0	0.190968	0.03	0.167403	0.03
Aldh7a1	ENSMUSG00000053644	MmuINT1004163	31.68	26.54	29.91	18.95	26.14	38.38	10.05	3.9	7.34	12.11	4.98	10.88		-0.026829	0	-0.221335	0.14	-0.197163	0.12	-0.188694	0.04	-0.168115	0.01	0.021025	0
Pigl	ENSMUSG00000014245	MmuINT1026652	45.13	56.22	52.12	62.73	43.66	50.54	65.11	60.78	64.3	30.69	25.81	40.17		-0.003346	0	0.120519	0	-0.187573	0	0.111547	0	-0.192973	0	-0.304327	0.14
Adarb1	ENSMUSG00000020262	MmuALTA0001194-1/2	78.9	55.56	64.82	40.74	38.1	48.69	33.94	30.3	25.89	36.17	41.11	52.71		-0.221704	0.05	-0.353763	0.15	-0.221815	0.02	-0.128281	0	-0.004941	0	0.121782	0
Il3ra	ENSMUSG00000068758	MmuALTA0009103-2/3	10.53	10.53	17.65	46.81	45.24	40	41.98	78.05	50	50	78.33	34.09		0.300133	0.05	0.360789	0.15	0.367488	0.01	0.073598	0	0.062425	0	0.003207	0
Amotl1	ENSMUSG00000013076	MmuALTD0001266-3/3	100	25.92	99.42	46.01	100	99.38	59.38	100	69.44	37.56	60.04	33.06		0.006252	0	-0.285272	0	-0.589621	0	-0.293936	0	-0.596319	0.01	-0.298901	0.15
Nckap5l	ENSMUSG00000023009	MmuALTD0009169-1/2	21.95	0	16.22	0	4.55	3.11	12.5	37.14	22.22	31.58	43.48	40		-0.112484	0	0.076404	0	0.235609	0	0.185978	0.03	0.345141	0.15	0.153344	0
Nckap5l	ENSMUSG00000023009	MmuALTD0009169-2/2	78.05	100	83.78	100	95.45	96.89	87.5	62.86	77.78	68.42	56.52	60		0.113496	0	-0.08033	0	-0.222244	0	-0.195763	0.03	-0.346144	0.15	-0.155966	0
E430018J23Rik	ENSMUSG00000078580	MmuALTD1039808-1/4	16.67	0	7.89	41.03	36.36	22.58	33.33	30.23	27.27	66.67	34.09	36.36		0.250338	0.02	0.21682	0	0.317105	0.15	-0.033687	0	0.061696	0	0.09872	0
Clk4	ENSMUSG00000020385	MmuEX0011727	12.93	24.53	24.2	14.44	39.24	24.18	40	22.99	22.39	36.43	50	53.67		0.023508	0	0.02962	0	0.2633	0.15	0.005043	0	0.238146	0.04	0.232522	0
Epb41	ENSMUSG00000028906	MmuEX0016976	27.75	20.66	23.54	41.38	30.93	33.02	8.81	11.41	12.92	7.79	12.63	12.69		0.097466	0.05	-0.126741	0.05	-0.120906	0.04	-0.22564	0.15	-0.219563	0.14	0.006892	0
Fgfr3	ENSMUSG00000054252	MmuEX0019169	55.56	51.52	58.17	62.96	63.16	48.06	30.14	28.6	36.96	38.39	40.5	29.82		0.056869	0	-0.239423	0.15	-0.177262	0.06	-0.297834	0.07	-0.235447	0.14	0.06565	0
Patj	ENSMUSG00000061859	MmuEX0024119	76.37	61.72	44.58	47.54	68.48	32.96	72.62	100	100	100	94.65	77.81		-0.131132	0	0.348877	0	0.303785	0.11	0.479487	0.11	0.439937	0.15	-0.036024	0
Insr	ENSMUSG00000005534	MmuEX0024247	7.1	5.87	1.61	27.2	20.67	19.66	46.91	35.52	25.48	31.37	36.75	33.93		0.167314	0.04	0.296463	0.14	0.280327	0.15	0.131058	0	0.110429	0	-0.019856	0
Phc3	ENSMUSG00000037652	MmuEX0034694	100	100	96.08	89.74	75	82.61	75.68	95.35	92.21	69.49	75.38	60.92		-0.15529	0.03	-0.071371	0	-0.289827	0.15	0.088601	0	-0.135074	0	-0.217303	0
Smpd4	ENSMUSG00000005899	MmuEX0043993	29.91	17.93	24.72	24.66	16.03	17.7	51.47	47.66	30.88	51.39	49.02	41.87		-0.055265	0	0.209131	0	0.23036	0.11	0.269295	0.07	0.284822	0.15	0.014582	0
Srsf4	ENSMUSG00000028911	MmuEX0044995	16.54	15.74	21.72	8.31	17.41	15.67	29.85	38.61	38.51	30.38	24.66	27.33		-0.026075	0	0.188106	0.09	0.096033	0.01	0.214666	0.15	0.125268	0.03	-0.094036	0
Tcf7l2	ENSMUSG00000024985	MmuEX0046686	37.14	20.83	55.56	41.18	20	17.65	30.23	63.64	60.87	79.17	55.56	56.92		-0.118201	0	0.181111	0	0.234128	0	0.284968	0	0.342332	0.15	0.047601	0
Tpm1	ENSMUSG00000032366	MmuEX0048595	2.69	2.17	4.21	5.37	5.69	4.94	21.6	15.7	16.44	24.09	18.34	23.26		0.026188	0	0.140302	0.11	0.202001	0.15	0.113286	0.08	0.175708	0.11	0.06269	0
Zfp827	ENSMUSG00000071064	MmuEX0053647	27.31	10.81	24.14	60.65	38.58	23.45	62.62	67.37	44.57	60.61	83.37	64.61		0.164648	0	0.36648	0.05	0.460597	0.15	0.189397	0	0.284768	0	0.088969	0
Cic	ENSMUSG00000005442	MmuINT0036432	45.61	39.76	33.33	20.39	39.22	8.51	9.8	4	11.73	8.7	8.62	9.38		-0.190046	0	-0.29792	0.14	-0.298267	0.15	-0.12097	0	-0.117084	0	0.002125	0
Krtcap3	ENSMUSG00000029149	MmuINT0089003	50.89	39.11	44.32	35.26	53.13	41.16	11.64	20.16	21.85	15.18	12.1	20.28		-0.023355	0	-0.257657	0.09	-0.288647	0.15	-0.233403	0.1	-0.264541	0.09	-0.027129	0
Mylk	ENSMUSG00000022836	MmuINT0103803	37.25	34.23	30.37	30.37	22.95	31.62	8.85	12.63	14.28	10.06	9.99	11.36		-0.044566	0	-0.217518	0.13	-0.236688	0.15	-0.172046	0.07	-0.190923	0.1	-0.018988	0
Psd	ENSMUSG00000037126	MmuINT0127655	6.67	12.78	11.93	13.04	27.54	6.67	62.79	39.13	47.62	56.16	26.15	41.67		0.024824	0	0.371968	0.15	0.306727	0.05	0.350999	0	0.278642	0	-0.079293	0
Nexn	ENSMUSG00000039103	MmuINT1024226	49.85	60	57.36	62.07	55.67	52.15	41.15	32.99	36.11	32.47	34.95	28.64		-0.005847	0	-0.202511	0.04	-0.245995	0.12	-0.194601	0.11	-0.238333	0.15	-0.045839	0
Srsf5	ENSMUSG00000021134	MmuINT1032207	29.35	33.04	37.09	11.51	8.84	9.87	14.07	17.44	21.26	19.83	20.96	32.43		-0.229936	0.15	-0.154824	0.12	-0.116853	0.02	0.075074	0	0.115659	0.06	0.042678	0.01
Tfpi	ENSMUSG00000027082	MmuALTA0018112-1/2	36.49	72.86	70.97	77.19	51.79	71.15	34.12	24.56	31.91	28	50.94	49.33		0.021496	0	-0.36017	0	-0.203671	0	-0.38111	0.16	-0.229318	0	0.152245	0
Wdr13	ENSMUSG00000031166	MmuALTA0020005-5/5	25	0	26.98	19.05	9.88	5.36	46.02	50	33.91	28.26	32.12	38.4		-0.116308	0	0.218936	0	0.101891	0	0.33457	0.16	0.221515	0	-0.112501	0
Ahcyl1	ENSMUSG00000027893	MmuALTA1017476-1/4	56.06	76.21	56.32	49.82	0	47.95	69.23	56.27	64.22	38.89	33.02	0		-0.123722	0	0.053193	0	-0.259587	0.11	0.170076	0.09	-0.136868	0	-0.312507	0.16
Ahcyl1	ENSMUSG00000027893	MmuALTA1017476-2/4	43.94	23.79	43.45	50.18	100	52.05	30.77	43.73	35.78	61.11	66.98	100		0.121655	0	-0.046692	0	0.263261	0.11	-0.17013	0.09	0.142452	0	0.306905	0.16
Tcaf1	ENSMUSG00000036667	MmuALTD0005174-1/3	35.86	23.57	43.02	26.87	33.15	34.32	51.95	60.26	57.84	42.76	41.42	53.38		-0.037279	0	0.211283	0.07	0.086328	0.01	0.244471	0.16	0.128861	0.03	-0.122394	0
Tcaf1	ENSMUSG00000036667	MmuALTD0005174-3/3	63.45	76.43	56.98	73.13	66.85	65.68	48.05	39.74	42.16	57.24	58.58	46.62		0.049345	0	-0.201685	0.08	-0.082362	0	-0.245033	0.16	-0.126211	0.02	0.119616	0
Pum1	ENSMUSG00000028580	MmuALTD0011322-1/3	56.02	66.57	43.27	81.73	82.72	69.67	51.58	53.5	65.21	44.64	45.23	47.24		0.238521	0.1	-0.002216	0	-0.100928	0	-0.239612	0	-0.342786	0.16	-0.103981	0
Pum1	ENSMUSG00000028580	MmuALTD0011322-2/3	43.98	33.43	56.73	18.27	17.28	30.33	48.42	46.5	34.79	55.36	54.77	52.76		-0.234049	0.1	0.004821	0	0.102213	0	0.234059	0	0.337058	0.16	0.094573	0
Dus1l	ENSMUSG00000025155	MmuALTD1039791-1/4	53.19	30.33	49.43	78.16	70.23	55.21	76.43	67.37	75.24	57.46	62.99	60.2		0.211158	0	0.249585	0.16	0.118755	0	0.036108	0	-0.094639	0	-0.131218	0
Crnde	ENSMUSG00000031736	MmuEX0001915	66.57	71.51	66.23	51.92	61.62	71.66	95.37	90.28	94.67	94.12	84.94	98.38		-0.062158	0	0.251633	0.11	0.253079	0.06	0.313692	0.16	0.319	0.15	0.002845	0
Azin2	ENSMUSG00000028789	MmuEX0003948	44.88	57.45	55.06	81.82	65.77	44.83	87.88	84.42	77.14	92.22	93.88	79.28		0.132346	0	0.307289	0.13	0.382083	0.16	0.179349	0	0.257568	0.04	0.075652	0
Arhgef1	ENSMUSG00000040940	MmuEX0005935	0.82	0	0	1.63	3.3	0.52	9.64	10.65	22.32	24.25	19.33	19.91		0.015015	0	0.111107	0.06	0.2053	0.16	0.097099	0.04	0.188094	0.13	0.090941	0
Baz2b	ENSMUSG00000026987	MmuEX0007718	63.22	49.25	56.96	53.85	80.33	87.69	72.97	68	84	88	87.88	92.79		0.228227	0	0.166944	0.01	0.322952	0.16	-0.053199	0	0.094268	0	0.148434	0.02
Ccdc88c	ENSMUSG00000021182	MmuEX0009979	0	0	2.44	5.75	1.78	3.57	15.62	31.03	21.21	31.31	26.32	41.46		0.022214	0	0.203867	0.08	0.303063	0.16	0.179985	0.03	0.280554	0.16	0.104253	0
Diaph1	ENSMUSG00000024456	MmuEX0014636	85.44	96.97	80.93	92.53	94.57	94.53	63.56	83.5	70.22	66.19	69.26	64.43		0.070501	0	-0.159189	0.04	-0.195935	0.08	-0.226611	0.04	-0.26589	0.16	-0.040834	0
Inf2	ENSMUSG00000037679	MmuEX0024140	33.33	55.29	55.32	68.09	71.43	77.08	85.84	91.3	81.4	76.92	92.41	58.1		0.209293	0.06	0.335191	0.16	0.255092	0	0.135429	0	0.039958	0	-0.088687	0
Krit1	ENSMUSG00000000600	MmuEX0025921	79.72	67.9	67.46	100	96.39	92.98	95.8	90.8	95.51	93.98	87.13	88.72		0.262116	0.16	0.244593	0.12	0.194206	0.09	-0.018112	0	-0.06832	0	-0.048942	0
Mdm1	ENSMUSG00000020212	MmuEX0028322	18.08	21.2	26.83	31.66	27.52	38.37	65.47	32.36	38.46	58.93	46.04	65.32		0.104461	0	0.190227	0	0.348795	0.16	0.08479	0	0.247128	0.1	0.157787	0
Wnk1	ENSMUSG00000045962	MmuEX0052217	65.14	53.66	60.74	52.18	48.29	63.15	32.43	37.42	38.82	33.36	26.97	40.3		-0.081046	0	-0.238748	0.11	-0.272984	0.16	-0.160775	0.06	-0.188435	0.14	-0.030635	0
Thyn1	ENSMUSG00000035443	MmuINT0160057	10.41	9.37	19.72	20.04	18.32	27.11	42.22	27.44	43.21	33.56	54.65	60.8		0.097148	0.02	0.284054	0.12	0.420986	0.16	0.188788	0.03	0.324078	0.06	0.140531	0
Vcan	ENSMUSG00000021614	MmuINT0172768	3.05	7.35	3.33	3.72	4.09	2.46	23.08	25.87	33.45	17.3	20.45	15.13		-0.007091	0	0.223028	0.14	0.136772	0.07	0.22874	0.16	0.143202	0.08	-0.088592	0
Ednrb	ENSMUSG00000022122	MmuINT1009314	53.24	64.01	68.17	55.78	58.79	60.38	33.71	26.88	37.85	27.7	40.78	45.57		-0.04834	0	-0.299863	0.15	-0.233467	0.16	-0.250207	0.16	-0.17572	0.09	0.069879	0
Tctn1	ENSMUSG00000038593	MmuINT1032859	39.15	12.17	27.84	16.32	21.26	15.86	56.83	45.28	46.36	70.88	49.85	38.56		-0.10067	0	0.205023	0.09	0.221555	0.04	0.302529	0.16	0.321085	0.16	0.015316	0
Tfpi	ENSMUSG00000027082	MmuALTA0018112-2/2	63.51	27.14	29.03	22.81	48.21	28.85	65.88	75.44	68.09	72	49.06	50.67		-0.02721	0	0.361153	0	0.206271	0	0.378145	0.17	0.225085	0	-0.149452	0
Zfp219	ENSMUSG00000049295	MmuALTD0016061-3/3	81.13	71.43	90.48	100	83.87	93.1	83.87	41.38	77.08	64.71	48.15	57.14		0.110546	0	-0.052386	0	-0.240928	0.04	-0.176175	0.04	-0.349634	0.17	-0.180594	0
Abi1	ENSMUSG00000058835	MmuEX0003242	30.99	38.3	8.05	27.19	34.9	29.2	60.69	57.16	62.01	56.53	50.57	58.94		-0.010005	0	0.290587	0.14	0.248674	0.07	0.302292	0.17	0.260165	0.1	-0.040156	0
Ctsa	ENSMUSG00000017760	MmuEX0013104	56.41	38.14	62.09	37.23	62.76	47.71	86.83	71.43	86.3	73.33	70.2	73.06		-0.083783	0	0.288884	0.17	0.163261	0.04	0.360844	0.01	0.238057	0.02	-0.124515	0
Exoc3l	ENSMUSG00000043251	MmuEX0017570	88.99	74.26	77.27	96.43	46.67	45.99	46.17	46.94	63.87	49.06	48.15	46.67		-0.280228	0	-0.291138	0.06	-0.303444	0.17	-0.01644	0	-0.024334	0	-0.017793	0
Gk	ENSMUSG00000025059	MmuEX0022248	55.56	45.26	41.67	37.25	40.48	51.72	18.37	11.3	14.89	3.53	13.45	26.42		-0.044118	0	-0.310394	0.17	-0.330237	0.06	-0.272877	0.11	-0.28906	0.14	-0.015699	0
Mtmr3	ENSMUSG00000034354	MmuEX0030089	30.98	30.18	27.21	52.82	35.22	36.55	58.26	49.58	47.9	73.27	55.3	49.5		0.086095	0	0.209385	0.13	0.255956	0.17	0.122696	0	0.174766	0.07	0.046111	0
Nav2	ENSMUSG00000052512	MmuEX0030959	54.57	58.43	75.64	36.05	58.19	32.97	49.04	77.94	79.6	90.96	85.55	83.65		-0.212271	0	0.141723	0	0.255088	0	0.354075	0.02	0.465015	0.17	0.107645	0
Phldb2	ENSMUSG00000033149	MmuEX0034878	75.31	89.69	72.16	68.07	71.35	76.85	53.71	47.77	46.34	58.05	51.21	56.49		-0.042321	0	-0.269213	0.17	-0.205148	0.1	-0.229946	0.1	-0.160938	0.05	0.068435	0
Ralgapa1	ENSMUSG00000021027	MmuEX0038609	33.33	42.11	31.58	20.35	21.21	18.6	58.18	64.1	45.6	78.79	42.22	68.81		-0.142745	0	0.220927	0.03	0.336275	0	0.360137	0.17	0.477307	0.13	0.118568	0
Rnps1	ENSMUSG00000034681	MmuEX0040248	73.55	83.36	78.57	85.75	75.5	77.52	57.27	53.79	44.69	61.97	53.07	55.84		-0.006411	0	-0.258748	0.12	-0.218625	0.07	-0.246273	0.17	-0.21462	0.16	0.036742	0
Smc5	ENSMUSG00000024943	MmuEX0043868	41.4	16.67	25.84	23.94	35.54	26.67	45.86	53.06	57.04	67.74	52.48	55.74		0.019492	0	0.259204	0	0.313601	0.17	0.242759	0.09	0.291731	0.09	0.050187	0
Trerf1	ENSMUSG00000064043	MmuEX0048821	76.42	76.94	93.53	85.5	80.26	84.23	43.96	54.13	53.53	57.53	42.74	74.25		0.034552	0	-0.282573	0.14	-0.215923	0.1	-0.322435	0.17	-0.253024	0.02	0.068776	0
Ythdf3	ENSMUSG00000047213	MmuEX0052600	17.5	12.45	19.78	22.67	32.32	30.47	46.33	48.24	42.86	30.13	39.67	49.19		0.1238	0	0.291586	0.17	0.227887	0.06	0.163544	0.05	0.105525	0	-0.058353	0
Zfp655	ENSMUSG00000007812	MmuEX0053537	13.04	13.27	7.56	12.59	19.61	12.59	18.37	29.52	42.54	43.33	43.35	36.25		0.025939	0	0.174098	0	0.290473	0.17	0.144612	0	0.258353	0.13	0.111498	0
Xrcc3	ENSMUSG00000021287	MmuINT0176986	8.74	10.84	23.33	9.09	17.95	22.45	36.59	55	64.29	25.71	3.45	83.67		0.036758	0	0.39607	0.17	0.117904	0	0.354431	0.15	0.094853	0	-0.272915	0
Hnrnpf	ENSMUSG00000042079	MmuINT1020772	49.14	40.77	46.56	56.64	49.5	52.96	69.82	64.09	74.85	65.97	65.3	74.13		0.067912	0.02	0.235592	0.17	0.208565	0.13	0.167321	0.09	0.143139	0.05	-0.026341	0
Tsr1	ENSMUSG00000038335	MmuINT1034007	11.41	14.01	18.12	16.21	10.46	9.31	43.38	35.38	40.48	41.64	33.37	35.84		-0.028736	0	0.25501	0.14	0.223394	0.11	0.281483	0.17	0.250312	0.15	-0.025049	0
Hadhb	ENSMUSG00000059447	MmuALTD0006441-1/9	47.12	64.43	73.32	79.11	69.37	67.23	55.17	39.1	39.03	48	25.04	30.08		0.074436	0	-0.206222	0	-0.334631	0	-0.272725	0.1	-0.408332	0.18	-0.129389	0
Gigyf1	ENSMUSG00000029714	MmuALTD1016906-1/2	11.89	0	0	32.54	44.74	29.57	0	0	0	35.05	0	49.48		0.328179	0.1	-0.011174	0	0.331929	0	-0.34008	0.18	-0.004952	0	0.340324	0
Gigyf1	ENSMUSG00000029714	MmuALTD1016906-2/2	88.11	100	100	67.46	55.26	70.43	100	100	100	64.95	100	50.52		-0.326678	0.1	0.011205	0	-0.326815	0	0.334773	0.18	-0.009293	0	-0.338811	0
Clk1	ENSMUSG00000026034	MmuEX0011716	68.31	74.4	72.73	40	55.81	36.89	73.67	63.53	71.91	43.48	47.83	45.63		-0.302038	0.13	-0.007008	0	-0.259841	0.18	0.297847	0.03	0.041773	0	-0.249708	0.11
Clk4	ENSMUSG00000020385	MmuEX0011724	63.64	69.13	80.58	32.76	45.45	24.53	36	40.38	40.1	47.3	35.66	42.37		-0.358835	0.15	-0.298569	0.18	-0.272653	0.09	0.054401	0	0.081153	0	0.031668	0
Col16a1	ENSMUSG00000040690	MmuEX0012167	91.3	97.42	94.72	83.78	91.03	95.04	75.74	68.03	75.55	69.44	72.07	66.26		-0.037265	0	-0.206291	0.12	-0.25292	0.18	-0.167582	0.03	-0.215131	0.1	-0.046549	0
Kdm1a	ENSMUSG00000036940	MmuEX0025261	47.14	79.9	56.69	40.35	54.81	53.51	79.14	83.74	78.12	60.34	60.34	70.93		-0.048859	0	0.234138	0	0.06575	0	0.282981	0.18	0.111473	0	-0.170317	0.02
Lcorl	ENSMUSG00000015882	MmuEX0026237	88.71	88.02	74.83	51.79	56.47	57.84	100	82.61	91.3	78.26	92.77	81.31		-0.307098	0.1	0.047256	0	-0.032124	0	0.34812	0.18	0.271472	0.14	-0.07871	0
Luc7l	ENSMUSG00000024188	MmuEX0027311	22.33	24.04	13.4	22	33.15	32.17	51.66	47.93	46.36	66.04	47.32	55.68		0.093477	0	0.271556	0.18	0.342429	0.18	0.180706	0.06	0.25431	0.09	0.070415	0
Mbnl2	ENSMUSG00000022139	MmuEX0028107	33.77	38.95	29.57	26.99	29.79	29.72	10.99	7.62	6.12	9.12	8.53	9.74		-0.049477	0	-0.259729	0.18	-0.246702	0.16	-0.208185	0.12	-0.196834	0.14	0.011001	0
Nexn	ENSMUSG00000039103	MmuEX0031533	62.92	55.14	51.63	38.08	35.79	41.82	67.98	62.77	65.27	63.3	58.76	70.11		-0.172757	0.05	0.098955	0	0.080256	0	0.269901	0.18	0.252725	0.17	-0.016869	0
Ppfibp1	ENSMUSG00000016487	MmuEX0036533	31.31	22.97	27.26	30.12	29.09	25.37	58.11	47.72	56.86	64.17	44.06	55.44		0.005849	0	0.278653	0.18	0.275855	0.15	0.271971	0.13	0.268214	0.09	-0.004957	0
Tmem164	ENSMUSG00000047045	MmuEX0047800	46.06	56.19	44.02	57.6	42.26	45.12	75.9	55.24	59.07	84.72	67.44	81.79		-0.006803	0	0.131996	0	0.327791	0.04	0.134669	0.04	0.336571	0.18	0.205198	0.02
Tinag	ENSMUSG00000032357	MmuEX6067347	73.06	90.23	55.78	62.33	51.7	53.5	76.38	88.89	70.87	86.82	87.08	86.79		-0.180537	0	0.033705	0	0.13968	0	0.218483	0.08	0.316115	0.18	0.098942	0
Ankzf1	ENSMUSG00000026199	MmuINT0015936	21.13	14.67	38.03	14.81	20.79	22.22	25.93	44.44	34.02	48.39	79.59	56.86		-0.032836	0	0.114441	0	0.352761	0.05	0.13598	0	0.37656	0.18	0.235895	0.08
Tsr1	ENSMUSG00000038335	MmuINT0166780	21.92	30.63	19.63	39.85	26.18	24.78	61.63	53.86	58.62	47.21	49.54	51.39		0.049217	0	0.354432	0.18	0.26835	0.14	0.30425	0.16	0.22326	0.01	-0.086184	0
Nup62	ENSMUSG00000109511	MmuINT1024691	35.41	27.01	30.66	38.28	30.78	24.38	48.88	48.81	53.51	58.09	52.76	55.43		-1.8e-05	0	0.196022	0.09	0.246557	0.18	0.195695	0.06	0.243111	0.15	0.05021	0
Lrp4	ENSMUSG00000027253	MmuALTA0010205-1/2	18.74	51.47	33.37	55.8	48.69	60.24	23.26	21.57	31.25	11.29	5.29	27.83		0.211603	0	-0.075401	0	-0.20136	0	-0.284622	0.1	-0.409891	0.19	-0.122561	0
Lrp4	ENSMUSG00000027253	MmuALTA0010205-2/2	81.26	48.53	66.63	44.2	51.31	39.76	76.74	78.43	68.75	88.71	94.71	72.17		-0.204823	0	0.081619	0	0.194864	0	0.291067	0.1	0.402272	0.19	0.122896	0
Tmem131	ENSMUSG00000026116	MmuALTA0018335-1/2	8.5	0	0	45.54	35.86	24.65	42.58	30.57	6.62	19.23	10.6	56.27		0.345924	0.19	0.288561	0.03	0.180551	0.04	-0.050279	0	-0.15793	0	-0.110624	0
Tmem131	ENSMUSG00000026116	MmuALTA0018335-2/2	91.5	100	100	54.46	64.14	75.35	57.42	69.43	93.38	80.77	89.4	43.73		-0.338739	0.19	-0.291084	0.03	-0.180174	0.04	0.050475	0	0.166472	0	0.105313	0
Foxk2	ENSMUSG00000039275	MmuEX0019550	80.21	76.17	77.99	63.58	69.66	67.79	55.35	58.3	57.23	51.96	51.71	49.42		-0.110536	0.02	-0.207593	0.12	-0.26999	0.19	-0.104108	0.02	-0.163368	0.06	-0.05871	0
Rassf1	ENSMUSG00000010067	MmuEX0038940	54.38	43.62	49.79	49.14	66.21	56.64	78.25	79.93	84.7	64.74	75.25	73.82		0.074232	0	0.307901	0.19	0.229142	0.05	0.236612	0.09	0.159228	0.04	-0.078284	0
Rnf214	ENSMUSG00000042790	MmuEX0040147	100	100	100	94.95	68.54	91.92	72.01	74.47	72.31	78.96	91.14	82.88		-0.086916	0.02	-0.267372	0.19	-0.159522	0.05	-0.179987	0	-0.071178	0	0.108525	0
Mthfd1	ENSMUSG00000021048	MmuINT0101740	0.87	0	1.97	1.96	1.3	1.5	26.22	25.65	26.41	10.07	21.76	24.79		0.007701	0	0.250674	0.19	0.201696	0.06	0.245969	0.18	0.195561	0.05	-0.050951	0
Tusc2	ENSMUSG00000010054	MmuINT0168331	11.26	11.97	9.7	6.6	12.46	17.18	45.2	35.6	43.33	33.33	35.4	31.63		0.011604	0	0.309997	0.19	0.221059	0.15	0.297726	0.18	0.209474	0.09	-0.086747	0
Mre11a	ENSMUSG00000031928	MmuALTD0008716-2/3	36.36	32.76	29.09	55	53.06	52.94	36	50	35.48	7.69	14.29	18.92		0.198715	0.04	0.082561	0	-0.184994	0	-0.12271	0	-0.378797	0.2	-0.259406	0.03
Actn1	ENSMUSG00000015143	MmuEX0003623	65.77	80.9	77.88	77.43	80.51	77.78	54.44	53.37	51.05	55.19	60.37	54.84		0.007484	0	-0.246276	0.08	-0.216512	0.07	-0.253502	0.2	-0.22228	0.17	0.032197	0
Actn1	ENSMUSG00000015143	MmuEX0003624	32.69	20.45	23.71	26.05	25.05	27.35	49.44	49.34	56.86	50.05	42.46	45.81		0.024609	0	0.26894	0.13	0.220215	0.14	0.245582	0.2	0.197072	0.14	-0.047659	0
Bcor	ENSMUSG00000040363	MmuEX0007882	41.58	30.57	35.48	39.1	41.51	50	49.41	51.15	56.45	78.64	57.95	68.47		0.063523	0	0.162473	0.01	0.323491	0.2	0.095068	0	0.255602	0.1	0.158633	0
Bnip2	ENSMUSG00000011958	MmuEX0008099	18.76	10.45	12.16	20.3	16.81	16.64	37.29	36.97	39.26	41.92	37.9	39.07		0.051343	0	0.25053	0.15	0.268978	0.2	0.199827	0.13	0.214782	0.17	0.015772	0
Col5a1	ENSMUSG00000026837	MmuEX0012316	82.67	93.31	79.02	82	84.97	75.45	56.3	54.39	54.06	50.1	59.78	59.44		-0.009835	0	-0.276196	0.2	-0.245901	0.16	-0.268153	0.18	-0.23872	0.12	0.031613	0
Nktr	ENSMUSG00000032525	MmuEX0031809	35.88	41.24	42.8	32.08	23.69	20.34	67.16	57.43	78.18	45.46	61.45	36.84		-0.150059	0	0.268587	0.05	0.072111	0	0.422571	0.2	0.215061	0	-0.199738	0
Smyd4	ENSMUSG00000018809	MmuEX0044040	82.72	87.23	100	67.5	82.14	41.18	50	50	50	100	67.74	61.29		-0.204383	0	-0.378311	0.2	-0.182943	0	-0.166682	0	0.023132	0	0.187245	0
Ogt	ENSMUSG00000034160	MmuINT0113022	40.39	31.17	36	14.53	19.68	38.38	42.86	65.38	66.82	41.73	53.33	71.24		-0.160938	0	0.273674	0	0.173747	0	0.421058	0.2	0.33253	0.2	-0.100091	0
Pusl1	ENSMUSG00000051557	MmuINT0129794	42.42	12.58	52.73	3.57	16.5	20.39	53.12	46.34	38.71	38.46	56.41	54.76		-0.259887	0	0.039991	0	0.103319	0	0.301892	0.08	0.358853	0.2	0.055171	0
Sned1	ENSMUSG00000047793	MmuINT0149664	43.18	45.45	42.39	21.21	16.05	18.53	4	14.85	4.41	2.33	12	22.03		-0.241274	0.07	-0.364253	0.2	-0.302166	0.11	-0.121953	0	-0.065988	0	0.06136	0
Ccdc66	ENSMUSG00000046753	MmuINT1006324	49.9	39.31	28.5	47.59	42.74	37.14	64.81	67.22	57.52	86.51	69.39	63.41		0.023916	0	0.233457	0.07	0.298685	0.2	0.205289	0.07	0.272767	0.15	0.066682	0
Magi1	ENSMUSG00000045095	MmuALTA0010425-1/3	57.14	61.22	41.86	48.84	90.38	66.67	86.08	85.42	95	90.62	96.15	84.21		0.117245	0	0.330147	0.13	0.350683	0.21	0.204114	0	0.237814	0	0.025987	0
Mre11a	ENSMUSG00000031928	MmuALTD0008716-1/3	63.64	67.24	70.91	45	46.94	47.06	64	50	64.52	92.31	85.71	81.08		-0.198686	0.04	-0.075068	0	0.178023	0	0.130206	0	0.382535	0.21	0.255561	0.04
Piezo2	ENSMUSG00000041482	MmuEX0018292	43.86	89.13	63.86	18.99	43.57	39.62	7.65	31.73	25.61	12.83	17.32	12.22		-0.261459	0.06	-0.392064	0.21	-0.490641	0.19	-0.122847	0	-0.222404	0	-0.093295	0
Fgfr3	ENSMUSG00000054252	MmuEX0019170	58.79	58.17	49.28	38.04	48.31	51.38	78	74.53	77.93	70.32	59.3	77.97		-0.08877	0	0.204524	0.12	0.137542	0	0.292538	0.21	0.226642	0.07	-0.066689	0
Tsga10	ENSMUSG00000060771	MmuINT0166549	87.3	100	78.72	83.33	93.22	100	65.71	49.3	48.31	51.02	34.62	56.52		0.050535	0	-0.342553	0.12	-0.379314	0.12	-0.39462	0.09	-0.429854	0.21	-0.035666	0
Ahcyl1	ENSMUSG00000027893	MmuALTD1014499-1/2	62.25	46.04	59.17	72.92	100	64.16	43.24	55.92	59.62	75.86	82.67	100		0.143994	0.01	-0.034183	0	0.239567	0.09	-0.175144	0	0.098188	0	0.271301	0.22
Ahcyl1	ENSMUSG00000027893	MmuALTD1014499-2/2	37.75	53.96	40.83	27.08	0	35.84	56.76	44.08	40.38	24.14	17.33	0		-0.142812	0.01	0.030515	0	-0.238743	0.09	0.177231	0	-0.097069	0	-0.27293	0.22
Edc3	ENSMUSG00000038957	MmuEX0016229	88.69	88.65	97.27	75.63	86.12	79.64	60.56	61.32	65.63	73.71	71.27	59.2		-0.097957	0	-0.274745	0.22	-0.193431	0.11	-0.174014	0.08	-0.097392	0	0.077717	0
Map4k3	ENSMUSG00000024242	MmuEX0027789	35.37	30.14	26.93	25.68	35.84	37.46	61.32	57.12	61.32	56.14	47.67	60.64		0.047413	0	0.296032	0.22	0.257817	0.13	0.251193	0.17	0.211701	0.08	-0.041043	0
Mbnl1	ENSMUSG00000027763	MmuEX0028092	68.71	61.34	71.9	66.51	70.25	80.79	42.86	41.67	41.64	34.3	41.01	44.09		0.03837	0	-0.253225	0.13	-0.264982	0.14	-0.290622	0.17	-0.303996	0.22	-0.014954	0
Samhd1	ENSMUSG00000027639	MmuEX0040961	6.19	11.7	16.39	22.37	25.04	12.09	42.51	47	44.51	48.23	49.72	41.53		0.095287	0	0.327762	0.22	0.350566	0.2	0.23098	0.14	0.254915	0.18	0.025198	0
Mbnl1	ENSMUSG00000027763	MmuEX1016906	77.24	53.36	80.2	61.9	71.08	70.17	40.76	52.54	43.02	31.76	40	40.86		-0.077771	0	-0.318279	0	-0.374834	0.08	-0.23746	0.11	-0.293138	0.22	-0.055669	0
Rps24	ENSMUSG00000025290	MmuALTD0012176-1/2	3.5	2.57	13.43	13.98	5.27	8.95	36.18	37.82	25.92	43.1	46.42	59.04		0.042533	0	0.284578	0.05	0.433338	0.23	0.238934	0.06	0.40441	0.15	0.161308	0
Rbm26	ENSMUSG00000022119	MmuEX0039116	56.98	48.92	63.44	43.24	55.65	58.33	80.11	87.8	86.84	78.29	69.74	84.94		-0.027001	0	0.285754	0.16	0.21391	0.12	0.307794	0.23	0.233407	0.07	-0.077866	0
Sec31a	ENSMUSG00000035325	MmuEX0041514	61	69.22	70	69.89	69.84	71.81	42.3	41.96	40.54	49.28	46.05	48.56		0.020299	0	-0.266947	0.15	-0.203362	0.08	-0.287894	0.23	-0.224817	0.17	0.063013	0
Spag9	ENSMUSG00000020859	MmuEX0044511	47.68	57.08	56.23	63.93	75.66	67.27	84.38	87.31	83.97	80.37	75.52	80.07		0.134642	0.06	0.306596	0.23	0.243957	0.13	0.172501	0.08	0.107753	0	-0.060739	0
Csf2ra	ENSMUSG00000059326	MmuINT0042764	41.24	45.47	54.39	13.92	31.72	43.19	5.58	20.97	18.04	12.36	7.47	16.47		-0.153252	0	-0.292537	0.17	-0.339435	0.23	-0.145006	0.01	-0.195868	0	-0.048344	0
Epb41	ENSMUSG00000028906	MmuALTA1019072-1/2	39.44	50.31	34.6	38.62	45.92	38.67	79.35	67.23	60.77	75.93	76.45	81.37		0.01039	0	0.276374	0.1	0.374737	0.2	0.2679	0.13	0.367854	0.24	0.097396	0
Epb41	ENSMUSG00000028906	MmuALTA1019072-2/2	60.56	49.69	65.4	61.38	54.08	61.33	20.65	32.77	39.23	24.07	23.55	18.63		-0.006042	0	-0.273173	0.09	-0.373273	0.21	-0.273524	0.13	-0.369206	0.24	-0.103369	0
Asap1	ENSMUSG00000022377	MmuALTD0001671-1/2	41.18	24.14	39.44	40.42	31.77	19.94	63.51	45.16	69.77	78	59.36	82.89		-0.055378	0	0.25525	0.1	0.397706	0.24	0.310657	0.05	0.456453	0.17	0.141035	0.02
Asap1	ENSMUSG00000022377	MmuALTD0001671-2/2	58.82	75.86	60.56	59.58	68.23	80.06	36.49	54.84	30.23	22	40.64	17.11		0.05161	0	-0.264806	0.1	-0.396369	0.24	-0.307122	0.04	-0.447304	0.19	-0.142066	0.02
Stat1	ENSMUSG00000026104	MmuALTD1043021-1/2	5.26	0	19.35	51.28	38.1	81.25	17.71	44.59	16.05	24.66	22.37	18.23		0.456619	0.24	0.129167	0	0.144548	0	-0.328128	0	-0.308412	0.04	0.019062	0
Stat1	ENSMUSG00000026104	MmuALTD1043021-2/2	94.74	100	80.65	48.72	61.9	18.75	82.29	55.41	83.95	75.34	77.63	81.77		-0.455798	0.24	-0.130587	0	-0.143108	0	0.335384	0	0.302554	0.04	-0.020086	0
Ktn1	ENSMUSG00000021843	MmuEX0025962	15.49	23.67	21.13	23.98	18.29	22.92	49.29	60.9	49.53	54.48	28.97	47.04		0.014798	0	0.310967	0.24	0.261205	0.01	0.294207	0.2	0.247013	0.06	-0.041921	0
Map3k10	ENSMUSG00000040390	MmuEX0027704	62.96	83.14	58.38	52.17	43.23	54.68	79.23	81.97	71.69	88.28	83.07	84.47		-0.123467	0	0.142959	0	0.208282	0	0.267374	0.11	0.337468	0.24	0.070098	0
Myh11	ENSMUSG00000018830	MmuEX0030350	56.41	35.55	36.84	53	37.09	31.16	0	8.93	6.46	4.39	4.05	0		-0.023537	0	-0.346992	0.18	-0.367105	0.23	-0.321876	0.18	-0.347119	0.24	-0.026301	0
Papola	ENSMUSG00000021111	MmuEX0033600	52.91	51.27	53.41	55.11	61.1	62.32	87.38	84.14	80.32	92.53	84.41	78.41		0.080115	0	0.315008	0.24	0.318669	0.22	0.235442	0.15	0.239896	0.13	0.002883	0
Zfp951	ENSMUSG00000072774	MmuEX0053727	40.71	3.35	47.99	53.23	51.91	57.15	33.32	66.06	41.23	77.75	59.24	96.13		0.152001	0	0.047019	0	0.375941	0.24	-0.11204	0	0.224456	0	0.343217	0
Hdac7	ENSMUSG00000022475	MmuEX0022512	53.63	41.76	47.73	69.57	57.62	58.22	21.89	27.91	25.12	29.79	30.98	25.19		0.117997	0.06	-0.231308	0.09	-0.186351	0.07	-0.352044	0.25	-0.307078	0.22	0.041106	0
Ktn1	ENSMUSG00000021843	MmuEX0025963	27.96	66.82	38.18	33.03	28.64	32.82	56.67	74.76	62.42	63.64	68.49	66.49		-0.064978	0	0.242956	0.03	0.280895	0	0.307832	0.19	0.34321	0.25	0.036196	0
Myo9b	ENSMUSG00000004677	MmuEX0030598	70.83	80.54	96.07	92.01	90.79	94.66	63.17	68.2	47.99	48.82	56.31	58.3		0.120765	0	-0.186896	0	-0.249522	0.12	-0.307955	0.14	-0.369185	0.25	-0.066721	0
Pphln1	ENSMUSG00000036167	MmuEX0036552	7.93	2.6	6.25	6.02	24.4	11.74	46.67	46.03	23.44	40.89	59.09	37.76		0.054886	0	0.368771	0.12	0.358299	0.25	0.310197	0.06	0.301997	0.2	-0.008109	0
Arhgap17	ENSMUSG00000030766	MmuEX0005800	91.67	100	84.62	74.24	63.75	68.07	51.3	61.48	65.93	52.87	51.79	51.29		-0.231684	0.08	-0.305052	0.13	-0.391652	0.26	-0.082718	0	-0.161219	0.05	-0.083659	0
Arhgef1	ENSMUSG00000040940	MmuEX0005927	9.76	13.55	9.19	4.77	4.85	5.48	38.5	37.77	36.51	44.08	31.4	32.27		-0.053598	0	0.267955	0.2	0.227928	0.14	0.321735	0.26	0.280463	0.22	-0.044114	0
Srr	ENSMUSG00000001323	MmuINT1032168	59.93	66.02	56.21	55.5	42.02	51.83	27.53	23.5	17.41	27.08	39.94	27.56		-0.09709	0	-0.370811	0.26	-0.295269	0.18	-0.2765	0.12	-0.204002	0	0.071036	0
Mia2	ENSMUSG00000021000	MmuEX0013003	3.02	5.73	17.4	21.29	28.35	14.93	68.76	55.76	51.62	55.81	53.84	42.5		0.153518	0	0.500047	0.27	0.455892	0.18	0.350035	0.2	0.302436	0.17	-0.042392	0
Mbnl1	ENSMUSG00000027763	MmuEX0028097	55.56	46.84	40.27	36.25	33.75	35.79	5.85	6.92	11.96	13.69	15.37	6.08		-0.116939	0	-0.393881	0.24	-0.337116	0.27	-0.278449	0.19	-0.220794	0.14	0.05688	0
Srr	ENSMUSG00000001323	MmuINT0152555	81.65	72.47	82.2	60.31	63.62	73.47	48.91	40.48	40.4	42	42.15	30.56		-0.166171	0.04	-0.384315	0.27	-0.404312	0.26	-0.214769	0.07	-0.235999	0.14	-0.020427	0
Col6a3	ENSMUSG00000048126	MmuEX0012337	62.92	61.97	68.65	56	69.13	58.97	31.54	36.02	26.76	26.21	20.66	31.02		-0.036295	0	-0.325728	0.16	-0.382508	0.28	-0.291819	0.16	-0.349041	0.18	-0.055884	0
Ddx50	ENSMUSG00000020076	MmuEX0014134	22.45	30.34	19.01	29.71	31.49	26.21	59.41	64.29	56.38	60.48	43.52	49.02		0.061544	0	0.36865	0.28	0.263	0.08	0.303347	0.23	0.204602	0.07	-0.103304	0
Afdn	ENSMUSG00000068036	MmuEX0029239	46.71	12.88	63.42	52.97	45.35	37.69	87.77	85.78	89.91	78.52	83.11	79.28		-0.01323	0	0.40617	0.2	0.333845	0.1	0.419641	0.28	0.342894	0.19	-0.076654	0
Tead1	ENSMUSG00000055320	MmuEX0046858	33.5	7.58	9.04	30.97	41.18	51.87	71.38	63.61	54.47	62.36	71.97	63.7		0.27913	0	0.499772	0.28	0.520584	0.19	0.216915	0	0.236745	0.03	0.023878	0
Krtcap3	ENSMUSG00000029149	MmuINT0089004	62.22	56.8	66.16	53.96	51.65	53.15	31.1	29.44	32.54	20.57	18.14	18.43		-0.08848	0	-0.306858	0.17	-0.422862	0.28	-0.216234	0.09	-0.335545	0.19	-0.12219	0
Polr2b	ENSMUSG00000029250	MmuINT0123847	1.11	0.45	1.02	1.5	3.73	2.21	39.99	32.93	34.9	32.97	32.54	34.59		0.015304	0	0.347533	0.28	0.323368	0.26	0.332272	0.25	0.308013	0.24	-0.024142	0
Bvht	ENSMUSG00000098098	MmuINT1005663	62.96	51.16	55.26	27.62	24.14	28.93	9.52	17.12	12.18	9.63	22.51	22.58		-0.284785	0.15	-0.432682	0.28	-0.352282	0.23	-0.147723	0	-0.066679	0	0.082396	0
Slain2	ENSMUSG00000036087	MmuEX0042523	36.33	39.04	29.93	41.75	38.84	35.12	70.77	77.22	76.02	68.94	66.49	70.39		0.026066	0	0.392368	0.29	0.329877	0.22	0.366303	0.23	0.302582	0.2	-0.061051	0
Xrcc3	ENSMUSG00000021287	MmuINT0176987	24.44	5.95	14.58	14.29	17.32	6.92	64.04	83.48	53.9	33.63	43.49	38.83		-0.00816	0	0.490465	0.24	0.232955	0	0.484259	0.29	0.246237	0	-0.247297	0.01
Gpr137	ENSMUSG00000024958	MmuEX0021666	80.64	82.62	60.67	68.13	39.14	65.74	30.61	33.05	39.16	29.51	42.52	22.66		-0.154291	0	-0.446237	0.14	-0.487467	0.3	-0.293937	0	-0.339972	0	-0.043187	0
Plod2	ENSMUSG00000032374	MmuEX0035870	48.78	49.39	43.43	37.99	50.5	46.93	82.1	89.51	81.82	82.39	75.76	81.82		-0.012939	0	0.357855	0.29	0.326481	0.22	0.369929	0.3	0.335605	0.21	-0.031958	0
Suco	ENSMUSG00000040297	MmuEX0002765	19.99	0	21.53	13.28	11.64	14.11	30.94	33.28	31.49	54.95	59.39	63.61		-0.049748	0	0.133492	0	0.41485	0.25	0.184625	0.08	0.458766	0.31	0.269924	0.12
Arfip1	ENSMUSG00000074513	MmuEX0005740	16.18	8.13	12.06	17.86	8	12.87	58.6	43.59	58.84	63.7	59.11	46.53		0.011098	0	0.438679	0.31	0.463317	0.3	0.437419	0.3	0.455305	0.29	0.016561	0
Inpp4a	ENSMUSG00000026113	MmuEX0024183	41.07	5.08	14.6	28.39	65.36	54	42.07	74.77	36.76	87.13	60.84	72.58		0.346206	0	0.27708	0	0.55335	0.31	-0.069921	0	0.20555	0	0.273263	0
Macf1	ENSMUSG00000028649	MmuEX0027473	78.31	77.78	67.7	51.87	71.76	77.64	28.72	28.31	32.56	35.73	33.75	28.17		-0.030854	0	-0.442813	0.3	-0.412854	0.31	-0.413061	0.18	-0.381843	0.1	0.027877	0
Col25a1	ENSMUSG00000058897	MmuEX0012252	76.38	100	94.1	96.38	73.62	96.92	45.48	43.16	30.23	42.71	30.85	41.99		0.011307	0	-0.521863	0.21	-0.542636	0.22	-0.534625	0.2	-0.552294	0.32	-0.026385	0
Fnbp1	ENSMUSG00000075415	MmuEX0019443	96.42	95.09	93.02	100	91.37	81.93	50.83	62.52	65.04	50.59	53.99	52.77		-0.034847	0	-0.333621	0.22	-0.415988	0.33	-0.299771	0.1	-0.382924	0.22	-0.083604	0
Arhgef2	ENSMUSG00000028059	MmuEX1004299	73.91	75	67.74	75.9	66.27	74.65	23.67	25.13	27.36	31.1	33.33	29.1		-0.004436	0	-0.468402	0.34	-0.415013	0.31	-0.468375	0.35	-0.410242	0.27	0.059342	0
Senp6	ENSMUSG00000034252	MmuEX0041679	34.25	28.18	31.86	52.51	44.87	45.05	61.8	62.97	67.43	77.41	75.73	75.51		0.153072	0.08	0.322476	0.23	0.441414	0.36	0.170838	0.04	0.294354	0.19	0.122103	0.02
Myof	ENSMUSG00000048612	MmuEX0030610	96.1	86.33	100	92.79	90.87	92.33	52.54	46.73	61.51	45.8	46.44	38.05		-0.040487	0	-0.427781	0.31	-0.516898	0.33	-0.384596	0.25	-0.476243	0.37	-0.091768	0
Mical3	ENSMUSG00000051586	MmuEX1017231	15.35	40.31	12.72	10.25	52.45	31.16	71.9	93.25	95.88	65.65	90.11	97.36		0.124876	0	0.707228	0.39	0.698907	0.36	0.573039	0.29	0.567904	0.27	-0.009487	0
Syne1	ENSMUSG00000096054	MmuEX0045949	43.91	22.73	22.21	57.49	55.19	47.43	100	100	88	91.57	59.25	92.34		0.224299	0	0.668521	0.41	0.575762	0.2	0.447679	0.29	0.34938	0	-0.089346	0
Hps3	ENSMUSG00000027615	MmuINT0078896	0	0	0	1.33	0	1.54	59.02	51.81	69.01	48.5	40.39	66.14		0.001715	0	0.564826	0.4	0.46494	0.28	0.563059	0.43	0.458681	0.32	-0.098645	0
Arhgap12	ENSMUSG00000041225	MmuEX0005785	27.16	19.46	27.32	36.28	35.99	45.31	85.41	85.65	100	62.95	77.69	70.77		0.13118	0	0.617043	0.47	0.451836	0.2	0.483961	0.34	0.310682	0.1	-0.167242	0
Palm	ENSMUSG00000035863	MmuEX0033522	21.69	28.6	20.32	18.85	25.66	30.89	76.19	83.62	75.3	64.97	80.23	81.96		0.030633	0	0.546043	0.48	0.564469	0.39	0.517805	0.4	0.537132	0.42	0.018504	0
Col13a1	ENSMUSG00000058806	MmuEX0012150	38.07	39.53	37.84	26.64	25.95	24.7	83.75	84.17	84.94	90.72	86.97	97.46		-0.124754	0.05	0.456844	0.39	0.520623	0.43	0.583468	0.51	0.64587	0.57	0.064114	0
