# Supplementary material for: Aerocyte specification and lung adaptation to breathing is dependent on alternative splicing changes
Source: Life Sci Alliance. 2022 Oct 11;5(12):e202201554. doi: 10.26508/lsa.202201554 (PMC9554796; doi:10.26508/lsa.202201554)
Supplement: Supplementary file 4 [file LSA-2022-01554_TableS4.xlsx]

## Sheet: Table S4
Table S4. DAS events in at least one pairwise comparison between time-points associated with differentially expressed genes in the same comparison.
GENE NAME	ENSG ID	AS EVENT ID	E15.5_rep1_PSI	E15.5_rep2_PSI	E15.5_rep3_PSI	E18.5_rep1_PSI	E18.5_rep2_PSI	E18.5_rep3_PSI	P5_rep1_PSI	P5_rep2_PSI	P5_rep3_PSI	P8_rep1_PSI	P8_rep2_PSI	P8_rep3_PSI		E15.5_E18.5_E[dPsi]	E15.5_E18.5_MV[dPsi]_at_0.95	E15.5_P5_E[dPsi]	E15.5_P5_MV[dPsi]_at_0.95	E15.5_P8_E[dPsi]	E15.5_P8_MV[dPsi]_at_0.95	E18.5_P5_E[dPsi]	E18.5_P5_MV[dPsi]_at_0.95	E18.5_P8_E[dPsi]	E18.5_P8_MV[dPsi]_at_0.95	P5_P8_E[dPsi]	P5_P8_MV[dPsi]_at_0.95
Fen1	ENSMUSG00000024742	MmuALTD0005510-3/6	56.67	69.65	72.09	70.05	48.73	62.62	64.08	46.53	63.79	35.71	54.64	41.89		-0.063493	0	-0.083976	0	-0.266536	0.1	-0.015789	0	-0.195861	0	-0.186925	0
Pbxip1	ENSMUSG00000042613	MmuALTD0009981-1/2	29.17	70	2.86	66.67	52	88.89	63.64	32.26	71.79	75.44	89.58	61.02		0.362116	0	0.318717	0	0.44253	0.1	-0.058717	0	0.092928	0	0.138298	0
Arhgef12	ENSMUSG00000059495	MmuEX0005976	59.46	56.63	53.85	38.33	65.77	51.37	32.71	31.87	38.85	29.33	50.68	37.13		-0.053546	0	-0.223487	0.1	-0.193383	0	-0.174069	0	-0.144377	0.03	0.028878	0
Atp11a	ENSMUSG00000031441	MmuEX0006733	36.31	51.85	34.72	24.55	21.34	36.41	19.12	21.11	23.9	20.39	21.55	15.46		-0.131441	0	-0.17436	0.06	-0.18671	0.1	-0.044604	0	-0.062381	0	-0.01664	0
Incenp	ENSMUSG00000024660	MmuEX0024133	20.42	44.28	37.1	36.52	33.76	34.58	49.24	61.84	58.81	53.85	58.33	57.04		-0.021199	0	0.198668	0.1	0.191631	0.07	0.218554	0.06	0.212618	0.1	-0.008836	0
Limch1	ENSMUSG00000037736	MmuEX0026439	84.49	81.99	78.87	90.92	80.7	75.92	97.76	99.61	98.7	98.91	98.37	98.13		-0.006936	0	0.171512	0.09	0.170964	0.1	0.177618	0.04	0.175395	0.05	-0.002688	0
Mcam	ENSMUSG00000032135	MmuEX0028160	85.44	85.52	84.38	95.68	87.25	89.26	76.57	75.74	74.13	77.06	76.4	75.4		0.041121	0	-0.095204	0.07	-0.087946	0.06	-0.137399	0.1	-0.130905	0.09	0.006818	0
Mtss1l	nan	MmuEX0030172	44.3	50.43	13.83	20.13	20.68	41.83	48.73	46.55	49.75	18.49	32.07	20.71		-0.221137	0	0.040415	0	-0.225368	0	0.258137	0.03	-0.012869	0	-0.269334	0.1
Pcsk5	ENSMUSG00000024713	MmuEX0034073	94.83	100	98	85.25	86.21	76.19	75.36	81.37	83.33	90.48	90.55	90.82		-0.136763	0.05	-0.165846	0.1	-0.064332	0	-0.027464	0	0.07244	0	0.099146	0.03
Pdss1	ENSMUSG00000026784	MmuEX0034335	69.15	76.69	74.1	94.66	63.99	73.13	85.28	87.2	73.05	90.55	100	100		-0.000682	0	0.08438	0	0.219483	0.1	0.078244	0	0.217902	0	0.147897	0
Sptan1	ENSMUSG00000057738	MmuEX0044725	23.34	24.49	23.66	25.52	28.54	32.99	37.53	42.14	38.44	33.09	32.74	31.58		0.049231	0	0.154252	0.1	0.086124	0.03	0.103309	0.01	0.034641	0	-0.0662	0.01
Ssbp3	ENSMUSG00000061887	MmuEX0045024	17.56	16.93	20.31	8.66	12.85	13.17	3.98	2.67	3.35	3.69	5.71	3.57		-0.06053	0.01	-0.14353	0.1	-0.136166	0.08	-0.084326	0.02	-0.075515	0.02	0.008746	0
Tnnt2	ENSMUSG00000026414	MmuEX0048341	2.12	1.93	0	0	0	0	13.47	20.85	18.15	11.86	22.37	19.74		-0.011154	0	0.160189	0.09	0.177071	0.06	0.170528	0.1	0.188956	0.07	0.012746	0
Vldlr	ENSMUSG00000024924	MmuEX0051377	15.53	10.13	7.5	11.97	10.85	12.3	32.91	33	25.71	19.87	52.38	30.39		0.005097	0	0.198608	0.1	0.190614	0	0.190888	0.08	0.185558	0.03	-0.009702	0
Tapbp	ENSMUSG00000024308	MmuINT0156967	18.42	13.43	16.01	20.11	18.39	15.53	6.48	2.2	3.26	3.17	1.32	1.62		0.018924	0	-0.12737	0.06	-0.143063	0.08	-0.148946	0.08	-0.164701	0.1	-0.017849	0
Pkmyt1	ENSMUSG00000023908	MmuINT1026842	19.71	10.28	11.31	21.94	16.59	17.77	36.34	32.06	42.67	37.6	22.98	31.71		0.059285	0	0.237006	0.1	0.179995	0.06	0.182555	0.06	0.126069	0.01	-0.059097	0
RP24-381P6.1	nan	MmuINT1029144	19.09	25.73	19.94	16.49	20.09	9.02	9.14	6.34	7.41	3.59	5.37	3.95		-0.05205	0	-0.132518	0.05	-0.167014	0.1	-0.086102	0	-0.117455	0.02	-0.032574	0
Zcwpw1	ENSMUSG00000037108	MmuINT1035422	1.5	0	0	5.41	8.31	3.15	15.87	20.34	12.96	32.04	19.08	42.74		0.047928	0	0.156169	0.04	0.298063	0.1	0.106763	0	0.241992	0	0.137004	0
Agpat3	ENSMUSG00000001211	MmuEX0004263	23.2	35.36	30.91	48.35	47.05	41.96	54.32	61.27	40.9	45.97	55.26	51.3		0.15727	0.02	0.238196	0.04	0.208294	0.11	0.081848	0	0.051338	0	-0.029692	0
Dag1	ENSMUSG00000039952	MmuEX1008127	55.98	65.52	52.13	49.78	55.62	52.25	41.55	35.92	37.09	37.05	40.35	37.44		-0.037544	0	-0.182303	0.09	-0.180383	0.11	-0.146508	0.03	-0.145051	0.07	0.002002	0
Wdr20	ENSMUSG00000035560	MmuEX1027885	70.89	56.88	72.22	78.18	68.08	68.42	53.85	45.46	42.43	45.98	61.59	73.09		0.028401	0	-0.21195	0.03	-0.067102	0	-0.240386	0.11	-0.097391	0	0.146855	0
9430015G10Rik	ENSMUSG00000059939	MmuINT0006153	33.52	70.82	84.91	48.28	35.4	37.47	23.91	71.39	59.67	100	57.3	69.27		-0.311801	0	-0.111822	0	-0.020891	0	0.20209	0	0.29427	0.11	0.090795	0
Kif20a	ENSMUSG00000003779	MmuINT1021718	3.9	5.69	4.35	5.02	2.78	5.02	12.66	20.12	16.49	23.05	20.3	21.51		-0.002593	0	0.117782	0.05	0.169567	0.1	0.119874	0.04	0.170028	0.11	0.050689	0
Pigf	ENSMUSG00000024145	MmuINT1026649	52.61	66.76	60.8	59.52	65.57	59.73	74.21	81.76	82.14	71.63	78.64	73.63		0.004822	0	0.1943	0.11	0.136403	0.07	0.189734	0.09	0.132178	0.06	-0.059342	0
Wdr76	ENSMUSG00000027242	MmuINT1035160	30.36	10	16.3	13.67	19.5	20	33.73	36	34.48	55.81	33.78	36.49		0.016024	0	0.17657	0	0.210266	0.11	0.166893	0.05	0.19736	0.06	0.041206	0
Macf1	ENSMUSG00000028649	MmuEX0027471	72.94	71.37	55.43	51.08	41.52	57.08	26.99	33.42	38.1	33.08	41.04	40.43		-0.184643	0	-0.355936	0.12	-0.298924	0.1	-0.174856	0.03	-0.116263	0	0.05735	0
Wfdc2	ENSMUSG00000017723	MmuEX0052137	83.21	80.21	87.35	83.71	83.52	79.99	96.36	97.62	97.11	98.13	97.15	96.95		0.000201	0	0.138809	0.09	0.14057	0.08	0.139997	0.11	0.140165	0.12	0.000758	0
Fanca	ENSMUSG00000032815	MmuINT0062259	4.85	0	3.1	17.5	20.48	13.27	29.75	25.45	30.49	29.79	18.91	23.5		0.146826	0.03	0.260862	0.12	0.208706	0.1	0.114082	0	0.068193	0	-0.048657	0
Sox17	ENSMUSG00000025902	MmuINT0150648	73.07	76.55	80.97	59.93	48.03	53.26	53.93	51.83	46.66	56.76	50.5	52.23		-0.235735	0.06	-0.255482	0.12	-0.233743	0.1	-0.025201	0	-0.006545	0	0.018152	0
Alkbh1	ENSMUSG00000079036	MmuALTA0001483-3/3	68.35	71.07	57.38	51.85	55.26	36.84	32	21.74	30.43	34.38	70.21	45		-0.178015	0.03	-0.370063	0.13	-0.203196	0	-0.193248	0	-0.03284	0	0.173502	0
Ablim3	ENSMUSG00000032735	MmuEX0003321	31.25	38.93	43.9	32.79	34.27	21.05	53.64	53.85	47.53	55.05	46.89	49.85		-0.075746	0	0.138358	0	0.116635	0	0.211001	0.13	0.191781	0.07	-0.0191	0
Macf1	ENSMUSG00000028649	MmuEX0027469	97.2	88.98	98.74	91.31	96.51	92.86	75.43	69.65	72.68	80.26	80.03	82.43		-0.033111	0	-0.237242	0.13	-0.154242	0.03	-0.202823	0.12	-0.123589	0.06	0.080854	0.01
Pitpnm2	ENSMUSG00000029406	MmuEX0035301	51.3	52.78	73.08	66.1	74.32	85.82	80.87	86	90.48	71.2	79.64	91.13		0.195192	0.06	0.308851	0.13	0.247133	0.12	0.120802	0.01	0.051657	0	-0.059264	0
RP24-381P6.1	nan	MmuEX1021789	24.14	54.99	24.73	16.34	22.88	25.25	7.69	7.17	14.47	5.02	12.98	3.49		-0.056181	0	-0.182968	0.05	-0.215094	0.13	-0.13251	0.04	-0.1595	0.04	-0.030222	0
Fancc	ENSMUSG00000021461	MmuINT0062282	1	0	4.72	2.82	2.21	0	25.87	22.08	33.12	20.28	19.58	24.1		-0.002711	0	0.244428	0.13	0.187572	0.1	0.245328	0.11	0.188013	0.09	-0.055721	0
Rarres2	ENSMUSG00000009281	MmuINT0131885	23.86	25.39	31.64	25.75	18.22	20.92	7.57	6.37	4.98	6.83	6.76	8.18		-0.053651	0	-0.203675	0.13	-0.193111	0.13	-0.149812	0.08	-0.141102	0.08	0.008948	0
Dnase1l1	ENSMUSG00000019088	MmuEX0015252	28.81	54.15	38.87	46.96	84.75	46.35	87.94	74.77	86.44	85.33	77.98	70.21		0.11999	0	0.449434	0.11	0.376395	0.14	0.33767	0	0.262367	0	-0.070313	0
Rap1gap	ENSMUSG00000041351	MmuEX0038750	15.97	22.22	46.22	59.92	25.97	37.15	51.99	44.96	55.35	72.58	51.17	72.91		0.132525	0	0.266175	0	0.455668	0.14	0.122414	0	0.307057	0.05	0.189703	0
Aatf	ENSMUSG00000018697	MmuINT0007475	4.98	6.49	6.32	7.04	11.28	5.2	36.61	27.94	30.94	21.8	18.82	31.58		0.016419	0	0.259756	0.14	0.169969	0.06	0.239179	0.09	0.151939	0.01	-0.087283	0
2010300C02Rik	nan	MmuALTA0000225-1/2	18	29.07	12.68	56.45	55.88	39.08	35.29	26.47	46.94	15.22	31.82	58.06		0.32413	0.15	0.167704	0	0.119457	0	-0.153162	0	-0.195433	0	-0.057596	0
2010300C02Rik	nan	MmuALTA0000225-2/2	82	70.93	87.32	43.55	44.12	60.92	64.71	73.53	53.06	84.78	68.18	41.94		-0.324589	0.15	-0.171165	0	-0.121711	0	0.149426	0	0.194558	0	0.043148	0
Fam49b	nan	MmuEX0018344	74.1	72.39	73.58	64.71	60.4	73.96	91.93	84.56	87.89	85.22	87.34	97.48		-0.079382	0	0.148798	0.07	0.145444	0.07	0.225059	0.09	0.222576	0.15	-0.002337	0
Tsr1	ENSMUSG00000038335	MmuINT0166782	21.01	12.85	19.61	28.57	25.13	20.72	41.51	36.33	50.6	41.31	47.54	48.97		0.060893	0	0.229329	0.15	0.276129	0.15	0.173877	0.05	0.216478	0.07	0.042322	0
Dut	ENSMUSG00000027203	MmuINT1009175	70.72	65.88	78.24	64.24	76.47	73.25	50.22	41.29	47.45	46.21	51.14	46.41		0.018407	0	-0.238508	0.15	-0.224866	0.1	-0.258846	0.08	-0.248024	0.13	0.012257	0
Ung	ENSMUSG00000029591	MmuINT1034482	49.22	37.5	47.17	53.66	57.14	43.17	58.62	84	77.22	73.33	72.55	82.35		0.062313	0	0.293528	0.01	0.287418	0.15	0.232302	0	0.222002	0.06	-0.005695	0
2810474O19Rik	nan	MmuEX0001257	30.45	31.77	46.93	73.2	64.23	54.41	22.63	26.6	36.35	39.67	21.02	22.21		0.28348	0	-0.071133	0	-0.098459	0	-0.351631	0.08	-0.376654	0.16	-0.037094	0
App	ENSMUSG00000022892	MmuEX0005609	24.45	23.22	26.16	23.1	28.2	22.65	43.66	43.25	44.08	41.73	41.46	41		-0.010157	0	0.190511	0.16	0.167736	0.13	0.199894	0.13	0.176943	0.11	-0.022976	0
Dnase1l1	ENSMUSG00000019088	MmuEX0015253	46.3	55.88	19.23	53	85.52	44.78	86.08	72.49	86.02	91.36	79.8	76.42		0.097616	0	0.388208	0.09	0.343842	0.16	0.279511	0	0.255773	0	-0.030366	0
March7	nan	MmuEX0027931	71.31	70	66.48	60.11	78.72	79.24	84.53	85.54	75.13	91.94	94.35	97.88		0.076867	0	0.135987	0.04	0.251879	0.16	0.061717	0	0.173156	0.12	0.112854	0.03
Slc22a17	ENSMUSG00000022199	MmuINT0145192	49.18	40.44	42.66	13.46	11.69	28	8.51	14.29	10.95	22.81	21.17	15.92		-0.271387	0.04	-0.324734	0.16	-0.236913	0.11	-0.048384	0	0.035642	0	0.080225	0
Ruvbl2	ENSMUSG00000003868	MmuINT1030568	94.52	81.82	84.62	79.17	85.51	76.74	71.93	46.34	45.63	81.08	55.97	45.9		-0.053156	0	-0.350611	0.16	-0.294834	0.08	-0.293997	0	-0.240087	0	0.061438	0
Fanci	ENSMUSG00000039187	MmuINT1010096	52.59	51.28	63.46	63.25	56.65	57.43	89.44	86.4	79.53	79.29	79.26	81.38		0.047546	0	0.315252	0.11	0.256822	0.12	0.268942	0.17	0.213904	0.11	-0.056709	0
Dnase1l1	ENSMUSG00000019088	MmuEX0015254	51.69	62.28	49.64	57.12	93.57	68.02	93	86.13	91.07	92.59	88.26	87.18		0.141555	0	0.367386	0.16	0.351273	0.18	0.224983	0	0.200486	0	-0.014203	0
Letmd1	ENSMUSG00000037353	MmuEX0026331	70.86	73.91	63.01	66.91	82.4	77.78	91.37	84.62	89.57	95.1	98.49	98.62		0.071313	0	0.191061	0.04	0.279991	0.18	0.116208	0	0.208531	0.12	0.089177	0.01
Spry1	ENSMUSG00000037211	MmuEX0044804	53.8	67.29	53.1	54.51	61.74	54.64	84.44	78.65	81.33	78.93	86.67	80.21		0.010927	0	0.256685	0.08	0.252003	0.15	0.247207	0.12	0.238968	0.18	-0.006357	0
Hvcn1	ENSMUSG00000064267	MmuINT0079820	53.25	58.7	41.67	54.29	61.29	69.57	29.33	33.94	26.54	15.59	29.68	43.08		0.099222	0	-0.224013	0.09	-0.216861	0	-0.322641	0.16	-0.318966	0.18	0.001584	0
Racgap1	ENSMUSG00000023015	MmuINT1029454	53.02	49.73	53.29	60.5	56.23	62.08	68.28	73.64	75.29	74.57	74.71	77.34		0.077592	0.03	0.211843	0.13	0.230854	0.18	0.131384	0.05	0.153051	0.11	0.021928	0
Hadhb	ENSMUSG00000059447	MmuALTD0006441-2/9	52.88	35.57	26.68	20.89	30.63	32.77	44.83	60.9	55.34	51.22	73.69	68.43		-0.067614	0	0.176618	0	0.320476	0	0.248642	0.08	0.392457	0.19	0.140373	0
Mamld1	ENSMUSG00000059401	MmuEX0027604	25	0	24.73	37.5	28.57	13.89	32.58	56	34.88	84.21	41.41	55.06		0.063674	0	0.166321	0	0.335133	0.19	0.105718	0	0.274811	0.03	0.167223	0
Nasp	ENSMUSG00000028693	MmuEX0030915	33.98	29.97	30.25	31.26	34.88	32.31	7.12	7.16	3.82	6.28	11.86	5.34		0.016446	0	-0.24553	0.18	-0.234097	0.14	-0.261195	0.19	-0.250571	0.17	0.01432	0
Smpx	ENSMUSG00000041476	MmuEX0043997	46.08	57.1	19.44	20.16	25.77	28.22	67.35	63.27	56.21	53.01	97.6	60.51		-0.206999	0	0.155555	0	0.1498	0.01	0.361855	0.19	0.372919	0.18	-0.011997	0
Gpc2	ENSMUSG00000029510	MmuALTA1046427-1/2	69.79	45.64	48.66	32.04	10.2	16.59	24.89	38.53	21.82	38.89	23.26	59.12		-0.316856	0.2	-0.220577	0	-0.102697	0	0.104012	0	0.223026	0	0.104818	0
Gpc2	ENSMUSG00000029510	MmuALTA1046427-2/2	30.21	54.36	51.34	67.96	89.8	83.41	75.11	61.47	78.18	61.11	76.74	40.88		0.317706	0.2	0.212183	0	0.110889	0	-0.101333	0	-0.215751	0	-0.114119	0
Rarres2	ENSMUSG00000009281	MmuINT0131886	31.67	32.93	34.57	35.36	17.55	26.44	6.48	8.03	9.27	6.41	7.71	6.81		-0.06681	0	-0.249464	0.19	-0.26048	0.2	-0.184918	0.06	-0.193545	0.07	-0.010181	0
B430010I23Rik	ENSMUSG00000084960	MmuINT1005153	1.27	0	1.75	2.27	2.22	0	31.25	11.26	28.8	42.86	29.06	30.28		0.003509	0	0.246282	0.06	0.300292	0.19	0.241567	0.04	0.297078	0.2	0.052848	0
Pkmyt1	ENSMUSG00000023908	MmuINT0120792	29.54	24.58	29.17	32.69	38.81	40.99	59.04	56.78	55.57	54.37	50.31	54.2		0.100822	0	0.291965	0.21	0.251578	0.17	0.192277	0.08	0.151063	0.06	-0.041741	0
Adgrg6	ENSMUSG00000039116	MmuEX0021655	38.41	22.47	19.29	22.41	26.35	17.43	49.54	53.31	53.67	55.86	53.21	52.89		-0.018286	0	0.283301	0.06	0.297299	0.12	0.301614	0.22	0.316006	0.22	0.013049	0
Lcp1	ENSMUSG00000021998	MmuEX1016141	20.82	19.3	38.45	12.24	14.33	17.1	45	33.58	38.29	48.65	50.19	45.12		-0.077836	0	0.156339	0	0.249563	0	0.239824	0.13	0.329249	0.22	0.092327	0
1700088E04Rik	ENSMUSG00000033029	MmuINT0001524	86.29	94.48	82.61	82.4	62.11	71.73	74.15	59.74	69.23	51.91	46.3	56.02		-0.152434	0	-0.174145	0.06	-0.348107	0.22	-0.02533	0	-0.20031	0.08	-0.176211	0.07
Glipr1	ENSMUSG00000056888	MmuINT0069262	100	100	94.58	100	100	100	66.45	83.38	78.23	68.07	75.06	69.85		0.001844	0	-0.217433	0.13	-0.288204	0.2	-0.218112	0.14	-0.291698	0.22	-0.072088	0
BC055324	ENSMUSG00000041406	MmuINT1005316	13.92	9.86	5.09	18.41	14.33	8.79	57	42.9	51.47	66.94	52.98	24.4		0.044602	0	0.402162	0.25	0.418376	0.13	0.363648	0.19	0.37715	0.08	0.018581	0
App	ENSMUSG00000022892	MmuEX0005607	72.02	73.92	75.08	63.46	69.09	70.18	43.22	41.83	43.5	43.84	42	44.95		-0.048711	0.03	-0.307923	0.27	-0.298796	0.26	-0.259371	0.18	-0.2518	0.18	0.008542	0
Dnase1l1	ENSMUSG00000019088	MmuEX0015255	51.11	47.62	48.44	64.71	82.38	70.37	94.92	87.23	93.14	91.37	80.35	85.66		0.223319	0.02	0.426782	0.28	0.359042	0.22	0.209535	0	0.144005	0	-0.067772	0
Fn1	ENSMUSG00000026193	MmuEX0019422	73.86	83.12	77.78	74.67	63.95	70.54	41.67	42.41	43.38	39.75	37.8	40.88		-0.073803	0	-0.353484	0.29	-0.380815	0.31	-0.278216	0.19	-0.306576	0.23	-0.028656	0
Rapgef5	ENSMUSG00000041992	MmuINT0131760	37.35	33.77	47.1	20.78	29.55	43.86	73.78	83.52	82.96	61.78	53.57	58.34		-0.088531	0	0.421783	0.24	0.191341	0.02	0.513132	0.31	0.273941	0.06	-0.237842	0.07
Vegfa	ENSMUSG00000023951	MmuEX0051320	17.51	17.49	6.97	10.96	8.77	8.6	48.57	42.01	46.34	49.97	46.95	47.13		-0.063284	0	0.299711	0.2	0.318014	0.25	0.364512	0.29	0.381156	0.33	0.016014	0
H2afy	nan	MmuEX0022308	92.79	91.63	87.97	80.43	83.58	88.59	43.53	39.19	47.34	46.24	56.47	41.64		-0.080929	0	-0.479957	0.38	-0.453344	0.33	-0.398614	0.34	-0.37107	0.25	0.028642	0
H2afy	nan	MmuEX0022309	8.08	8.93	10.37	22.24	17.34	10.75	63.45	65.84	53.79	54.93	45.63	63.83		0.083604	0	0.539854	0.41	0.457157	0.34	0.456847	0.38	0.376818	0.25	-0.081479	0
Glipr1	ENSMUSG00000056888	MmuINT1010881	93.78	100	98.03	95.01	98.45	94.37	42.03	42.23	54.88	45.6	51.22	39.05		-0.020593	0	-0.529408	0.39	-0.522467	0.42	-0.510069	0.35	-0.498103	0.41	0.009338	0
Prickle1	ENSMUSG00000036158	MmuEX0037053	21.95	25.33	18.1	14.71	14.29	16.22	71.72	80.6	73.05	62.75	62.57	74.12		-0.061646	0	0.518644	0.36	0.425335	0.24	0.58142	0.44	0.487439	0.35	-0.095189	0
Npnt	ENSMUSG00000040998	MmuEX0032200	2.47	1.07	0.86	2.07	1.45	2.72	47.75	49.49	42.67	51.25	50.83	48.16		0.005863	0	0.460245	0.4	0.485354	0.45	0.454189	0.38	0.480489	0.43	0.025885	0
Fn1	ENSMUSG00000026193	MmuEX0019423	72.2	66.4	78.4	63.43	52.94	68.6	10.43	13.52	12.93	14.04	14.02	12.41		-0.092271	0.04	-0.599608	0.49	-0.585988	0.48	-0.507927	0.36	-0.493339	0.36	0.012102	0
Aspn	ENSMUSG00000021388	MmuEX1004517	29.06	35.82	23.38	48.13	51.4	35.4	94.98	93.32	93.28	92.59	89.79	95.44		0.183676	0.07	0.643711	0.54	0.633931	0.51	0.458847	0.39	0.448658	0.35	-0.011258	0
Aspn	ENSMUSG00000021388	MmuEX0010850	27.97	33.18	23.16	50.52	49.66	38.03	95.16	92.87	92.9	92.91	90.01	95.51		0.202285	0.09	0.651368	0.56	0.64749	0.53	0.449244	0.4	0.444235	0.37	-0.003348	0
Aspn	ENSMUSG00000021388	MmuEX0010847	30.8	27.3	22.06	56.49	50.42	30.12	93.91	92.86	91.86	92.24	88.87	94.64		0.232646	0.03	0.655734	0.59	0.651923	0.57	0.424872	0.34	0.416941	0.32	-0.006527	0
Aspn	ENSMUSG00000021388	MmuEX6058340	31.66	27.18	25.27	53.73	49.32	30.89	94.01	91.88	92.35	92.61	87.53	94.58		0.210767	0.01	0.64496	0.59	0.64224	0.56	0.434181	0.37	0.432751	0.34	0.00028	0
Aspn	ENSMUSG00000021388	MmuEX0010849	30.11	26.26	23.6	55.81	49.4	34.33	94.64	92.78	92.38	93.07	89.39	94.93		0.225579	0.06	0.660107	0.61	0.661595	0.58	0.435539	0.36	0.43743	0.34	0.0004	0
Aspn	ENSMUSG00000021388	MmuEX1004515	20.51	11.78	15.26	40.03	33.64	15.57	89.16	82.76	83.46	85.61	78.88	89.99		0.17701	0	0.680369	0.63	0.695261	0.61	0.50383	0.44	0.521774	0.4	0.014715	0
Aspn	ENSMUSG00000021388	MmuEX6058339	18.15	16.49	11.4	39.71	31.95	19.13	88.07	86.33	84.35	84.96	78.83	90.05		0.160194	0.04	0.701389	0.65	0.689017	0.58	0.542214	0.44	0.529449	0.4	-0.012319	0
