# Supplementary material for: Aerocyte specification and lung adaptation to breathing is dependent on alternative splicing changes
Source: Life Sci Alliance. 2022 Oct 11;5(12):e202201554. doi: 10.26508/lsa.202201554 (PMC9554796; doi:10.26508/lsa.202201554)
Supplement: Supplementary file 5 [file LSA-2022-01554_TableS5.xlsx]

## Sheet: Table S5
Table S5. DAS events occurring in non-differentially expressed genes included in each kinetic cluster from K-means clustering and associated PSIs for each time-point.
GENE NAME	AS EVENT ID	PSI_E15.5_rep1	PSI_E15.5_rep2	PSI_E15.5_rep3	PSI_E18.5_rep1	PSI_E18.5_rep2	PSI_E18.5_rep3	PSI_P5_rep1	PSI_P5_rep2	PSI_P5_rep3	PSI_P8_rep1	PSI_P8_rep2	PSI_P8_rep3	Cluster kmeans
Adarb1	MmuALTA0001194-1/2	78.9	55.56	64.82	40.74	38.1	48.69	33.94	30.3	25.89	36.17	41.11	52.71	Cluster 1
Fam222b	MmuALTA0002531-3/3	58.18	81.48	42.59	15.38	41.18	46.51	7.14	28.21	20.25	22.22	44.9	43.9	Cluster 1
Cox18	MmuALTA0004529-1/2	57.61	94.44	65.08	64.5	65.37	26.75	23.14	31.31	64.24	35.27	34.72	30.43	Cluster 1
Enah	MmuALTA0006385-3/4	22.61	19.48	22.92	7.89	7.14	11.2	4.63	0	1.82	4.5	9.24	3.01	Cluster 1
Fam193a	MmuALTA0006860-2/2	47.2	83.37	52.7	77.91	55.71	63.71	72.34	42.26	45.19	47.75	21.44	30.59	Cluster 1
Frem1	MmuALTA0007391-2/2	33.83	43.1	32.05	17.13	7.72	23.11	18.14	27.8	14.34	9.41	15.88	15.16	Cluster 1
Itgav	MmuALTA0009385-1/2	60.58	88.4	79.4	36.96	51.97	49.45	47.27	44.91	50.21	70.92	59.77	48.67	Cluster 1
Lrp4	MmuALTA0010205-1/2	18.74	51.47	33.37	55.8	48.69	60.24	23.26	21.57	31.25	11.29	5.29	27.83	Cluster 1
Mbd6	MmuALTA0010628-1/2	57.5	74.36	80.56	26.09	48.15	40	35.42	51.72	56.41	46.15	48.28	41.46	Cluster 1
Rtel1	MmuALTA0015710-2/4	61.74	51.91	51.25	69.42	61.36	54.93	48.65	23.67	46.35	46.17	26.73	20.66	Cluster 1
Slc4a3	MmuALTA0016748-3/4	30.82	43.59	37.74	74.26	35.68	38.2	38.2	44.07	29.18	23.26	9.56	0	Cluster 1
Tfpi	MmuALTA0018112-1/2	36.49	72.86	70.97	77.19	51.79	71.15	34.12	24.56	31.91	28	50.94	49.33	Cluster 1
Tmem131	MmuALTA0018335-2/2	91.5	100	100	54.46	64.14	75.35	57.42	69.43	93.38	80.77	89.4	43.73	Cluster 1
Wdr13	MmuALTA0020005-2/5	57.69	98.91	57.14	80.95	69.14	76.79	51.33	42.86	54.78	68.48	55.47	56	Cluster 1
Slu7	MmuALTA1006773-3/3	80.89	100	68.58	100	74	52.55	82.64	100	100	63.49	39.67	73.78	Cluster 1
Ahcyl1	MmuALTA1017476-1/4	56.06	76.21	56.32	49.82	0	47.95	69.23	56.27	64.22	38.89	33.02	0	Cluster 1
Ppp3ca	MmuALTA1017902-3/3	100	100	100	82.56	84.75	100	73.02	90.53	73.77	86.29	84.64	83.06	Cluster 1
Epb41	MmuALTA1019072-2/2	60.56	49.69	65.4	61.38	54.08	61.33	20.65	32.77	39.23	24.07	23.55	18.63	Cluster 1
Ube2f	MmuALTA1026262-1/2	54.09	39.79	72.03	57.5	52.85	43.61	38.41	50.28	57.5	30.85	11.82	47.07	Cluster 1
Amotl1	MmuALTD0001266-3/3	100	25.92	99.42	46.01	100	99.38	59.38	100	69.44	37.56	60.04	33.06	Cluster 1
Anapc11	MmuALTD0001281-5/7	50.3	51.64	54.71	54.36	55.21	58.34	36.27	39.13	38.81	34.68	47.93	36.46	Cluster 1
Asap1	MmuALTD0001671-2/2	58.82	75.86	60.56	59.58	68.23	80.06	36.49	54.84	30.23	22	40.64	17.11	Cluster 1
BC031181	MmuALTD0002056-3/5	56.61	57.28	53.63	60.71	41.32	42.63	35.11	41.17	41.02	30.76	37.68	37.53	Cluster 1
Ccnl1	MmuALTD0002771-2/2	56	53.57	48.72	46.03	50.91	34.43	35.71	65.12	40.24	27.27	29.51	16.67	Cluster 1
Tcaf1	MmuALTD0005174-3/3	63.45	76.43	56.98	73.13	66.85	65.68	48.05	39.74	42.16	57.24	58.58	46.62	Cluster 1
Paxbp1	MmuALTD0005838-1/3	62.03	61.11	59.68	51.13	82.93	63.22	40.96	32.2	35.58	47.55	53.62	5.64	Cluster 1
Hadhb	MmuALTD0006441-1/9	47.12	64.43	73.32	79.11	69.37	67.23	55.17	39.1	39.03	48	25.04	30.08	Cluster 1
Mre11a	MmuALTD0008716-2/3	36.36	32.76	29.09	55	53.06	52.94	36	50	35.48	7.69	14.29	18.92	Cluster 1
Nckap5l	MmuALTD0009169-2/2	78.05	100	83.78	100	95.45	96.89	87.5	62.86	77.78	68.42	56.52	60	Cluster 1
Osgin2	MmuALTD0009826-1/2	37.78	0	15.79	60	21.21	37.78	0	12	9.09	14.29	0	1.89	Cluster 1
Pum1	MmuALTD0011322-1/3	56.02	66.57	43.27	81.73	82.72	69.67	51.58	53.5	65.21	44.64	45.23	47.24	Cluster 1
Rbbp8	MmuALTD0011619-6/6	37.32	22.22	17.27	36.36	27.27	36.79	15.94	5.26	8.54	6.35	16.92	12.66	Cluster 1
Taf6	MmuALTD0013963-1/4	44.72	54.69	49.89	76.85	49.85	48.3	59.15	60.81	82.28	38.3	27.53	48.96	Cluster 1
Zfp219	MmuALTD0016061-3/3	81.13	71.43	90.48	100	83.87	93.1	83.87	41.38	77.08	64.71	48.15	57.14	Cluster 1
Elof1	MmuALTD1003370-4/5	42.22	33.82	37.5	51.61	46.38	41.67	14.29	15.38	18.18	14.52	26.09	27.72	Cluster 1
Huwe1	MmuALTD1011371-2/3	80.8	90.97	84.72	84.24	86.44	80.7	71.83	62.41	67.33	61.18	53.46	65.72	Cluster 1
Ahcyl1	MmuALTD1014499-2/2	37.75	53.96	40.83	27.08	0	35.84	56.76	44.08	40.38	24.14	17.33	0	Cluster 1
Gigyf1	MmuALTD1016906-2/2	88.11	100	100	67.46	55.26	70.43	100	100	100	64.95	100	50.52	Cluster 1
D16Ertd472e	MmuALTD1039654-1/6	38.64	46.67	41.94	12.9	16.07	12.5	35.59	23.81	26.47	17.91	18.84	15.62	Cluster 1
D16Ertd472e	MmuALTD1039654-6/6	43.18	53.33	29.03	64.52	60.71	72.5	37.29	23.81	29.41	47.76	37.68	31.25	Cluster 1
Dus1l	MmuALTD1039791-3/4	46.28	59.02	42.53	20.69	25.19	42.94	23.57	30.53	23.81	32.84	36.22	39.8	Cluster 1
Stat1	MmuALTD1043021-2/2	94.74	100	80.65	48.72	61.9	18.75	82.29	55.41	83.95	75.34	77.63	81.77	Cluster 1
Emsy	MmuEX0000777	71.55	67.41	72.46	48.82	73.78	50.69	51.39	44.28	48.41	61.5	63.56	55.29	Cluster 1
Ermard	MmuEX0000796	81.31	96.92	100	100	100	96.43	87.88	61.19	90.7	76.19	77.22	58.49	Cluster 1
Actn1	MmuEX0003623	65.77	80.9	77.88	77.43	80.51	77.78	54.44	53.37	51.05	55.19	60.37	54.84	Cluster 1
Alg9	MmuEX0004668	93.97	79.4	85.07	84.75	56.86	55.25	69.86	57.26	57.14	86.89	78.42	71.23	Cluster 1
Arhgap17	MmuEX0005800	91.67	100	84.62	74.24	63.75	68.07	51.3	61.48	65.93	52.87	51.79	51.29	Cluster 1
Atxn7l1	MmuEX0007099	94.94	93.28	100	92.31	80.82	72	91.3	87.72	87.76	77.95	67.16	80.36	Cluster 1
Cask	MmuEX0009246	43.5	83.15	75.52	23.83	41.63	53	40.17	49.02	49.03	27.57	44.26	26.58	Cluster 1
Cep170	MmuEX0010927	64.71	59.35	71.93	58.58	42.86	39.62	43.18	55.06	32.89	39.24	30.1	36.84	Cluster 1
Chd2	MmuEX0011167	83.67	100	90	75	48.78	69.23	89.29	86.05	67.92	51.72	77.14	63.38	Cluster 1
Clk1	MmuEX0011716	68.31	74.4	72.73	40	55.81	36.89	73.67	63.53	71.91	43.48	47.83	45.63	Cluster 1
Clk4	MmuEX0011724	63.64	69.13	80.58	32.76	45.45	24.53	36	40.38	40.1	47.3	35.66	42.37	Cluster 1
Clstn1	MmuEX0011791	90.83	95.64	94.97	86.3	79.46	85.29	78.35	77.97	75.67	73.85	78.41	83.53	Cluster 1
Col16a1	MmuEX0012167	91.3	97.42	94.72	83.78	91.03	95.04	75.74	68.03	75.55	69.44	72.07	66.26	Cluster 1
Col25a1	MmuEX0012252	76.38	100	94.1	96.38	73.62	96.92	45.48	43.16	30.23	42.71	30.85	41.99	Cluster 1
Col5a1	MmuEX0012316	82.67	93.31	79.02	82	84.97	75.45	56.3	54.39	54.06	50.1	59.78	59.44	Cluster 1
Col6a3	MmuEX0012337	62.92	61.97	68.65	56	69.13	58.97	31.54	36.02	26.76	26.21	20.66	31.02	Cluster 1
Dcaf11	MmuEX0013811	44.63	45.87	48.98	65.66	48.09	52.09	39.93	21.51	27.2	24.1	33.22	32.17	Cluster 1
Dedd	MmuEX0014188	54.36	54.82	50.87	19.49	56.93	46.43	34.24	33	30.23	31.64	36.61	39.06	Cluster 1
Diaph1	MmuEX0014636	85.44	96.97	80.93	92.53	94.57	94.53	63.56	83.5	70.22	66.19	69.26	64.43	Cluster 1
Edc3	MmuEX0016229	88.69	88.65	97.27	75.63	86.12	79.64	60.56	61.32	65.63	73.71	71.27	59.2	Cluster 1
Enah	MmuEX0016847	25.18	28.99	24.66	21.35	17.51	16.11	7.03	7.57	6.35	10.34	10.44	11.31	Cluster 1
Epb41	MmuEX0016976	27.75	20.66	23.54	41.38	30.93	33.02	8.81	11.41	12.92	7.79	12.63	12.69	Cluster 1
Exoc3l	MmuEX0017570	88.99	74.26	77.27	96.43	46.67	45.99	46.17	46.94	63.87	49.06	48.15	46.67	Cluster 1
Fahd2a	MmuEX0017789	100	98.86	95.45	75.38	83.33	97.83	78.18	77.78	79.55	82.35	84.38	80.17	Cluster 1
Piezo2	MmuEX0018292	43.86	89.13	63.86	18.99	43.57	39.62	7.65	31.73	25.61	12.83	17.32	12.22	Cluster 1
Fgfr1	MmuEX0019144	92.52	88.04	95.11	86.84	92.17	91.41	81.86	72.78	72.25	72.48	78.44	68.37	Cluster 1
Fgfr3	MmuEX0019169	55.56	51.52	58.17	62.96	63.16	48.06	30.14	28.6	36.96	38.39	40.5	29.82	Cluster 1
Fmnl2	MmuEX0019399	81.7	81.4	85.71	83.49	97.83	96.77	59.57	75	76.74	96.43	94.12	81.08	Cluster 1
Fnbp1	MmuEX0019443	96.42	95.09	93.02	100	91.37	81.93	50.83	62.52	65.04	50.59	53.99	52.77	Cluster 1
Foxk2	MmuEX0019550	80.21	76.17	77.99	63.58	69.66	67.79	55.35	58.3	57.23	51.96	51.71	49.42	Cluster 1
Gpr137	MmuEX0021666	80.64	82.62	60.67	68.13	39.14	65.74	30.61	33.05	39.16	29.51	42.52	22.66	Cluster 1
Gpx8	MmuEX0021777	77.52	79.5	80	87.91	79.97	80.11	64.26	67.7	63.33	72.81	71.01	72.67	Cluster 1
Gk	MmuEX0022248	55.56	45.26	41.67	37.25	40.48	51.72	18.37	11.3	14.89	3.53	13.45	26.42	Cluster 1
Hdac7	MmuEX0022512	53.63	41.76	47.73	69.57	57.62	58.22	21.89	27.91	25.12	29.79	30.98	25.19	Cluster 1
Hps5	MmuEX0023240	100	100	100	100	86.44	95.04	96.75	95.79	85.03	65.15	80.89	81.95	Cluster 1
Macf1	MmuEX0027473	78.31	77.78	67.7	51.87	71.76	77.64	28.72	28.31	32.56	35.73	33.75	28.17	Cluster 1
Map4k4	MmuEX0027798	45.19	35.97	41.02	39.38	40.89	39.68	23.65	21.97	22.5	25.79	25.83	25.92	Cluster 1
Mbnl1	MmuEX0028092	68.71	61.34	71.9	66.51	70.25	80.79	42.86	41.67	41.64	34.3	41.01	44.09	Cluster 1
Mbnl1	MmuEX0028097	55.56	46.84	40.27	36.25	33.75	35.79	5.85	6.92	11.96	13.69	15.37	6.08	Cluster 1
Mbnl2	MmuEX0028104	71.66	71.29	63.15	60.96	59.59	60.39	46.92	45.35	47.81	42.93	38.62	46.18	Cluster 1
Mbnl2	MmuEX0028107	33.77	38.95	29.57	26.99	29.79	29.72	10.99	7.62	6.12	9.12	8.53	9.74	Cluster 1
Meis1	MmuEX0028623	93.02	86.24	84.8	86.1	90.93	84.96	77.37	69.18	70.08	75.66	74.65	70.1	Cluster 1
Mllt10	MmuEX0029226	59.11	96.59	65.87	62.08	66.12	85.42	35.61	55.5	35.25	57.14	51.94	61.28	Cluster 1
Mpdz	MmuEX0029495	59.82	73.91	68.92	63.48	78.42	68.04	38.35	46.2	50.62	55	62.09	32.33	Cluster 1
Myh11	MmuEX0030350	56.41	35.55	36.84	53	37.09	31.16	0	8.93	6.46	4.39	4.05	0	Cluster 1
Myo1b	MmuEX0030478	34.64	30.39	38.81	26.78	36.33	28.03	10.01	14.2	11.25	9.22	12.26	8.45	Cluster 1
Myo9b	MmuEX0030598	70.83	80.54	96.07	92.01	90.79	94.66	63.17	68.2	47.99	48.82	56.31	58.3	Cluster 1
Myof	MmuEX0030610	96.1	86.33	100	92.79	90.87	92.33	52.54	46.73	61.51	45.8	46.44	38.05	Cluster 1
Nfix	MmuEX0031618	83.33	81.09	85.71	74.96	77.86	83.21	65.46	60.82	73.98	66.62	64.48	67.92	Cluster 1
Pam	MmuEX0033526	100	100	100	100	100	100	81.29	84.65	48.25	86.4	88.34	66.11	Cluster 1
Phc3	MmuEX0034694	100	100	96.08	89.74	75	82.61	75.68	95.35	92.21	69.49	75.38	60.92	Cluster 1
Phldb2	MmuEX0034878	75.31	89.69	72.16	68.07	71.35	76.85	53.71	47.77	46.34	58.05	51.21	56.49	Cluster 1
Pitpnb	MmuEX0035275	59.77	60.68	58.08	51.04	58.77	56.52	45.59	42.61	44.41	44.25	43.79	42.63	Cluster 1
Pot1a	MmuEX0036402	94.44	82.09	36.99	71.13	40.32	30.77	89.47	66.67	82.35	66.1	80.77	52.78	Cluster 1
Reps1	MmuEX0039425	50	46.28	53.25	38.67	49.29	42.37	30.9	27.72	27.81	29.71	39.62	27.27	Cluster 1
Rnf214	MmuEX0040147	100	100	100	94.95	68.54	91.92	72.01	74.47	72.31	78.96	91.14	82.88	Cluster 1
Rnps1	MmuEX0040248	73.55	83.36	78.57	85.75	75.5	77.52	57.27	53.79	44.69	61.97	53.07	55.84	Cluster 1
Robo2	MmuEX0040259	31.18	31.67	31.47	26.25	18.73	39.56	8.26	9.48	5.43	5.32	20.21	10.42	Cluster 1
Sec31a	MmuEX0041514	61	69.22	70	69.89	69.84	71.81	42.3	41.96	40.54	49.28	46.05	48.56	Cluster 1
Slmap	MmuEX0043711	86.51	80.33	96.24	90.41	93.57	95.14	80.48	75.07	74.21	71.06	79.51	80.43	Cluster 1
Smad2	MmuEX0043749	99.15	98.82	94.58	97.49	87.72	94.83	87.22	87.59	90.2	79.94	78.95	82.02	Cluster 1
Smyd4	MmuEX0044040	82.72	87.23	100	67.5	82.14	41.18	50	50	50	100	67.74	61.29	Cluster 1
Tcf12	MmuEX0046651	35.59	34.34	32.12	32.98	38.75	32.89	14.35	14.93	16.55	11.95	16.55	17.99	Cluster 1
Tpm1	MmuEX0048594	97.04	98.32	95.79	94.47	94.29	95.6	81.7	87.62	85.4	77.91	83.1	76.53	Cluster 1
Tpm1	MmuEX0048597	26.75	24.18	41.95	35.73	35.75	36.07	21.51	16.95	17.19	15.52	18.11	21.2	Cluster 1
Trerf1	MmuEX0048821	76.42	76.94	93.53	85.5	80.26	84.23	43.96	54.13	53.53	57.53	42.74	74.25	Cluster 1
Usp34	MmuEX0050979	100	100	95.56	94.12	93.22	76.47	75.61	73.33	76.07	76.47	81.31	75.93	Cluster 1
Wiz	MmuEX0052198	56.04	57.58	52.81	36.05	53.85	31.03	27.1	35.42	29.79	21.57	36.06	17.81	Cluster 1
Wnk1	MmuEX0052217	65.14	53.66	60.74	52.18	48.29	63.15	32.43	37.42	38.82	33.36	26.97	40.3	Cluster 1
Zfp961	MmuEX0053741	77.36	69.11	65.08	89.71	73.8	74.63	63.77	40.49	48.11	70.59	48.51	61.37	Cluster 1
Arhgef2	MmuEX1004299	73.91	75	67.74	75.9	66.27	74.65	23.67	25.13	27.36	31.1	33.33	29.1	Cluster 1
Mbnl1	MmuEX1016906	77.24	53.36	80.2	61.9	71.08	70.17	40.76	52.54	43.02	31.76	40	40.86	Cluster 1
Adamts10	MmuINT0011145	39.72	46.51	42	43.18	15.32	32.13	16.37	23.86	26.52	16.07	22	34.8	Cluster 1
Akap8l	MmuINT0013446	20.39	46.9	56.59	14.58	9.74	12.62	8.54	37.03	42.88	37.16	48.64	43.37	Cluster 1
Rrnad1	MmuINT0023025	87.82	87.83	42.65	87.06	86.11	68.27	49.47	47.57	55.8	56.92	59.52	46.22	Cluster 1
Cic	MmuINT0036432	45.61	39.76	33.33	20.39	39.22	8.51	9.8	4	11.73	8.7	8.62	9.38	Cluster 1
Csf2ra	MmuINT0042764	41.24	45.47	54.39	13.92	31.72	43.19	5.58	20.97	18.04	12.36	7.47	16.47	Cluster 1
Gtpbp8	MmuINT0075099	16.2	22.67	31.67	35.59	43.32	46.97	12.26	16.67	26.67	16.98	28.42	26.4	Cluster 1
Krtcap3	MmuINT0089001	36.84	60.38	47.06	34.15	34.02	24.56	23.64	12.5	14.11	14.53	20.86	22.76	Cluster 1
Krtcap3	MmuINT0089003	50.89	39.11	44.32	35.26	53.13	41.16	11.64	20.16	21.85	15.18	12.1	20.28	Cluster 1
Krtcap3	MmuINT0089004	62.22	56.8	66.16	53.96	51.65	53.15	31.1	29.44	32.54	20.57	18.14	18.43	Cluster 1
Mylk	MmuINT0103803	37.25	34.23	30.37	30.37	22.95	31.62	8.85	12.63	14.28	10.06	9.99	11.36	Cluster 1
Sh3pxd2a	MmuINT0143161	50.74	41.49	47.12	35.26	42.96	31	14.44	42.34	17.24	14.89	21.65	12.14	Cluster 1
Slc27a1	MmuINT0145907	26.3	23.18	29.29	8.85	30.21	27.43	9.55	7.34	6.28	2.63	4.37	5.92	Cluster 1
Sned1	MmuINT0149664	43.18	45.45	42.39	21.21	16.05	18.53	4	14.85	4.41	2.33	12	22.03	Cluster 1
Srr	MmuINT0152555	81.65	72.47	82.2	60.31	63.62	73.47	48.91	40.48	40.4	42	42.15	30.56	Cluster 1
Ssbp4	MmuINT0152818	49.36	47.44	51.78	39.77	35.46	42.05	29.46	30.35	29.85	28.52	33.24	29.56	Cluster 1
Tsga10	MmuINT0166549	87.3	100	78.72	83.33	93.22	100	65.71	49.3	48.31	51.02	34.62	56.52	Cluster 1
Usp19	MmuINT0171380	38.77	31.19	47.93	11.13	7.89	18.79	11.87	13.58	15.99	24.48	36.29	31.46	Cluster 1
Vamp2	MmuINT0172524	22.58	28.62	46.81	19.08	20.35	14.16	6.95	8.5	17.58	7.59	12.31	13.64	Cluster 1
Aldh7a1	MmuINT1004163	31.68	26.54	29.91	18.95	26.14	38.38	10.05	3.9	7.34	12.11	4.98	10.88	Cluster 1
Bvht	MmuINT1005663	62.96	51.16	55.26	27.62	24.14	28.93	9.52	17.12	12.18	9.63	22.51	22.58	Cluster 1
Cd59b	MmuINT1006508	97.76	99.46	96.58	89.9	92.21	93.07	70.63	83	52.98	70.86	86.31	85.63	Cluster 1
Cdk5rap3	MmuINT1006636	34.78	36.26	50	18.91	34.38	31.43	17.46	14.63	12.24	15.15	3.8	4	Cluster 1
Dalrd3	MmuINT1008308	25.2	32.27	31.36	38.95	49.41	37.46	27.34	27.27	24.86	19.26	15.42	16.1	Cluster 1
Ednrb	MmuINT1009314	53.24	64.01	68.17	55.78	58.79	60.38	33.71	26.88	37.85	27.7	40.78	45.57	Cluster 1
Eif4a2	MmuINT1009468	22.49	23.6	30.83	8.26	9.99	12.43	8.5	13.76	11.62	6.22	11.93	18.65	Cluster 1
Endog	MmuINT1009580	60.98	55.05	63.73	63.48	67.61	55.01	40.62	58.24	43.32	31.3	27.62	45.83	Cluster 1
Ercc1	MmuINT1009675	39.53	54.55	32.14	53.28	42.01	49.04	35.03	40	38.35	30.07	20.22	27.87	Cluster 1
Exosc9	MmuINT1009847	58.94	57.13	66.63	67.84	64.59	58.68	44.34	51.29	56.83	47.11	47.75	40	Cluster 1
Il17d	MmuINT1021227	91.53	76.14	94.59	96.47	95.9	94.62	71.27	78.1	77.78	82.95	81.01	87.93	Cluster 1
Nexn	MmuINT1024226	49.85	60	57.36	62.07	55.67	52.15	41.15	32.99	36.11	32.47	34.95	28.64	Cluster 1
Pigl	MmuINT1026652	45.13	56.22	52.12	62.73	43.66	50.54	65.11	60.78	64.3	30.69	25.81	40.17	Cluster 1
Ppp2r5c	MmuINT1027323	46.73	43.63	43.19	34.23	33.18	48.01	27.77	26.92	24.93	23.16	24.39	27.65	Cluster 1
Ppp3cb	MmuINT1027325	33.91	31.35	27.68	31.91	36.35	40.05	22.38	25.28	21.75	13.83	15.86	24.44	Cluster 1
Srr	MmuINT1032168	59.93	66.02	56.21	55.5	42.02	51.83	27.53	23.5	17.41	27.08	39.94	27.56	Cluster 1
Srsf5	MmuINT1032207	29.35	33.04	37.09	11.51	8.84	9.87	14.07	17.44	21.26	19.83	20.96	32.43	Cluster 1
Adarb1	MmuALTA0001194-2/2	21.1	44.44	35.18	59.26	61.9	51.31	66.06	69.7	74.11	63.83	58.89	47.29	Cluster 2
Fam222b	MmuALTA0002531-1/3	41.82	18.52	57.41	84.62	58.82	53.49	92.86	71.79	79.75	77.78	55.1	56.1	Cluster 2
Cox18	MmuALTA0004529-2/2	42.39	5.56	34.92	35.5	34.63	73.25	76.86	68.69	35.76	64.73	65.28	69.57	Cluster 2
Cuedc2	MmuALTA0004840-3/4	7.23	17.39	25	42.22	45.45	52.38	31.03	44.44	23.68	21.74	28	32.08	Cluster 2
Enah	MmuALTA0006385-1/4	77.39	80.52	77.08	92.11	92.86	87.2	95.37	100	98.18	95.5	90.76	96.99	Cluster 2
Fam193a	MmuALTA0006860-1/2	52.8	16.63	47.3	22.09	44.29	36.29	27.66	57.74	54.81	52.25	78.56	69.41	Cluster 2
Fbxw17	MmuALTA0007118-1/2	0	0	11.94	58.74	4.05	34.89	36.06	18.99	42.15	4.63	18.31	24.98	Cluster 2
Frem1	MmuALTA0007391-1/2	66.17	56.9	67.95	82.87	92.28	76.89	81.86	72.2	85.66	90.59	84.12	84.84	Cluster 2
Il3ra	MmuALTA0009103-2/3	10.53	10.53	17.65	46.81	45.24	40	41.98	78.05	50	50	78.33	34.09	Cluster 2
Itgav	MmuALTA0009385-2/2	39.42	11.6	20.6	63.04	48.03	50.55	52.73	55.09	49.79	29.08	40.23	51.33	Cluster 2
Lrp4	MmuALTA0010205-2/2	81.26	48.53	66.63	44.2	51.31	39.76	76.74	78.43	68.75	88.71	94.71	72.17	Cluster 2
Magi1	MmuALTA0010425-1/3	57.14	61.22	41.86	48.84	90.38	66.67	86.08	85.42	95	90.62	96.15	84.21	Cluster 2
Mbd6	MmuALTA0010628-2/2	42.5	25.64	19.44	73.91	51.85	60	64.58	48.28	43.59	53.85	51.72	58.54	Cluster 2
Rtel1	MmuALTA0015710-3/4	38.26	48.09	47.88	30.58	35.97	43.94	48.8	76.33	53.65	53.83	73.27	71.7	Cluster 2
Slc4a3	MmuALTA0016748-2/4	69.18	56.41	62.26	25.74	64.32	61.8	61.8	55.93	70.82	76.74	90.44	100	Cluster 2
Tfpi	MmuALTA0018112-2/2	63.51	27.14	29.03	22.81	48.21	28.85	65.88	75.44	68.09	72	49.06	50.67	Cluster 2
Tmem131	MmuALTA0018335-1/2	8.5	0	0	45.54	35.86	24.65	42.58	30.57	6.62	19.23	10.6	56.27	Cluster 2
Wdr13	MmuALTA0020005-5/5	25	0	26.98	19.05	9.88	5.36	46.02	50	33.91	28.26	32.12	38.4	Cluster 2
Slu7	MmuALTA1006773-2/3	19.11	0	31.42	0	26	47.45	17.36	0	0	36.51	60.33	26.22	Cluster 2
Ahcyl1	MmuALTA1017476-2/4	43.94	23.79	43.45	50.18	100	52.05	30.77	43.73	35.78	61.11	66.98	100	Cluster 2
Ppp3ca	MmuALTA1017902-2/3	0	0	0	17.44	15.25	0	26.98	8.91	26.23	13.71	15.36	16.94	Cluster 2
Epb41	MmuALTA1019072-1/2	39.44	50.31	34.6	38.62	45.92	38.67	79.35	67.23	60.77	75.93	76.45	81.37	Cluster 2
Amotl1	MmuALTD0001266-2/3	0	74.08	0	53.99	0	0	40.62	0	30.56	61.97	39.17	66.94	Cluster 2
Anapc11	MmuALTD0001281-1/7	49.51	47.06	44.38	44.78	44.59	41.47	63.5	59.87	60.74	64.21	51.66	63.31	Cluster 2
Asap1	MmuALTD0001671-1/2	41.18	24.14	39.44	40.42	31.77	19.94	63.51	45.16	69.77	78	59.36	82.89	Cluster 2
Ccnl1	MmuALTD0002771-1/2	44	46.43	51.28	53.97	49.09	65.57	64.29	34.88	59.76	72.73	70.49	83.33	Cluster 2
Tcaf1	MmuALTD0005174-1/3	35.86	23.57	43.02	26.87	33.15	34.32	51.95	60.26	57.84	42.76	41.42	53.38	Cluster 2
Paxbp1	MmuALTD0005838-3/3	37.97	38.89	40.32	48.87	17.07	36.78	59.04	67.8	64.42	52.45	45.16	94.36	Cluster 2
Mre11a	MmuALTD0008716-1/3	63.64	67.24	70.91	45	46.94	47.06	64	50	64.52	92.31	85.71	81.08	Cluster 2
Nckap5l	MmuALTD0009169-1/2	21.95	0	16.22	0	4.55	3.11	12.5	37.14	22.22	31.58	43.48	40	Cluster 2
Osgin2	MmuALTD0009826-2/2	62.22	100	84.21	40	78.79	62.22	100	88	90.91	85.71	100	98.11	Cluster 2
Pum1	MmuALTD0011322-2/3	43.98	33.43	56.73	18.27	17.28	30.33	48.42	46.5	34.79	55.36	54.77	52.76	Cluster 2
Rps24	MmuALTD0012176-1/2	3.5	2.57	13.43	13.98	5.27	8.95	36.18	37.82	25.92	43.1	46.42	59.04	Cluster 2
Vps37c	MmuALTD0015552-2/4	59.74	56.67	59.26	51.92	71.43	37.21	92.54	81.43	82.61	77.78	86.84	77.46	Cluster 2
Huwe1	MmuALTD1011371-1/3	19.2	9.03	15.28	15.76	13.56	19.3	28.17	37.59	32.67	38.82	46.54	34.28	Cluster 2
Ahcyl1	MmuALTD1014499-1/2	62.25	46.04	59.17	72.92	100	64.16	43.24	55.92	59.62	75.86	82.67	100	Cluster 2
Gigyf1	MmuALTD1016906-1/2	11.89	0	0	32.54	44.74	29.57	0	0	0	35.05	0	49.48	Cluster 2
Dus1l	MmuALTD1039791-1/4	53.19	30.33	49.43	78.16	70.23	55.21	76.43	67.37	75.24	57.46	62.99	60.2	Cluster 2
E430018J23Rik	MmuALTD1039808-1/4	16.67	0	7.89	41.03	36.36	22.58	33.33	30.23	27.27	66.67	34.09	36.36	Cluster 2
Stat1	MmuALTD1043021-1/2	5.26	0	19.35	51.28	38.1	81.25	17.71	44.59	16.05	24.66	22.37	18.23	Cluster 2
Emsy	MmuEX0000783	18.52	25.58	28.26	17.81	25	21.17	55.56	47.17	71.01	44.68	80	41.18	Cluster 2
Crnde	MmuEX0001915	66.57	71.51	66.23	51.92	61.62	71.66	95.37	90.28	94.67	94.12	84.94	98.38	Cluster 2
Suco	MmuEX0002765	19.99	0	21.53	13.28	11.64	14.11	30.94	33.28	31.49	54.95	59.39	63.61	Cluster 2
Suco	MmuEX0002766	60	78.89	71.81	91.95	87.32	77.2	91.62	96.46	91.03	100	93.7	97.62	Cluster 2
Suco	MmuEX0002767	62.55	80	75.86	90.24	87.92	80.09	91.36	97.14	92.09	100	94.44	97.32	Cluster 2
Abcd4	MmuEX0003180	79.17	100	60.61	77.78	69.01	66.67	91.84	100	80.95	96.67	97.73	89.47	Cluster 2
Abi1	MmuEX0003242	30.99	38.3	8.05	27.19	34.9	29.2	60.69	57.16	62.01	56.53	50.57	58.94	Cluster 2
Abi3bp	MmuEX0003260	0.81	0	1.23	4.1	11.64	9.21	12.69	23.2	22.91	20.86	30.55	23.08	Cluster 2
Actn1	MmuEX0003624	32.69	20.45	23.71	26.05	25.05	27.35	49.44	49.34	56.86	50.05	42.46	45.81	Cluster 2
Azin2	MmuEX0003947	68.42	75.7	70.15	96.49	76.39	64.49	89.74	91.04	87.63	97.47	97.22	89.72	Cluster 2
Azin2	MmuEX0003948	44.88	57.45	55.06	81.82	65.77	44.83	87.88	84.42	77.14	92.22	93.88	79.28	Cluster 2
Ano1	MmuEX0005240	45.29	56.52	38.79	41.09	49.33	46.3	61.58	54.84	68.91	69.57	71.9	62.45	Cluster 2
Apbb2	MmuEX0005530	68.26	72.16	67.08	100	100	72.13	95.62	96.21	91.68	83.72	100	100	Cluster 2
Arfip1	MmuEX0005740	16.18	8.13	12.06	17.86	8	12.87	58.6	43.59	58.84	63.7	59.11	46.53	Cluster 2
Arhgap12	MmuEX0005785	27.16	19.46	27.32	36.28	35.99	45.31	85.41	85.65	100	62.95	77.69	70.77	Cluster 2
Arhgef1	MmuEX0005927	9.76	13.55	9.19	4.77	4.85	5.48	38.5	37.77	36.51	44.08	31.4	32.27	Cluster 2
Arhgef1	MmuEX0005935	0.82	0	0	1.63	3.3	0.52	9.64	10.65	22.32	24.25	19.33	19.91	Cluster 2
Arhgef40	MmuEX0006041	65.41	68.22	76.14	91.79	78.31	72.47	79.08	90.94	88.86	93.01	91.35	93.67	Cluster 2
Atg4c	MmuEX0006659	100	90.77	86.89	75.76	69.7	62.86	100	82.14	80.25	89.83	94.94	77.78	Cluster 2
Atg4c	MmuEX0006661	100	100	100	82.22	80.49	80	100	93.1	100	100	95	88.31	Cluster 2
Baiap2	MmuEX0007650	6.08	7.13	12.26	29.39	14.83	19.06	27.54	33.98	37.5	46.45	48.9	24.01	Cluster 2
Baz2b	MmuEX0007718	63.22	49.25	56.96	53.85	80.33	87.69	72.97	68	84	88	87.88	92.79	Cluster 2
Bcor	MmuEX0007882	41.58	30.57	35.48	39.1	41.51	50	49.41	51.15	56.45	78.64	57.95	68.47	Cluster 2
Bicc1	MmuEX0007963	26.14	32.28	31.16	11.78	17.86	25.81	32.71	43.5	42.28	29.86	39.85	27.66	Cluster 2
Bnip2	MmuEX0008099	18.76	10.45	12.16	20.3	16.81	16.64	37.29	36.97	39.26	41.92	37.9	39.07	Cluster 2
C330018D20Rik	MmuEX0008561	84.99	86.17	100	42.04	88.77	72.94	60.5	68.22	74.9	85.79	100	96.35	Cluster 2
Ccdc88c	MmuEX0009979	0	0	2.44	5.75	1.78	3.57	15.62	31.03	21.21	31.31	26.32	41.46	Cluster 2
Cdc14b	MmuEX0010333	44.44	13.31	17.43	60.87	34.47	38.6	43.48	56.14	53.19	100	47	46.4	Cluster 2
Cdk11b	MmuEX0010539	31.29	28.25	33.88	28.38	33.33	22.22	55.79	51.91	55.67	59.68	23.42	54.51	Cluster 2
Clk4	MmuEX0011727	12.93	24.53	24.2	14.44	39.24	24.18	40	22.99	22.39	36.43	50	53.67	Cluster 2
Col13a1	MmuEX0012146	76.07	71.52	74.6	69.32	69.99	64.29	93.81	88.19	90.22	87.96	82.77	91.44	Cluster 2
Col13a1	MmuEX0012150	38.07	39.53	37.84	26.64	25.95	24.7	83.75	84.17	84.94	90.72	86.97	97.46	Cluster 2
Commd6	MmuEX0012381	81.03	48.24	76.19	88.76	89.96	91.82	99.35	84.31	96.31	77.53	88.89	91.23	Cluster 2
Crlf1	MmuEX0012750	77.12	83.28	72.89	72.47	72	72.09	89.38	94.07	89.74	84.25	90.33	89.23	Cluster 2
Csnk1d	MmuEX0012919	55.99	50.19	54.83	53.98	55.57	52.88	69.24	67.78	69.15	71.66	68.83	70.45	Cluster 2
Mia2	MmuEX0013003	3.02	5.73	17.4	21.29	28.35	14.93	68.76	55.76	51.62	55.81	53.84	42.5	Cluster 2
Ctnnd1	MmuEX0013081	46.14	44.05	45	49.71	48.37	49.95	60.1	60.59	59.6	54.17	54.83	61.1	Cluster 2
Ctsa	MmuEX0013104	56.41	38.14	62.09	37.23	62.76	47.71	86.83	71.43	86.3	73.33	70.2	73.06	Cluster 2
Szrd1	MmuEX0013584	23.27	20.84	20.81	14.75	17.97	25.8	34.47	40.24	32.8	49.62	41.82	39.71	Cluster 2
Ddx50	MmuEX0014134	22.45	30.34	19.01	29.71	31.49	26.21	59.41	64.29	56.38	60.48	43.52	49.02	Cluster 2
Epb41	MmuEX0016979	24.83	21.02	19.89	20.99	18.24	17.54	51.84	36.07	45.5	49.29	36.11	46.05	Cluster 2
Epb41l2	MmuEX0016999	8.72	8.1	7.76	13.25	18.21	10.44	20.56	22.29	22.41	24.58	21.17	25.02	Cluster 2
Etl4	MmuEX0017442	3.23	0	5.56	0	0	10.84	29.85	27.56	28.06	40.59	31.43	19.61	Cluster 2
Fam193b	MmuEX0018221	25.67	29.93	34.04	8.64	14.25	16.65	28.82	38.5	30.21	30.83	40.83	40.83	Cluster 2
Fam193b	MmuEX0018222	10.7	26.55	17.32	13.25	15.79	26.22	18.33	37.15	23.39	41.59	41.48	43.38	Cluster 2
Fam193b	MmuEX0018223	77.86	80.25	86.96	44.17	56.39	70.62	80.33	73.23	80.35	92.15	88.03	84.35	Cluster 2
Fam193b	MmuEX0018224	78.84	77.24	88.67	66.59	75.5	76.51	83.66	80.56	84.17	94.29	91.33	94.73	Cluster 2
Fgfr3	MmuEX0019170	58.79	58.17	49.28	38.04	48.31	51.38	78	74.53	77.93	70.32	59.3	77.97	Cluster 2
Gatad2a	MmuEX0020136	87.3	82.24	88.6	53.38	80.84	70.74	95.03	93.92	87.47	90.95	95.29	92.62	Cluster 2
Gpm6b	MmuEX0021614	66.02	59.77	67.5	84.68	80.58	69.6	84.99	85.88	81.63	82.58	92.18	87.12	Cluster 2
Gtf2i	MmuEX0022113	58.25	60.76	55.03	58.07	53.54	54.04	75.92	81.56	74.53	67.83	69.69	61.55	Cluster 2
Patj	MmuEX0024119	76.37	61.72	44.58	47.54	68.48	32.96	72.62	100	100	100	94.65	77.81	Cluster 2
Inf2	MmuEX0024140	33.33	55.29	55.32	68.09	71.43	77.08	85.84	91.3	81.4	76.92	92.41	58.1	Cluster 2
Inpp4a	MmuEX0024183	41.07	5.08	14.6	28.39	65.36	54	42.07	74.77	36.76	87.13	60.84	72.58	Cluster 2
Insr	MmuEX0024247	7.1	5.87	1.61	27.2	20.67	19.66	46.91	35.52	25.48	31.37	36.75	33.93	Cluster 2
Kdm1a	MmuEX0025261	47.14	79.9	56.69	40.35	54.81	53.51	79.14	83.74	78.12	60.34	60.34	70.93	Cluster 2
Kidins220	MmuEX0025396	66.79	71.74	67.1	50.72	81.28	71.08	83.87	91.59	87.99	90.59	84.19	84.69	Cluster 2
Kif13a	MmuEX0025416	77.55	34.23	66.21	61.95	58.79	55.11	93.32	79.55	79.45	77.64	81.01	80.8	Cluster 2
Krit1	MmuEX0025921	79.72	67.9	67.46	100	96.39	92.98	95.8	90.8	95.51	93.98	87.13	88.72	Cluster 2
Ktn1	MmuEX0025961	73.75	56.45	58.25	63.42	69.08	60.3	45.52	55.92	39.66	64.98	73.82	62.9	Cluster 2
Ktn1	MmuEX0025962	15.49	23.67	21.13	23.98	18.29	22.92	49.29	60.9	49.53	54.48	28.97	47.04	Cluster 2
Ktn1	MmuEX0025963	27.96	66.82	38.18	33.03	28.64	32.82	56.67	74.76	62.42	63.64	68.49	66.49	Cluster 2
Lcorl	MmuEX0026237	88.71	88.02	74.83	51.79	56.47	57.84	100	82.61	91.3	78.26	92.77	81.31	Cluster 2
Llgl2	MmuEX0026553	76.16	86.13	79.67	63.29	74.75	70.72	87.84	80.61	85.76	93.7	90.24	87.71	Cluster 2
Lta4h	MmuEX0027232	50.64	53.39	47.12	52.05	41.59	44.13	65.24	67.84	68.85	67.57	78.75	72.45	Cluster 2
Ltbp3	MmuEX0027268	20.65	13.9	14.12	17.19	22.3	14.88	35.26	30	29.63	32.19	32.03	27.37	Cluster 2
Luc7l	MmuEX0027311	22.33	24.04	13.4	22	33.15	32.17	51.66	47.93	46.36	66.04	47.32	55.68	Cluster 2
Map3k10	MmuEX0027704	62.96	83.14	58.38	52.17	43.23	54.68	79.23	81.97	71.69	88.28	83.07	84.47	Cluster 2
Map4k3	MmuEX0027789	35.37	30.14	26.93	25.68	35.84	37.46	61.32	57.12	61.32	56.14	47.67	60.64	Cluster 2
Mdm1	MmuEX0028322	18.08	21.2	26.83	31.66	27.52	38.37	65.47	32.36	38.46	58.93	46.04	65.32	Cluster 2
Med15	MmuEX0028506	78.35	79.4	62.26	62.86	66.32	60.29	92.46	82.09	85.13	70.97	78.96	78.36	Cluster 2
Afdn	MmuEX0029239	46.71	12.88	63.42	52.97	45.35	37.69	87.77	85.78	89.91	78.52	83.11	79.28	Cluster 2
Mtmr3	MmuEX0030089	30.98	30.18	27.21	52.82	35.22	36.55	58.26	49.58	47.9	73.27	55.3	49.5	Cluster 2
Myo5a	MmuEX0030527	23.53	78.67	32.65	32.08	30.12	28.89	44.93	70.37	78.57	64.1	53.33	61.54	Cluster 2
Nav2	MmuEX0030954	0	0	76.92	0	55.56	0	20.23	0	63.13	54.4	80.33	22.01	Cluster 2
Nav2	MmuEX0030958	49.46	59.46	78.98	41.33	56.56	16.44	32.05	61.96	59.27	81.1	81.37	69	Cluster 2
Nav2	MmuEX0030959	54.57	58.43	75.64	36.05	58.19	32.97	49.04	77.94	79.6	90.96	85.55	83.65	Cluster 2
Nexn	MmuEX0031533	62.92	55.14	51.63	38.08	35.79	41.82	67.98	62.77	65.27	63.3	58.76	70.11	Cluster 2
Nktr	MmuEX0031809	35.88	41.24	42.8	32.08	23.69	20.34	67.16	57.43	78.18	45.46	61.45	36.84	Cluster 2
Palm	MmuEX0033522	21.69	28.6	20.32	18.85	25.66	30.89	76.19	83.62	75.3	64.97	80.23	81.96	Cluster 2
Papola	MmuEX0033600	52.91	51.27	53.41	55.11	61.1	62.32	87.38	84.14	80.32	92.53	84.41	78.41	Cluster 2
Pecam1	MmuEX0034408	75.68	63.83	74.73	66.53	68.24	73.81	84.53	87.62	86.87	86.54	87.96	89.62	Cluster 2
Picalm	MmuEX0035018	25.6	23.72	14.38	17.39	27.49	18.7	36.01	35.7	29.57	41.1	41.31	33.75	Cluster 2
Pkp4	MmuEX0035468	85.18	79.52	73.26	80.76	85.04	78.36	99.52	94.84	93.83	97.13	93.87	94.05	Cluster 2
Plod2	MmuEX0035870	48.78	49.39	43.43	37.99	50.5	46.93	82.1	89.51	81.82	82.39	75.76	81.82	Cluster 2
Ppfibp1	MmuEX0036531	15.61	5.4	15.74	30.2	14.58	23.6	31.33	30.05	48.57	36.29	28.62	33.65	Cluster 2
Ppfibp1	MmuEX0036533	31.31	22.97	27.26	30.12	29.09	25.37	58.11	47.72	56.86	64.17	44.06	55.44	Cluster 2
Pphln1	MmuEX0036552	7.93	2.6	6.25	6.02	24.4	11.74	46.67	46.03	23.44	40.89	59.09	37.76	Cluster 2
Ppp3cb	MmuEX0036790	58.94	40.74	44.57	44.29	56.99	40.87	60.21	54.54	66.58	68.63	73.83	72.27	Cluster 2
Rai1	MmuEX0038586	64.16	51.03	66.14	64.77	74.9	64.94	74.45	81.84	87.31	83.57	81.41	84.75	Cluster 2
Ralgapa1	MmuEX0038609	33.33	42.11	31.58	20.35	21.21	18.6	58.18	64.1	45.6	78.79	42.22	68.81	Cluster 2
Rassf1	MmuEX0038940	54.38	43.62	49.79	49.14	66.21	56.64	78.25	79.93	84.7	64.74	75.25	73.82	Cluster 2
Rbm26	MmuEX0039116	56.98	48.92	63.44	43.24	55.65	58.33	80.11	87.8	86.84	78.29	69.74	84.94	Cluster 2
Rbm39	MmuEX0039147	17.17	19.54	17.39	12.15	16.07	18.92	38.03	37.15	34.99	26.8	32.1	36.4	Cluster 2
Rnf144a	MmuEX0040043	35.12	34.84	27.38	37.34	37.33	27.89	54.87	51.95	56.15	41.44	39.41	48.4	Cluster 2
Rnps1	MmuEX0040247	69.84	67.62	78.15	59.17	59.32	61.78	66.83	79.44	81.91	76.45	87.35	80.96	Cluster 2
Samhd1	MmuEX0040961	6.19	11.7	16.39	22.37	25.04	12.09	42.51	47	44.51	48.23	49.72	41.53	Cluster 2
Senp6	MmuEX0041679	34.25	28.18	31.86	52.51	44.87	45.05	61.8	62.97	67.43	77.41	75.73	75.51	Cluster 2
Slain2	MmuEX0042523	36.33	39.04	29.93	41.75	38.84	35.12	70.77	77.22	76.02	68.94	66.49	70.39	Cluster 2
Slc25a38	MmuEX0042914	14.83	27.63	30.07	28.57	19.35	29.56	39.13	46.34	53.85	43.33	41.18	41.88	Cluster 2
Slc2a4	MmuEX0043035	92.96	68.76	59.21	77.14	53.52	71.56	83.61	100	91.25	96.55	88.53	100	Cluster 2
Slc39a13	MmuEX0043286	71.43	74.57	65.12	62.25	63	54.28	85.46	82.83	93.13	98.66	82.07	77.29	Cluster 2
Slu7	MmuEX0043737	30.26	16.77	23	20.73	30.52	26.01	48.02	37.5	54.87	29.27	50.47	43.96	Cluster 2
Smc5	MmuEX0043868	41.4	16.67	25.84	23.94	35.54	26.67	45.86	53.06	57.04	67.74	52.48	55.74	Cluster 2
Smpd4	MmuEX0043993	29.91	17.93	24.72	24.66	16.03	17.7	51.47	47.66	30.88	51.39	49.02	41.87	Cluster 2
Spag9	MmuEX0044511	47.68	57.08	56.23	63.93	75.66	67.27	84.38	87.31	83.97	80.37	75.52	80.07	Cluster 2
Srsf4	MmuEX0044994	15.93	13.47	15.38	10.06	13.71	9.67	24.42	37.7	36.47	24.66	25.9	20.06	Cluster 2
Srsf4	MmuEX0044995	16.54	15.74	21.72	8.31	17.41	15.67	29.85	38.61	38.51	30.38	24.66	27.33	Cluster 2
Syne1	MmuEX0045949	43.91	22.73	22.21	57.49	55.19	47.43	100	100	88	91.57	59.25	92.34	Cluster 2
Syne2	MmuEX0045967	57.41	50.32	70.21	37.02	25	45.45	47.44	62.57	58.17	50.79	55.95	61.8	Cluster 2
Taz	MmuEX0046359	40.74	49.5	27.7	23.86	47.76	41.78	57.27	71.72	62.45	59.83	57.38	70.04	Cluster 2
Tbc1d1	MmuEX0046378	6.07	9.56	6.34	5.6	8.42	5.01	25.65	26.32	20	18.03	15.36	24.82	Cluster 2
Tbc1d9b	MmuEX0046525	87.59	89.28	80.71	75.69	74.94	84.41	92.3	93.67	97.57	88.77	88.94	92.78	Cluster 2
Tcf7	MmuEX0046681	8.53	6.93	6.35	10.2	8.63	5.82	20.7	29.19	28.22	37.58	38.26	23.13	Cluster 2
Tcf7l2	MmuEX0046686	37.14	20.83	55.56	41.18	20	17.65	30.23	63.64	60.87	79.17	55.56	56.92	Cluster 2
Tead1	MmuEX0046858	33.5	7.58	9.04	30.97	41.18	51.87	71.38	63.61	54.47	62.36	71.97	63.7	Cluster 2
Tekt1	MmuEX0046918	66.67	80	69.23	93.44	83.91	79.71	100	100	97.01	93.88	97.39	95.32	Cluster 2
Tgfbr2	MmuEX0047113	23.44	31.79	24.61	16.33	25.04	29.8	44.73	39.74	44.92	37.85	37.62	40.81	Cluster 2
Tk2	MmuEX0047409	25.24	43.48	25.45	26	46.34	21.47	62.69	61.98	63.4	41.46	51.94	59.46	Cluster 2
Tle1	MmuEX0047421	95.78	97.7	97.65	80.26	87.09	74.5	96.69	100	96	100	99.32	95.1	Cluster 2
Tmem164	MmuEX0047800	46.06	56.19	44.02	57.6	42.26	45.12	75.9	55.24	59.07	84.72	67.44	81.79	Cluster 2
Tnrc6a	MmuEX0048382	64.53	64.36	55.93	88.04	77.33	90.26	100	81.63	79.5	91.03	96.88	92.46	Cluster 2
Tpm1	MmuEX0048595	2.69	2.17	4.21	5.37	5.69	4.94	21.6	15.7	16.44	24.09	18.34	23.26	Cluster 2
Tpm1	MmuEX0048598	75	77.61	61.37	66.61	65.62	67.69	80.22	84.67	85.03	86.17	84.33	81.72	Cluster 2
Tsc2	MmuEX0049265	17.26	10.48	6.35	11.25	19.3	12.17	28.12	34.78	35.89	32.62	28.65	44.36	Cluster 2
Ttc3	MmuEX0049510	43.35	45.19	43.44	36.7	43.43	47.11	76.29	67.19	68.91	59.86	64.66	66.91	Cluster 2
Ubn1	MmuEX0050277	45.42	41.83	33.2	21.67	40.78	46.99	59.81	63.75	65.9	61.13	67.2	48.66	Cluster 2
Wnk1	MmuEX0052218	79.23	60.77	73.13	90.22	88.47	81.87	95.52	97.31	94.85	96.91	91.76	92.23	Cluster 2
Yap1	MmuEX0052491	25.29	26.59	24.43	34.94	31.13	30.24	46.11	38.94	40.74	44.63	41.79	43.95	Cluster 2
Ythdf3	MmuEX0052600	17.5	12.45	19.78	22.67	32.32	30.47	46.33	48.24	42.86	30.13	39.67	49.19	Cluster 2
Zfp120	MmuEX0053031	85.02	67.29	59.92	100	68.54	100	67.84	44.85	49.3	83.87	76.82	81.77	Cluster 2
Zscan26	MmuEX0053075	77.78	60.98	71.72	62.5	30.16	39.58	82.76	67.03	87.39	69.89	85.96	74.24	Cluster 2
Zfp644	MmuEX0053517	11.37	15.11	2.47	7.89	24.79	31.83	46.43	47.54	29.95	62.95	16.38	86.76	Cluster 2
Zfp655	MmuEX0053537	13.04	13.27	7.56	12.59	19.61	12.59	18.37	29.52	42.54	43.33	43.35	36.25	Cluster 2
Zfp746	MmuEX0053597	76.52	98.31	87.02	78.14	78.3	82.12	98.82	97.39	97.99	91.36	96.31	96.74	Cluster 2
Zfp827	MmuEX0053647	27.31	10.81	24.14	60.65	38.58	23.45	62.62	67.37	44.57	60.61	83.37	64.61	Cluster 2
Zfp951	MmuEX0053727	40.71	3.35	47.99	53.23	51.91	57.15	33.32	66.06	41.23	77.75	59.24	96.13	Cluster 2
Cirbp	MmuEX1006858	73.86	82.95	72.49	72.55	66.1	68.07	86.2	79.56	87.33	91.87	82.96	92.42	Cluster 2
Cr1l	MmuEX1007468	33.53	46.85	26.42	33	57.28	59.06	58.05	54.42	50.37	52.77	71.45	58.32	Cluster 2
Mical3	MmuEX1017231	15.35	40.31	12.72	10.25	52.45	31.16	71.9	93.25	95.88	65.65	90.11	97.36	Cluster 2
Tinag	MmuEX6067347	73.06	90.23	55.78	62.33	51.7	53.5	76.38	88.89	70.87	86.82	87.08	86.79	Cluster 2
Cnppd1	MmuINT0001713	19.54	23.42	14.13	21.89	38.6	17.8	44.82	41.6	49.5	43.92	40.23	48.7	Cluster 2
Actc1	MmuINT0010364	0.13	0.06	0	1.27	0.38	0.34	32.2	12.16	16.62	12.23	6.15	16.06	Cluster 2
Anks1	MmuINT0015856	9.73	9.88	21.87	4.86	6.62	9.31	23.04	29.58	27.68	15.24	16.53	24.72	Cluster 2
Ankzf1	MmuINT0015936	21.13	14.67	38.03	14.81	20.79	22.22	25.93	44.44	34.02	48.39	79.59	56.86	Cluster 2
Focad	MmuINT0023469	3.53	13.29	15.86	15.26	18.74	12.66	55.21	35.49	42.55	46.96	35.71	42.29	Cluster 2
Cav1	MmuINT0029667	6.84	7.82	8.58	5.24	6.59	6.3	13.34	12.59	13.89	17	19.34	19.03	Cluster 2
Ccdc86	MmuINT0031320	0.36	2.63	0	0	0	3.45	21.24	17.17	27.41	7.14	12.89	19.77	Cluster 2
Cep78	MmuINT0034939	0	0	2.41	0	0	0	36.36	36.36	16.07	23.46	15.15	30.77	Cluster 2
E2f2	MmuINT0054696	8.93	3.53	6.19	6.9	7.91	5.26	39.35	22.08	54.64	20	13.25	36.36	Cluster 2
Eftud2	MmuINT0055745	2.18	1.28	1.98	3.68	2.53	2.05	19.54	20.24	18.83	13.21	6.43	17.15	Cluster 2
Eftud2	MmuINT0055747	0	1.9	1.51	1.49	4.03	1.17	14.09	19.74	20.63	14.08	3.68	18.39	Cluster 2
Vegfd	MmuINT0064554	20.07	18.79	23.33	22.28	27.85	28.47	42.63	37.73	39.38	47.05	34.41	38.37	Cluster 2
Hps3	MmuINT0078896	0	0	0	1.33	0	1.54	59.02	51.81	69.01	48.5	40.39	66.14	Cluster 2
Mthfd1	MmuINT0101740	0.87	0	1.97	1.96	1.3	1.5	26.22	25.65	26.41	10.07	21.76	24.79	Cluster 2
Ogt	MmuINT0113022	40.39	31.17	36	14.53	19.68	38.38	42.86	65.38	66.82	41.73	53.33	71.24	Cluster 2
Polr2b	MmuINT0123847	1.11	0.45	1.02	1.5	3.73	2.21	39.99	32.93	34.9	32.97	32.54	34.59	Cluster 2
Psd	MmuINT0127655	6.67	12.78	11.93	13.04	27.54	6.67	62.79	39.13	47.62	56.16	26.15	41.67	Cluster 2
Psd	MmuINT0127657	25.9	6.22	16.64	14.96	17.36	8.78	42.23	48.2	61.74	38.28	41.41	33.78	Cluster 2
Pusl1	MmuINT0129794	42.42	12.58	52.73	3.57	16.5	20.39	53.12	46.34	38.71	38.46	56.41	54.76	Cluster 2
Rassf1	MmuINT0132269	0.77	2.94	3	6.61	8.07	3.43	17.72	17.12	23.18	24.84	20.44	20.44	Cluster 2
Sema4d	MmuINT0141149	0	0	4.76	0	0	2.27	21.21	1.49	18.75	28.09	18.06	31.82	Cluster 2
Sfi1	MmuINT0142445	0	0	0	0	0	0	77.75	46.23	19	37.48	20.09	28.57	Cluster 2
Thyn1	MmuINT0160057	10.41	9.37	19.72	20.04	18.32	27.11	42.22	27.44	43.21	33.56	54.65	60.8	Cluster 2
Tsr1	MmuINT0166780	21.92	30.63	19.63	39.85	26.18	24.78	61.63	53.86	58.62	47.21	49.54	51.39	Cluster 2
Tusc2	MmuINT0168331	11.26	11.97	9.7	6.6	12.46	17.18	45.2	35.6	43.33	33.33	35.4	31.63	Cluster 2
Vcan	MmuINT0172768	3.05	7.35	3.33	3.72	4.09	2.46	23.08	25.87	33.45	17.3	20.45	15.13	Cluster 2
Wdr24	MmuINT0175066	19.69	0	11.11	20.99	9.52	36.26	41.54	31.25	35.71	14.75	26.44	20	Cluster 2
Xrcc3	MmuINT0176986	8.74	10.84	23.33	9.09	17.95	22.45	36.59	55	64.29	25.71	3.45	83.67	Cluster 2
Xrcc3	MmuINT0176987	24.44	5.95	14.58	14.29	17.32	6.92	64.04	83.48	53.9	33.63	43.49	38.83	Cluster 2
Car14	MmuINT1006082	18.99	42.53	30	37.7	39.78	41.46	56.67	61.34	67.8	53.85	55.56	66.99	Cluster 2
Ccdc66	MmuINT1006324	49.9	39.31	28.5	47.59	42.74	37.14	64.81	67.22	57.52	86.51	69.39	63.41	Cluster 2
Chtop	MmuINT1007179	31.88	30.35	32.7	41.29	38.78	39.31	47.36	50.94	48.26	39.12	38.89	39.74	Cluster 2
Ddx17	MmuINT1008420	22.43	19.96	19.62	4.08	6.47	7.35	14.66	28.15	27.3	23.31	19.39	28.53	Cluster 2
Eif2b4	MmuINT1009395	20.3	15.56	21.89	44.64	37.45	17.54	29.35	30.94	43.36	42.93	40.31	49.07	Cluster 2
Frmd4a	MmuINT1010481	32.79	10.77	35.35	68.29	43.24	41.18	44.83	39.33	42.34	58.49	61.82	55.32	Cluster 2
Hnrnpf	MmuINT1020772	49.14	40.77	46.56	56.64	49.5	52.96	69.82	64.09	74.85	65.97	65.3	74.13	Cluster 2
Nup62	MmuINT1024691	35.41	27.01	30.66	38.28	30.78	24.38	48.88	48.81	53.51	58.09	52.76	55.43	Cluster 2
Ppp1r18	MmuINT1027281	34.41	30.4	47.2	32.01	36.8	37.36	60.33	68.72	55.2	52.27	49.83	53.9	Cluster 2
Purg	MmuINT1027830	18.4	13.73	31.65	9.86	10.34	15.87	50	36.17	39.68	12	14.29	44.26	Cluster 2
Tctn1	MmuINT1032859	39.15	12.17	27.84	16.32	21.26	15.86	56.83	45.28	46.36	70.88	49.85	38.56	Cluster 2
Tsr1	MmuINT1034007	11.41	14.01	18.12	16.21	10.46	9.31	43.38	35.38	40.48	41.64	33.37	35.84	Cluster 2
