# Supplementary material for: Aerocyte specification and lung adaptation to breathing is dependent on alternative splicing changes
Source: Life Sci Alliance. 2022 Oct 11;5(12):e202201554. doi: 10.26508/lsa.202201554 (PMC9554796; doi:10.26508/lsa.202201554)
Supplement: Supplementary file 6 [file LSA-2022-01554_TableS6.xlsx]

## Sheet: Table S6
Table S6. Enriched KEGG pathway terms for DAS events occurring in non-differentially expressed genes
Category	Term	Count	%	PValue	-LOG10(pvalue)	List Total	Pop Hits	Pop Total	Fold Enrichment	Bonferroni	Benjamini	FDR	Genes
KEGG_PATHWAY	mmu04390:Hippo signaling pathway	10	3.38983	0.00167497	2.77599	107	136	5203	3.57545	0.249233	0.0954734	0.0954734	SMAD2, YAP1, TCF7L2, RASSF1, PATJ, TCF7, CSNK1D, TEAD1, TGFBR2, LLGL2
KEGG_PATHWAY	mmu04530:Tight junction	8	2.71186	0.000700183	3.15479	107	74	5203	5.25688	0.112878	0.0598656	0.0598656	MAGI1, AFDN, PATJ, ACTN1, MYH11, AMOTL1, MPDZ, LLGL2
KEGG_PATHWAY	mmu04520:Adherens junction	10	3.38983	1.11838e-05	4.95141	107	71	5203	6.84876	0.00191061	0.00191243	0.00191243	SMAD2, TCF7L2, AFDN, INSR, ACTN1, CTNND1, TCF7, BAIAP2, TGFBR2, FGFR1
