# Supplementary material for: Aerocyte specification and lung adaptation to breathing is dependent on alternative splicing changes
Source: Life Sci Alliance. 2022 Oct 11;5(12):e202201554. doi: 10.26508/lsa.202201554 (PMC9554796; doi:10.26508/lsa.202201554)
Supplement: Supplementary file 7 [file LSA-2022-01554_TableS7.xlsx]

## Sheet: Table S7
Table S7. RNA-binding motifs enriched in in events that undergo DAS between E18.5 and P5
GENE NAME	CISBP_MOTIF_ID	MOTIF REGEXP	RESULT	PVALUE	REGION	EVENT	RBP_DGE
hnrnpa1	M023	[A|G|T]TAGGG[A|T]	enhanced>unregulated ***	0.0001999800019998	upstream	intron	1
tbg972.3.4300	M189	CAT[A|T]GT[A|G|T]	enhanced>unregulated ***	0.0001999800019998	upstream	intron	0
eif4b	M292	[G|C]T[C|T]GGA[A|C]	enhanced>unregulated ***	0.0002999700029997	upstream	intron	0
cg14718	M006	CAGA[G|T][C|G|T]	enhanced>unregulated ***	0.0007999200079992	upstream	intron	0
pchas	M183	C[C|T][A|T][G|T]CAC	enhanced>unregulated ***	0.0008999100089991	upstream	intron	0
snrpb2	M319	ATTGCAC	enhanced>unregulated ***	0.0008999100089991	downstream	intron	0
rbm4	M109	GCGCG[G|C]G	enhanced<unregulated ***	0.0008999100089991	upstream	intron	0
amel4	M119	[G|C]GCGCG	enhanced<unregulated ***	0.0009999000099989999	upstream	intron	0
hnrnpcl1	M150	TTTTTT[C|G|T]	enhanced>unregulated **	0.0010998900109989	downstream	exon	0
pabpc3	M144	[A|G]AAAAC[A|C]	silenced<unregulated **	0.0011998800119988	upstream	exon	0
mbnl1	M320	[C|T][C|T][C|T]GCT[G|T][C|T][C|T]GC[C|T]	silenced>unregulated **	0.0012998700129987	upstream	exon	0
hnrnpcl1	M158	[A|C|T]TTTTT[G|T]	enhanced>unregulated **	0.0015998400159984	downstream	exon	0
eif2s1	M231	[A|T]GCATG	enhanced>unregulated **	0.0015998400159984	upstream	intron	0
ge15305	M009	[C|G|T][C|G|T]GCGTG	enhanced<unregulated **	0.0016998300169983	upstream	intron	0
rbm4	M050	GCGCG[G|C][G|C]	enhanced<unregulated **	0.0016998300169983	upstream	intron	0
cpeb4	M120	[G|T]TTT[G|T][G|T][G|T]	enhanced>unregulated **	0.0021997800219978	downstream	exon	1
qk	M046	ACTAAC[A|C|G]	silenced>unregulated **	0.0023997600239976	upstream	exon	0
rbm8a	M054	[A|G][C|T]GCGC[C|G|T]	enhanced<unregulated **	0.0024997500249975	upstream	intron	0
snrpb2	M136	T[A|T]GCAC	enhanced>unregulated **	0.0025997400259974	upstream	intron	0
pprc1	M044	[G|C][G|C]GCGC[G|C]	enhanced<unregulated **	0.0027997200279972	upstream	intron	0
srsf2	M274	GTTCGAGTA	silenced>unregulated **	0.0027997200279972	upstream	intron	0
eif4b	M292	[G|C]T[C|T]GGA[A|C]	enhanced<unregulated **	0.0030996900309969	downstream	exon	0
fus	M018	CGCGC	silenced>unregulated **	0.0036996300369963	downstream	intron	0
qk	M113	ACTAAC[A|C|G]	silenced>unregulated **	0.0036996300369963	upstream	exon	0
hnrnpa1	M024	[A|G|T]TAGGG[A|T]	enhanced>unregulated **	0.0045995400459954	upstream	intron	1
smp	M063	ACTAA[C|T][A|C|G]	silenced>unregulated **	0.004999500049995	upstream	intron	0
qk	M113	ACTAAC[A|C|G]	silenced>unregulated **	0.0058994100589941	upstream	intron	0
srsf9	M333	AGGA[C|T]	enhanced<unregulated **	0.0060993900609939	upstream	exon	0
qk	M046	ACTAAC[A|C|G]	silenced>unregulated **	0.0062993700629937	upstream	intron	0
ga21193-ra	M094	[A|G|T]CGCGCG	silenced>unregulated **	0.0066993300669933	downstream	intron	0
pabpc3	M275	AAAAA	silenced>unregulated **	0.0072992700729927	upstream	intron	0
msi2	M040	TAGT[A|T][A|G]G	enhanced>unregulated **	0.0073992600739926	upstream	intron	0
ga21193-ra	M094	[A|G|T]CGCGCG	enhanced<unregulated **	0.0074992500749925	upstream	intron	0
gf17368	M093	[A|G]GTAGGG	enhanced>unregulated **	0.0075992400759924	upstream	intron	0
cpeb4	M149	TTTTTT	enhanced>unregulated **	0.0075992400759924	downstream	exon	1
csda	M250	TAACATC	enhanced<unregulated **	0.0077992200779922	downstream	intron	0
sfrs3	M056	[A|T]CAAC[A|G][A|G]	silenced<unregulated **	0.0082991700829917	downstream	exon	0
fus	M018	CGCGC	silenced>unregulated **	0.0092990700929907	downstream	exon	0
u2af2	M077	TTTTT[C|T]C	enhanced>unregulated **	0.0095990400959904	downstream	exon	0
fus	M018	CGCGC	enhanced<unregulated **	0.0097990200979902	upstream	intron	0
hnrnpa1	M022	[A|G|T]TAGGG[A|T]	enhanced>unregulated *	0.0115988401159884	upstream	intron	1
matr3	M036	[A|C]ATCTT[A|G]	silenced>unregulated *	0.0116988301169883	downstream	intron	0
tvag	M222	A[C|T]CATG[A|G|T]	enhanced>unregulated *	0.011998800119988001	upstream	intron	0
rbm24	M240	[A|T]GTGTG	enhanced>unregulated *	0.0124987501249875	downstream	intron	0
elavl1	M108	TT[A|T]GTTT	enhanced>unregulated *	0.0125987401259874	downstream	exon	0
rbm4	M109	GCGCG[G|C]G	silenced>unregulated *	0.0126987301269873	downstream	intron	0
snrpb2	M348	AGGAGAT	enhanced<unregulated *	0.0137986201379862	downstream	exon	0
sart3	M062	A[A|G]AAAA[A|C]	silenced<unregulated *	0.013998600139986	upstream	exon	1
snrpb2	M348	AGGAGAT	enhanced>unregulated *	0.0146985301469853	upstream	intron	0
rbm6	M161	[A|C|T]ATCCA[A|G]	enhanced>unregulated *	0.014998500149985	upstream	intron	0
srsf1	M273	ACGCGCA	enhanced<unregulated *	0.0151984801519848	upstream	intron	0
pabpc3	M144	[A|G]AAAAC[A|C]	silenced>unregulated *	0.0158984101589841	upstream	intron	0
rbm24	M238	[G|T][A|T]GTGTG	enhanced>unregulated *	0.0161983801619838	upstream	intron	0
khdrbs2	M176	[A|G]ATAAA[A|C]	silenced>unregulated *	0.0166983301669833	downstream	intron	0
pabpc3	M146	A[A|G]AAAA[A|C]	silenced<unregulated *	0.0166983301669833	upstream	exon	0
qk	M046	ACTAAC[A|C|G]	enhanced<unregulated *	0.0167983201679832	downstream	intron	0
rbm24	M170	[A|T]GTGTG[A|G|T]	enhanced>unregulated *	0.0174982501749825	upstream	intron	0
cucsa.123510	M199	TGTTTT[A|G|T]	silenced>unregulated *	0.0175982401759824	downstream	exon	0
snrpb2	M345	G[A|T]T[A|T]CCTGCTA	silenced>unregulated *	0.0178982101789821	upstream	intron	0
tbg972.3.3970	M200	GAAGG[A|G|T]	enhanced>unregulated *	0.0181981801819818	upstream	intron	0
pchas	M182	T[G|T]TTTT[G|T]	enhanced>unregulated *	0.0182981701829817	downstream	exon	0
csda	M254	[G|T]AACATCT	enhanced<unregulated *	0.0184981501849815	downstream	intron	0
pprc1	M044	[G|C][G|C]GCGC[G|C]	silenced>unregulated *	0.0185981401859814	downstream	intron	0
fmr1	M152	A[C|T]GAC[A|G]	silenced<unregulated *	0.0185981401859814	downstream	intron	0
cnot4	M008	A[G|C]ACA[A|C|T][A|T]	silenced<unregulated *	0.0191980801919808	upstream	exon	0
celf5	M117	[G|T]TG[G|T]TGT	enhanced>unregulated *	0.0198980101989801	upstream	intron	0
rbm4	M050	GCGCG[G|C][G|C]	silenced>unregulated *	0.0205979402059794	downstream	intron	0
amel4	M119	[G|C]GCGCG	silenced>unregulated *	0.0211978802119788	downstream	intron	0
srsf7	M071	ACGACG	silenced>unregulated *	0.0212978702129787	upstream	exon	0
hnrnpab	M210	[A|T][A|G]G[A|T]TAG	enhanced>unregulated *	0.0221977802219778	downstream	exon	0
zc3h10	M083	[G|C][G|C]AGCG[A|C]	silenced>unregulated *	0.0226977302269773	downstream	exon	0
ga21193-ra	M094	[A|G|T]CGCGCG	silenced>unregulated *	0.0231976802319768	downstream	exon	0
eif4b	M292	[G|C]T[C|T]GGA[A|C]	enhanced<unregulated *	0.0231976802319768	upstream	exon	0
mbnl1	M037	GCTTGC	silenced>unregulated *	0.0233976602339766	upstream	intron	0
zc3h10	M083	[G|C][G|C]AGCG[A|C]	enhanced<unregulated *	0.0242975702429757	upstream	intron	0
rbm8a	M054	[A|G][C|T]GCGC[C|G|T]	silenced>unregulated *	0.0248975102489751	downstream	exon	0
celf5	M178	TGTG[A|G|T][G|T]G	enhanced>unregulated *	0.0262973702629737	upstream	intron	0
srsf1	M105	GGA[G|C]G[A|G][A|C|G]	enhanced<unregulated *	0.0265973402659734	upstream	exon	0
gj19941	M133	ATAAT[A|T][A|C]	silenced>unregulated *	0.0266973302669733	upstream	intron	0
tbg972.11.1000	M214	[A|C|T]TTCAC[A|G]	enhanced<unregulated *	0.026997300269972997	downstream	exon	0
rbm8a	M054	[A|G][C|T]GCGC[C|G|T]	silenced>unregulated *	0.0270972902709729	downstream	intron	0
khdrbs2	M176	[A|G]ATAAA[A|C]	silenced>unregulated *	0.0274972502749725	upstream	intron	0
khdrbs2	M033	ATAAA[A|C|G]	silenced>unregulated *	0.0276972302769723	downstream	intron	0
g3bp2	M021	AGGAT[A|G|T][A|G]	enhanced>unregulated *	0.0284971502849715	upstream	intron	0
hnrnpcl1	M025	[A|C|T]TTTTT[G|T]	enhanced>unregulated *	0.0292970702929707	downstream	exon	0
tc00.1047053509965.180	M190	CT[G|T]TT[G|T][C|T]	enhanced>unregulated *	0.0293970602939706	downstream	exon	0
gd20735	M015	A[A|C|T]GGAC[A|G]	enhanced<unregulated *	0.0297970202979702	downstream	exon	0
u2af2	M078	TTTTT[C|T][C|T]	enhanced>unregulated *	0.0297970202979702	downstream	exon	0
taf15	M316	GGTG	silenced<unregulated *	0.0300969903009699	upstream	exon	1
cpeb4	M012	C[A|C|T]TTTTT	enhanced>unregulated *	0.0314968503149685	downstream	exon	1
dazap1	M013	TAG[G|T][A|T][A|T][A|G]	enhanced>unregulated *	0.0316968303169683	upstream	intron	0
srsf1	M106	AGGA[G|C][A|C]	enhanced>unregulated *	0.0322967703229677	upstream	intron	0
khdrbs1	M160	ATAAAA[A|C|G]	silenced>unregulated *	0.0332966703329667	upstream	intron	0
srsf1	M273	ACGCGCA	silenced>unregulated *	0.0335966403359664	downstream	intron	0
mgf001763m	M198	[C|T]TTTTTT	enhanced>unregulated *	0.0343965603439656	downstream	exon	0
vts1	M107	GCTGGC[G|C]	enhanced<unregulated *	0.034996500349964994	upstream	intron	0
qk	M262	.ACTAA[C|T]..TAA[C|T]	silenced>unregulated *	0.0350964903509649	upstream	intron	0
hnrnpa1	M022	[A|G|T]TAGGG[A|T]	silenced<unregulated *	0.0353964603539646	downstream	exon	1
hnrnpl	M027	A[A|C]A[C|T]A[A|C]A	silenced>unregulated *	0.0360963903609639	upstream	intron	0
aco1	M256	CAGTG.	enhanced>unregulated *	0.0366963303669633	upstream	intron	0
hnrnpl	M027	A[A|C]A[C|T]A[A|C]A	silenced<unregulated *	0.0371962803719628	upstream	exon	0
rbm24	M240	[A|T]GTGTG	enhanced>unregulated *	0.0372962703729627	upstream	intron	0
sf3b4	M205	[A|T]TGGAG	silenced<unregulated *	0.0373962603739626	downstream	exon	0
pprc1	M044	[G|C][G|C]GCGC[G|C]	silenced>unregulated *	0.0382961703829617	downstream	exon	0
taf15	M316	GGTG	enhanced<unregulated *	0.0382961703829617	upstream	exon	1
rbm24	M175	[A|T]G[A|T]GTG[A|G|T]	enhanced>unregulated *	0.0382961703829617	downstream	intron	0
csda	M082	AACA[A|T]C[A|G|T]	silenced>unregulated *	0.0386961303869613	upstream	intron	0
tbg972.11.1000	M214	[A|C|T]TTCAC[A|G]	enhanced>unregulated *	0.0387961203879612	upstream	intron	0
hnrnpa1	M023	[A|G|T]TAGGG[A|T]	silenced<unregulated *	0.0388961103889611	downstream	exon	1
sxl	M114	TTTTTTT	enhanced>unregulated *	0.0388961103889611	downstream	exon	0
cucsa.123510	M199	TGTTTT[A|G|T]	enhanced>unregulated *	0.038996100389961	downstream	exon	0
tcil3000.11.15930	M215	[A|T]GTAG[A|G][A|T]	enhanced<unregulated *	0.0390960903909609	downstream	exon	0
estext	M226	ACC[C|T][A|C]A	enhanced<unregulated *	0.0401959804019598	downstream	intron	0
srsf5	M126	GGA[G|C]G[A|G][A|C|G]	enhanced<unregulated *	0.0401959804019598	upstream	exon	0
srsf1	M103	GGAGGA	enhanced<unregulated *	0.0403959604039596	downstream	exon	0
ge14030	M343	[A|G]C[C|T][C|T]CTT[A|G][C|T][A|G]C	silenced>unregulated *	0.0408959104089591	downstream	intron	0
elavl2	M329	[AT][CT]T[CGT][AG][GT][AT][CGT][AGT]	enhanced>unregulated *	0.040995900409959	downstream	exon	1
qk	M113	ACTAAC[A|C|G]	enhanced>unregulated *	0.040995900409959	downstream	exon	0
cucsa.123510	M199	TGTTTT[A|G|T]	silenced>unregulated *	0.040995900409959	upstream	exon	0
gh17116	M091	G[G|T]TAGG[G|T]	enhanced>unregulated *	0.0425957404259574	upstream	intron	0
pabpc3	M349	AC[A|G|T]AA[C|T][A|C]	enhanced>unregulated *	0.0432956704329567	upstream	intron	0
celf5	M117	[G|T]TG[G|T]TGT	enhanced>unregulated *	0.0434956504349565	downstream	intron	0
syncrip	M243	[A|C]AAAAAG	enhanced>unregulated *	0.0437956204379562	downstream	exon	0
rbmxl3	M247	C[A|T]CAA	silenced<unregulated *	0.0454954504549545	upstream	exon	0
elavl1	M031	TT[A|G|T]TTTT	enhanced>unregulated *	0.0464953504649535	downstream	exon	0
pchas	M208	[A|T]T[A|T]CCGA	silenced>unregulated *	0.0466953304669533	upstream	intron	0
tcil3000.9.3370	M216	A[A|G]AAA.A	silenced<unregulated *	0.0468953104689531	upstream	exon	0
rbm24	M238	[G|T][A|T]GTGTG	enhanced>unregulated *	0.0478952104789521	downstream	intron	0
tvag	M221	T[G|T]TTTG[A|G|T]	silenced>unregulated *	0.0485951404859514	upstream	exon	0
pum2	M286	TGTA	enhanced>unregulated *	0.0486951304869513	upstream	intron	0
srsf9	M333	AGGA[C|T]	enhanced<unregulated *	0.0490950904909509	downstream	exon	0
samd4a	M061	GC[G|T]GG[A|C|T][A|C]	enhanced<unregulated *	0.0495950404959504	upstream	intron	0
