# Supplementary material for: Aerocyte specification and lung adaptation to breathing is dependent on alternative splicing changes
Source: Life Sci Alliance. 2022 Oct 11;5(12):e202201554. doi: 10.26508/lsa.202201554 (PMC9554796; doi:10.26508/lsa.202201554)
Supplement: Supplementary file 8 [file LSA-2022-01554_TableS8.xlsx]

## Sheet: Table S8
Table S8. RBPs identified to undergo differential gene expression between E18.5 and P5
ENSG ID	GENE NAME	E18_P5_log2FC	E18_P5_PValue	E18_P5_FDR		E15.5_rep1_CPMs	E15.5_rep2_CPMs	E15.5_rep3_CPMs	E18.5_rep1_CPMs	E18.5_rep2_CPMs	E18.5_rep3_CPMs	P5_rep1_CPMs	P5_rep2_CPMs	P5_rep3_CPMs	P8_rep1_CPMs	P8_rep2_CPMs	P8_rep3_CPMs
ENSMUSG00000000568	Hnrnpd	-1.14951	3.80387e-35	7.3056e-34		281.468	266.898	269.377	253.677	243.103	285.521	106.6	121.065	105.245	102.515	106.316	116.577
ENSMUSG00000008489	Elavl2	-1.02083	0.00180836	0.00325626		4.0348	3.12564	2.96969	1.41627	2.10562	2.58199	0.72255	0.867111	1.2492	1.14932	1.17621	0.903955
ENSMUSG00000008658	Rbfox1	1.60478	9.38081e-07	2.53843e-06		1.06519	1.29743	0.649006	0.636295	1.05281	0.64092	1.89469	2.56004	2.26828	2.1755	2.49944	2.59682
ENSMUSG00000011257	Pabpc4	-1.22121	9.81571e-28	1.23572e-26		115.105	115.255	111.354	107.267	98.4089	99.8919	37.0909	43.7478	43.0809	44.4952	51.2631	36.076
ENSMUSG00000013415	Igf2bp1	-3.45045	7.25335e-138	2.85746e-135		51.8875	49.6957	58.6269	60.8996	55.818	65.2822	5.42715	5.28525	4.98035	4.49467	4.5088	4.76631
ENSMUSG00000018554	Ybx2	-1.95019	1.35615e-11	5.84434e-11		6.0522	6.27094	5.64439	4.78248	5.0152	5.31048	1.26848	1.17679	1.23276	2.75016	4.23108	1.64356
ENSMUSG00000018583	G3bp1	-1.06777	1.30085e-32	2.17734e-31		393.99	397.31	409.483	294.009	326.103	351.938	143.595	148.957	144.841	159.612	172.135	154.609
ENSMUSG00000018974	Sart3	-1.05984	9.54974e-30	1.33087e-28		99.2561	90.7811	107.106	79.3111	80.0134	89.9485	36.0472	39.5774	37.2622	43.9616	47.9469	42.7324
ENSMUSG00000020300	Cpeb4	1.30703	1.68638e-22	1.56273e-21		18.2212	12.1684	12.9408	27.217	23.9849	21.2236	58.1412	54.6486	56.2961	51.6374	51.5245	60.5979
ENSMUSG00000020680	Taf15	-1.0123	1.01774e-22	9.57282e-22		78.1138	64.2427	71.784	64.1221	66.7672	77.8809	31.5353	35.0561	31.0984	33.6177	37.312	37.5388
ENSMUSG00000023495	Pcbp4	-1.15812	6.11378e-29	8.12755e-28		135.86	142.462	146.439	100.966	103.079	121.811	42.8071	46.3078	48.7351	41.1704	40.7099	39.5768
ENSMUSG00000024097	Srsf7	-1.42885	1.60629e-43	4.75179e-42		302.19	341.874	313.057	253.328	312.033	329.085	94.0438	106.531	113.102	93.7724	99.8634	102.788
ENSMUSG00000025576	Rbfox3	3.05416	1.15218e-09	4.17547e-09		0.597151	1.23846	0.275336	0.205257	0.28713	0.219744	1.70201	1.89939	2.03816	0.759374	0.637113	1.65999
ENSMUSG00000025586	Cpeb1	2.48533	1.45774e-08	4.7682e-08		1.30728	0.72735	0.37367	0.410513	0.497691	0.18312	1.71806	1.73422	2.33403	2.79121	2.95686	3.73087
ENSMUSG00000028137	Celf3	-1.04456	0.0084002	0.0137397		1.48481	1.12051	1.41601	1.25206	1.72278	1.04378	0.43353	0.619365	0.788967	0.287331	0.620777	0.164356
ENSMUSG00000028546	Elavl4	-2.45499	5.46128e-07	1.51799e-06		1.82373	2.81111	1.57335	0.882603	0.899672	0.878976	0.160567	0.123873	0.164368	0.430996	0.686122	0.230098
ENSMUSG00000029814	Igf2bp3	-1.66821	3.22174e-54	1.51713e-52		48.3369	48.6538	46.1778	39.9429	39.2985	42.2824	11.625	11.8092	12.6399	11.8011	13.7878	11.7843
ENSMUSG00000029922	Mkrn1	1.22785	3.14145e-22	2.84262e-21		43.3015	43.8376	40.5137	47.6195	52.2384	42.8867	128.63	93.8544	91.816	93.6903	92.3161	101.539
ENSMUSG00000032387	Rbpms2	-1.0259	8.35503e-05	0.00018056		15.5421	17.8299	12.8621	10.9607	11.6957	12.8733	4.94545	5.45041	6.08162	7.71688	10.9453	5.81819
ENSMUSG00000033581	Igf2bp2	-2.0024	1.93972e-97	3.22994e-95		109.956	127.935	122.17	89.0403	83.7652	97.255	21.1145	22.1113	20.3816	22.2066	25.1905	23.9302
ENSMUSG00000033762	Recql4	-1.72152	2.52134e-15	1.44825e-14		17.737	18.4196	17.4248	11.4328	12.7294	13.9171	3.38795	3.40651	4.09276	5.00776	4.91721	3.82948
ENSMUSG00000033882	Rbm46	-1.07526	6.4259e-06	1.58387e-05		11.4588	12.6205	11.8591	10.8375	10.9109	11.9394	4.57615	5.90461	4.63518	4.24839	3.80634	6.68927
ENSMUSG00000034610	Zcchc11	-1.02242	6.9106e-23	6.56589e-22		111.167	103.991	121.738	113.178	115.828	128.367	52.152	58.6745	55.2934	53.3204	57.2912	60.5321
ENSMUSG00000034839	Larp6	1.3284	5.1191e-07	1.42829e-06		1.53322	2.24102	1.84868	1.45732	1.47393	1.57483	2.92231	4.66588	3.15587	3.98158	4.19841	4.74988
ENSMUSG00000035275	Raver2	1.31094	1.81384e-30	2.64654e-29		25.6291	29.6444	30.7786	42.5907	44.6965	38.3636	93.9636	98.7268	101.695	74.1724	71.1116	93.3046
ENSMUSG00000036086	Zranb3	-1.44619	1.23313e-19	9.57575e-19		20.4484	18.6162	20.3945	22.2293	20.7308	21.7363	6.37449	8.15497	7.93898	6.6907	8.10277	5.94967
ENSMUSG00000038507	Parp12	1.36571	4.03574e-23	3.88702e-22		14.961	11.8735	12.7441	11.4944	16.5578	14.0636	34.9553	34.0444	33.3174	37.6814	35.564	41.9764
ENSMUSG00000039652	Cpeb3	1.31132	1.23936e-06	3.31097e-06		2.7598	2.75213	1.67168	2.11414	1.33994	1.62977	4.23896	4.21168	3.45173	4.92567	7.25329	5.11146
ENSMUSG00000040728	Esrp1	-1.28672	3.74633e-34	6.82965e-33		59.828	53.5487	67.064	68.7199	69.7916	66.2162	26.3971	27.0456	25.74	33.7819	31.921	32.3452
ENSMUSG00000041459	Tardbp	-1.01304	9.12525e-30	1.27501e-28		418.764	442.543	428.678	345.652	340.268	376.22	152.185	173.98	170.992	143.747	168.835	175.844
ENSMUSG00000041912	Tdrkh	-1.03578	0.000372871	0.000737794		5.84239	9.04273	6.98173	6.01402	6.25942	6.61063	2.98654	3.30328	2.39977	2.87331	4.26376	1.90652
ENSMUSG00000045193	Cirbp	1.38166	4.88323e-31	7.37829e-30		41.3002	51.9171	39.6287	33.7236	31.2205	37.2649	71.9499	89.8698	90.0573	66.7428	56.6867	69.7032
ENSMUSG00000046434	Hnrnpa1	-1.27281	1.60201e-44	5.00495e-43		982.055	997.747	983.008	863.76	817.132	940.046	332.004	367.944	323.838	293.734	311.238	321.184
ENSMUSG00000054256	Msi1	-2.54192	4.10809e-54	1.9233e-52		33.3436	33.0453	34.0433	29.3517	28.1961	35.6718	4.80094	5.65687	4.66805	6.07499	7.18794	6.75501
ENSMUSG00000054679	Srsf12	-1.93288	6.20967e-09	2.10534e-08		4.22847	3.67607	3.12703	3.59199	3.50298	3.24122	0.834946	0.82582	0.887587	0.923563	1.64996	1.44633
ENSMUSG00000061479	Snrpa	-1.1047	2.28153e-27	2.79387e-26		89.508	86.9478	85.7868	72.3734	69.6385	75.0242	30.042	35.8819	29.4383	37.9482	35.809	34.5475
ENSMUSG00000063804	Lin28b	-4.95399	1.83553e-15	1.05997e-14		1.59778	2.16239	1.94702	1.02628	1.07195	1.57483	0.04817	0.041291	0.0164368	0.0205236	0.0980174	0.0164356
ENSMUSG00000066107	Gm12666	-1.1869	0.000187677	0.000386259		2.13038	1.86752	1.82902	1.53942	1.64621	1.88613	0.786776	0.557428	0.739656	0.697803	0.702458	0.640987
ENSMUSG00000074480	Mex3a	-1.50564	9.51255e-38	2.11344e-36		175.288	166.013	200.327	161.537	155.452	171.73	49.872	53.8435	58.8602	41.0062	39.7624	42.5352
ENSMUSG00000074682	Zcchc3	-1.59403	2.78909e-54	1.31723e-52		88.0555	94.7521	95.6792	86.0641	78.9606	84.5831	23.6675	25.5178	28.9288	20.9546	23.3772	25.6559
ENSMUSG00000078134	Gm12355	-1.01371	1.41663e-10	5.60269e-10		28.6471	24.6316	23.9936	20.2588	26.3776	26.4242	10.1478	12.5525	11.4893	9.37929	12.3502	10.9461
ENSMUSG00000021838	Samd4	1.06034	1.12577e-23	1.12313e-22		30.1158	27.6786	30.7983	32.9847	33.2496	29.8485	63.4077	64.4552	61.2107	54.8802	61.2119	69.4402
ENSMUSG00000024268	Celf4	-2.78393	1.34902e-22	1.26023e-21		6.18132	7.19487	5.84105	8.08711	7.33137	7.01349	1.01157	1.07357	0.986208	2.03184	1.38858	1.56138
ENSMUSG00000060373	Hnrnpc	-1.01057	1.51349e-33	2.64853e-32		397.428	395.285	377.131	378.431	389.118	404.841	177.988	191.528	179.704	171.495	187.867	194.252
ENSMUSG00000062093	Gm10110	-1.51153	1.24658e-13	6.33168e-13		10.8133	9.43589	9.93176	9.85231	9.07329	9.52223	2.87414	3.17941	3.36954	4.10472	4.57415	3.04058
ENSMUSG00000025134	Thoc4	-1.03395	1.0102e-27	1.26978e-26		136.635	146.964	141.818	102.71	119.982	119.156	48.5714	53.3686	55.6879	52.3763	56.0333	45.1978
ENSMUSG00000047686	Zcchc5	-2.0699	8.90467e-09	2.96553e-08		7.56929	12.1094	4.01204	7.18398	7.96306	4.01033	1.12397	1.67229	1.52862	2.50388	2.17272	1.42989
