# Supplementary material for: Aerocyte specification and lung adaptation to breathing is dependent on alternative splicing changes
Source: Life Sci Alliance. 2022 Oct 11;5(12):e202201554. doi: 10.26508/lsa.202201554 (PMC9554796; doi:10.26508/lsa.202201554)
Supplement: Supplementary file 9 [file LSA-2022-01554_TableS9.xlsx]

## Sheet: Table S9
Table S9. DAS events between E18.5 and P5 that do not undergo differential gene expression in this same time interval (DAS_nonDEG) with enriched motifs for each differentially expressed RBP.
GENE NAME	AS EVENT ID	TYPE	ENSG ID	GROUP	RBP	REGION	HITS
Emsy	MmuEX0000783	exon	ENSMUSG00000035401.9	enhanced	cpeb4	downstream	1
Emsy	MmuEX0000783	exon	ENSMUSG00000035401.9	enhanced	elavl2	downstream	3
Abi1	MmuEX0003242	exon	ENSMUSG00000058835.14	enhanced	elavl2	downstream	2
Abi1	MmuEX0003242	exon	ENSMUSG00000058835.14	enhanced	cpeb4	downstream	1
Arhgap12	MmuEX0005785	exon	ENSMUSG00000041225.16	enhanced	elavl2	downstream	2
Bicc1	MmuEX0007963	exon	ENSMUSG00000014329.14	enhanced	cpeb4	downstream	1
Bicc1	MmuEX0007963	exon	ENSMUSG00000014329.14	enhanced	elavl2	downstream	3
Bnip2	MmuEX0008099	exon	ENSMUSG00000011958.17	enhanced	elavl2	downstream	1
Bnip2	MmuEX0008099	exon	ENSMUSG00000011958.17	enhanced	cpeb4	downstream	2
Cdk11b	MmuEX0010539	exon	ENSMUSG00000029062.14	enhanced	elavl2	downstream	2
Crlf1	MmuEX0012750	exon	ENSMUSG00000007888.15	enhanced	elavl2	downstream	1
Mia2	MmuEX0013003	exon	ENSMUSG00000021000.16	enhanced	elavl2	downstream	4
Mia2	MmuEX0013003	exon	ENSMUSG00000021000.16	enhanced	cpeb4	downstream	1
Ddx50	MmuEX0014134	exon	ENSMUSG00000020076.7	enhanced	cpeb4	downstream	1
Ddx50	MmuEX0014134	exon	ENSMUSG00000020076.7	enhanced	elavl2	downstream	3
Epb41	MmuEX0016979	exon	ENSMUSG00000028906.16	enhanced	elavl2	downstream	1
Gtf2i	MmuEX0022113	exon	ENSMUSG00000060261.15	enhanced	cpeb4	downstream	1
Gtf2i	MmuEX0022113	exon	ENSMUSG00000060261.15	enhanced	elavl2	downstream	1
Patj	MmuEX0024119	exon	ENSMUSG00000061859.16	enhanced	cpeb4	downstream	1
Patj	MmuEX0024119	exon	ENSMUSG00000061859.16	enhanced	elavl2	downstream	1
Kdm1a	MmuEX0025261	exon	ENSMUSG00000036940.15	enhanced	elavl2	downstream	1
Kif13a	MmuEX0025416	exon	ENSMUSG00000021375.9	enhanced	elavl2	downstream	2
Ktn1	MmuEX0025962	exon	ENSMUSG00000021843.16	enhanced	elavl2	downstream	5
Ktn1	MmuEX0025963	exon	ENSMUSG00000021843.16	enhanced	elavl2	downstream	3
Map4k3	MmuEX0027789	exon	ENSMUSG00000024242.14	enhanced	elavl2	downstream	3
Map4k3	MmuEX0027789	exon	ENSMUSG00000024242.14	enhanced	cpeb4	downstream	1
Med15	MmuEX0028506	exon	ENSMUSG00000012114.16	enhanced	elavl2	downstream	1
Afdn	MmuEX0029239	exon	ENSMUSG00000068036.14	enhanced	elavl2	downstream	1
Afdn	MmuEX0029239	exon	ENSMUSG00000068036.14	enhanced	cpeb4	downstream	1
Nexn	MmuEX0031533	exon	ENSMUSG00000039103.12	enhanced	elavl2	downstream	1
Nktr	MmuEX0031809	exon	ENSMUSG00000032525.15	enhanced	elavl2	downstream	2
Palm	MmuEX0033522	exon	ENSMUSG00000035863.14	enhanced	elavl2	downstream	1
Papola	MmuEX0033600	exon	ENSMUSG00000021111.15	enhanced	elavl2	downstream	3
Papola	MmuEX0033600	exon	ENSMUSG00000021111.15	enhanced	cpeb4	downstream	2
Pot1a	MmuEX0036402	exon	ENSMUSG00000029676.15	enhanced	elavl2	downstream	4
Ppfibp1	MmuEX0036533	exon	ENSMUSG00000016487.15	enhanced	elavl2	downstream	1
Ralgapa1	MmuEX0038609	exon	ENSMUSG00000021027.16	enhanced	elavl2	downstream	2
Rbm26	MmuEX0039116	exon	ENSMUSG00000022119.15	enhanced	cpeb4	downstream	5
Rbm39	MmuEX0039147	exon	ENSMUSG00000027620.16	enhanced	elavl2	downstream	2
Slain2	MmuEX0042523	exon	ENSMUSG00000036087.18	enhanced	cpeb4	downstream	2
Slain2	MmuEX0042523	exon	ENSMUSG00000036087.18	enhanced	elavl2	downstream	2
Srsf4	MmuEX0044994	exon	ENSMUSG00000028911.16	enhanced	elavl2	downstream	1
Srsf4	MmuEX0044995	exon	ENSMUSG00000028911.16	enhanced	elavl2	downstream	3
Syne1	MmuEX0045949	exon	ENSMUSG00000096054.3	enhanced	elavl2	downstream	2
Taz	MmuEX0046359	exon	ENSMUSG00000009995.17	enhanced	elavl2	downstream	1
Tbc1d1	MmuEX0046378	exon	ENSMUSG00000029174.18	enhanced	elavl2	downstream	1
Tgfbr2	MmuEX0047113	exon	ENSMUSG00000032440.13	enhanced	elavl2	downstream	2
Ubn1	MmuEX0050277	exon	ENSMUSG00000039473.7	enhanced	elavl2	downstream	1
Mical3	MmuEX1017231	exon	ENSMUSG00000051586.16	enhanced	elavl2	downstream	2
Mthfd1	MmuINT0101740	intron	ENSMUSG00000021048.7	enhanced	hnrnpa1	upstream	1
Vcan	MmuINT0172768	intron	ENSMUSG00000021614.16	enhanced	hnrnpa1	upstream	1
