# Supplementary material for: Aerocyte specification and lung adaptation to breathing is dependent on alternative splicing changes
Source: Life Sci Alliance. 2022 Oct 11;5(12):e202201554. doi: 10.26508/lsa.202201554 (PMC9554796; doi:10.26508/lsa.202201554)
Supplement: Supplementary file 10 [file LSA-2022-01554_TableS10.xlsx]

## Sheet: Table S10
Table S10. DAS events between E18.5 and P5 that undergo differential gene expression in this same time interval (DAS_DEG) with enriched motifs for each differentially expressed RBP.
GENE NAME	AS EVENT ID	TYPE	ENSG ID	GROUP	RBP	REGION	HITS
Adgrg6	MmuEX0021655	exon	ENSMUSG00000039116.5	enhanced	cpeb4	downstream	1
Nudt6	MmuEX0032631	exon	ENSMUSG00000050174.15	enhanced	cpeb4	downstream	1
Plod2	MmuEX0035870	exon	ENSMUSG00000032374.14	enhanced	cpeb4	downstream	1
Tbc1d9b	MmuEX0046525	exon	ENSMUSG00000036644.15	enhanced	cpeb4	downstream	1
Aspn	MmuEX1004515	exon	ENSMUSG00000021388.14	enhanced	cpeb4	downstream	1
Zfand4	MmuEX0005321	exon	ENSMUSG00000042213.17	enhanced	elavl2	downstream	1
App	MmuEX0005609	exon	ENSMUSG00000022892.10	enhanced	elavl2	downstream	4
Bspry	MmuEX0008344	exon	ENSMUSG00000028392.15	enhanced	elavl2	downstream	1
Adgrg6	MmuEX0021655	exon	ENSMUSG00000039116.5	enhanced	elavl2	downstream	2
Macf1	MmuEX0027478	exon	ENSMUSG00000028649.17	enhanced	elavl2	downstream	1
Mtmr1	MmuEX0030049	exon	ENSMUSG00000015214.14	enhanced	elavl2	downstream	1
Nudt6	MmuEX0032631	exon	ENSMUSG00000050174.15	enhanced	elavl2	downstream	6
Plod2	MmuEX0035870	exon	ENSMUSG00000032374.14	enhanced	elavl2	downstream	2
Smpx	MmuEX0043997	exon	ENSMUSG00000041476.12	enhanced	elavl2	downstream	2
Srpk2	MmuEX0044943	exon	ENSMUSG00000062604.11	enhanced	elavl2	downstream	2
Syk	MmuEX0045912	exon	ENSMUSG00000021457.14	enhanced	elavl2	downstream	2
Vegfa	MmuEX0051320	exon	ENSMUSG00000023951.17	enhanced	elavl2	downstream	2
Zc3h14	MmuEX0052742	exon	ENSMUSG00000021012.16	enhanced	elavl2	downstream	2
Abr	MmuEX1003015	exon	ENSMUSG00000017631.18	enhanced	elavl2	downstream	1
Aspn	MmuEX1004515	exon	ENSMUSG00000021388.14	enhanced	elavl2	downstream	1
Aspn	MmuEX6058339	exon	ENSMUSG00000021388.14	enhanced	elavl2	downstream	1
