# Supplementary material for: Aerocyte specification and lung adaptation to breathing is dependent on alternative splicing changes
Source: Life Sci Alliance. 2022 Oct 11;5(12):e202201554. doi: 10.26508/lsa.202201554 (PMC9554796; doi:10.26508/lsa.202201554)
Supplement: Supplementary file 11 [file LSA-2022-01554_TableS11.xlsx]

## Sheet: Table S11
Table S11. RBPs motifs enriched along Vegfa intron 5 sequence
GENE ID	TYPE	ENSG ID	RBP	HITS
vegfa	intron	ENSMUSG00000023951.17	snrpa	6
vegfa	intron	ENSMUSG00000023951.17	elavl4	3
vegfa	intron	ENSMUSG00000023951.17	pabpc1	3
vegfa	intron	ENSMUSG00000023951.17	a2bp1	3
vegfa	intron	ENSMUSG00000023951.17	elavl2	2
vegfa	intron	ENSMUSG00000023951.17	igf2bp2	2
vegfa	intron	ENSMUSG00000023951.17	hnrnpa1	2
vegfa	intron	ENSMUSG00000023951.17	igf2bp3	2
vegfa	intron	ENSMUSG00000023951.17	igf2bp1	2
vegfa	intron	ENSMUSG00000023951.17	msi1	2
vegfa	intron	ENSMUSG00000023951.17	ybx2	1
vegfa	intron	ENSMUSG00000023951.17	brunol4	1
vegfa	intron	ENSMUSG00000023951.17	tardbp	1
vegfa	intron	ENSMUSG00000023951.17	hnrnpc	1
vegfa	intron	ENSMUSG00000023951.17	g3bp1	1
vegfa	intron	ENSMUSG00000023951.17	sart3	1
vegfa	intron	ENSMUSG00000023951.17	pabpc4	1
vegfa	intron	ENSMUSG00000023951.17	rbm46	1
vegfa	intron	ENSMUSG00000023951.17	cpeb4	1
